# Supplementary material for: Identification of cell senescence-related genes in spontaneous preterm birth based on bioinformatics analysis and machine learning
Source: PLoS One. 2026 Jan 16;21(1):e0340809. doi: 10.1371/journal.pone.0340809 (PMC12810911; doi:10.1371/journal.pone.0340809)
Supplement: S2 File — (XLSX) [file pone.0340809.s002.xlsx]

## Sheet: DEGs
	baseMean	log2FoldChange	lfcSE	stat	pvalue	padj	change
RBP7	25.5315	0.851509	0.332427	2.56149	0.0104224	0.125537	up
AJAP1	2.73581	2.79659	0.814727	3.43255	0.000597937	0.0290742	up
TTLL7	18.8287	-0.730145	0.245156	-2.97829	0.00289858	0.0659656	down
NEGR1	78.5223	-0.814495	0.357454	-2.2786	0.0226908	0.183466	down
COL24A1	4.06376	1.39636	0.683002	2.04444	0.0409101	0.239732	up
BCAR3	2572.17	-0.5428	0.184119	-2.94808	0.0031975	0.0688701	down
SOAT1	613.222	0.632384	0.182395	3.46711	0.000526094	0.0270642	up
NID1	2703.25	1.28627	0.276022	4.66001	3.16198e-06	0.00130906	up
KIF26B	81.5088	0.623005	0.267117	2.33233	0.0196832	0.171575	up
GNG4	36.2755	1.03968	0.465883	2.23163	0.0256394	0.195431	up
PAPPA2	101304	-1.15136	0.423472	-2.71884	0.00655107	0.0988143	down
PLA2G4A	159.626	1.0792	0.330542	3.26493	0.0010949	0.0390767	up
BRINP2	3.50099	1.77417	0.866647	2.04717	0.0406418	0.238836	up
SLC35F3	1.37951	-2.46985	1.16703	-2.11635	0.0343155	0.22263	down
MAEL	135.88	-0.673913	0.216663	-3.11042	0.0018682	0.0523459	down
HMCN1	498.121	-0.541275	0.255118	-2.12166	0.0338659	0.221543	down
PGD	441.885	0.736113	0.157763	4.66595	3.07193e-06	0.00130906	up
ADAMTS4	27.2423	1.34423	0.342475	3.92504	8.67155e-05	0.00923903	up
FCER1G	261.287	0.734295	0.190352	3.85756	0.000114526	0.0111315	up
PADI1	48.0079	2.13003	0.734279	2.90085	0.00372154	0.0741749	up
HMGCS2	54.9456	0.921112	0.400633	2.29914	0.021497	0.179158	up
ADAM30	4.1723	-1.5574	0.598634	-2.60159	0.00927915	0.118863	down
PHGDH	92.2107	0.627332	0.242386	2.58815	0.00964918	0.121037	up
PROK1	194.692	1.08407	0.312959	3.46394	0.000532318	0.0270642	up
TNFRSF25	60.7478	-0.554997	0.171417	-3.2377	0.00120496	0.041374	down
PAQR6	35.0392	-0.727837	0.237843	-3.06015	0.00221224	0.0576364	down
ATAD3C	24.9743	-1.34697	0.359352	-3.74831	0.000178028	0.0141821	down
ARTN	99.6078	-1.10241	0.310523	-3.55017	0.000384989	0.0230516	down
SLC6A9	78.4789	-0.823123	0.280815	-2.9312	0.0033766	0.0705	down
PIGR	1.47382	3.12047	1.46915	2.12399	0.033671	0.220966	up
ECM1	1600.03	0.817343	0.240073	3.40456	0.0006627	0.031177	up
CHI3L2	67.9872	1.10457	0.410194	2.69281	0.0070852	0.103912	up
SLC45A1	2.78812	1.33708	0.510136	2.62103	0.00876634	0.11605	up
MSH4	34.89	-1.0033	0.281199	-3.56793	0.00035981	0.0220917	down
CRABP2	61.2445	1.31556	0.450535	2.92	0.00350037	0.0720459	up
BRDT	23.9229	0.822083	0.35053	2.34526	0.019014	0.168716	up
OBSCN	261.066	-0.608461	0.247538	-2.45805	0.0139693	0.146925	down
PDPN	578.462	0.693739	0.21026	3.29944	0.000968785	0.0372353	up
GPR37L1	2.30497	-1.34905	0.676411	-1.99443	0.0461055	0.254212	down
HPDL	34.4517	0.623443	0.289554	2.15312	0.0313095	0.213193	up
NFASC	329.168	0.84586	0.252361	3.35178	0.000802938	0.0343203	up
RAB42	14.2062	0.976332	0.24681	3.9558	7.62793e-05	0.00862111	up
GOLT1A	34.3376	0.612549	0.252013	2.43063	0.0150727	0.15156	up
OR2G6	2.74372	-1.61174	0.75433	-2.13665	0.0326268	0.217664	down
TNFSF18	2.86644	1.89815	0.844101	2.24873	0.0245298	0.191198	up
WNT4	35.1797	1.08947	0.356897	3.05263	0.00226846	0.0583341	up
CD101	28.2589	-0.787116	0.286363	-2.74866	0.00598389	0.0947613	down
NPL	496.464	0.633851	0.173055	3.6627	0.000249568	0.0179912	up
CRCT1	35.7629	1.87448	0.471762	3.97336	7.08664e-05	0.00828108	up
TEKT2	1.34449	-2.74704	0.820128	-3.34953	0.000809489	0.0344549	down
CSMD2	2.60795	-2.50458	0.878505	-2.85095	0.00435887	0.0798044	down
NBPF10	113.963	-0.665947	0.222973	-2.98667	0.00282037	0.0650202	down
ROR1	95.5813	0.598646	0.254224	2.3548	0.0185328	0.166336	up
TCHHL1	50.2778	0.70387	0.31074	2.26514	0.0235039	0.186906	up
CEP85	1182.9	0.581837	0.161386	3.60526	0.000311839	0.0204459	up
GRHL3	25.8963	-0.709619	0.285667	-2.48408	0.0129886	0.141935	down
KISS1	26273.2	0.856932	0.31814	2.69357	0.0070691	0.103886	up
VTCN1	29.8822	-0.802841	0.336491	-2.38592	0.0170365	0.160506	down
TRIM46	3.16734	-1.0438	0.518159	-2.01443	0.0439641	0.24854	down
MUC1	120.533	-1.32389	0.592866	-2.23303	0.025547	0.195321	down
HCRTR1	3.07151	-0.979992	0.457846	-2.14044	0.0323192	0.216688	down
CCDC181	32.1508	-0.995772	0.233068	-4.27245	1.93333e-05	0.00400198	down
FCGR2C	504.184	-0.642076	0.186107	-3.45004	0.000560508	0.0278622	down
PPFIA4	162.268	-0.662265	0.321745	-2.05835	0.0395562	0.236146	down
SEMA6C	32.8403	-0.771866	0.227375	-3.39468	0.000687094	0.0314069	down
ADORA3	120.966	0.743038	0.244876	3.03435	0.00241058	0.0600755	up
FAM229A	6.07337	-1.22859	0.429209	-2.86246	0.00420367	0.0787868	down
SLAMF6	17.5318	1.0555	0.347566	3.03683	0.00239077	0.0599079	up
SLC25A34	104.886	-0.552831	0.223051	-2.47849	0.0131938	0.142676	down
CCDC30	31.2677	-0.575248	0.204207	-2.81699	0.00484764	0.0846996	down
FCRL5	4.13178	1.64188	0.6716	2.44474	0.0144958	0.149497	up
IL10	12.4491	0.859842	0.391129	2.19836	0.0279235	0.2015	up
CTPS1	314.008	0.583414	0.177223	3.29197	0.000994874	0.0376186	up
AADACL3	58.6061	3.34125	0.872068	3.8314	0.000127414	0.0113965	up
LRRC38	1.66333	1.69882	0.679973	2.49836	0.0124769	0.138963	up
KCNA3	30.2662	0.819592	0.354628	2.31113	0.0208256	0.176526	up
PRR9	19.5448	2.62628	0.543577	4.83147	1.35526e-06	0.00086729	up
S100A7	22.5608	1.657	0.528151	3.13737	0.00170473	0.0502063	up
TAS1R3	18.134	-0.963066	0.350825	-2.74514	0.00604845	0.0951157	down
NBPF12	286.476	-0.573402	0.167265	-3.4281	0.000607817	0.02926	down
PLA2G2A	227.157	1.18114	0.306255	3.85673	0.000114915	0.0111315	up
OR2AK2	1.62175	-1.89947	0.786482	-2.41515	0.0157287	0.15504	down
TNFRSF4	28.4658	-0.716845	0.284319	-2.52127	0.0116932	0.133518	down
KCNH1	3.18452	2.80253	0.916294	3.05855	0.00222413	0.0577557	up
QSOX1	7883.11	0.584907	0.28078	2.08315	0.0372378	0.230327	up
CHD5	12.1071	-1.32951	0.400684	-3.31811	0.000906301	0.0364786	down
TTLL10	9.13569	-0.9283	0.284513	-3.26277	0.00110327	0.0392574	down
NUP210L	7.04865	-1.62407	0.403137	-4.02859	5.6113e-05	0.00733513	down
TMEM240	4.20061	-1.00373	0.482904	-2.07854	0.0376598	0.231519	down
PTGER3	36.5291	1.9775	0.650992	3.03768	0.00238409	0.0599079	up
TSNAX-DISC1	11.5634	-1.02144	0.339365	-3.00986	0.00261372	0.0631647	down
ASAP3	571.644	0.600671	0.286973	2.09313	0.0363376	0.227739	up
CD5L	14.555	1.73083	0.575449	3.00779	0.00263151	0.0633399	up
BEST4	31.6718	-0.594315	0.277683	-2.14026	0.0323335	0.216688	down
DHCR24	1286.7	0.654591	0.197551	3.31353	0.000921265	0.0365422	up
TMEM61	3.30283	1.10477	0.557872	1.98034	0.0476659	0.256281	up
GLUL	9495.55	0.651887	0.1357	4.80388	1.55621e-06	0.00086729	up
TTC32	61.3531	-0.557361	0.268634	-2.0748	0.0380052	0.232557	down
GREB1	16.9221	3.03547	0.650149	4.66888	3.02846e-06	0.00130906	up
EFEMP1	7195.76	0.588679	0.176134	3.34222	0.000831124	0.0350072	up
IL1B	45.9618	0.819598	0.405694	2.02023	0.0433592	0.24641	up
EDAR	3.26586	4.25628	1.18475	3.59257	0.000327433	0.020855	up
MDH1B	1.83686	1.23551	0.619784	1.99346	0.0462116	0.254485	up
SGPP2	13.3609	0.866092	0.358433	2.41633	0.0156779	0.154872	up
SLC4A10	2.26364	2.27101	0.669615	3.39152	0.000695064	0.0315267	up
HES6	7.50834	0.9521	0.373023	2.55239	0.0106988	0.12707	up
RGPD3	33.6101	-0.787779	0.240971	-3.26919	0.00107857	0.0387803	down
HTR2B	29.6021	1.5314	0.544819	2.81084	0.00494128	0.0856809	up
NMUR1	15.2064	-0.969845	0.328191	-2.95512	0.00312544	0.0681788	down
AGXT	2.4702	1.81798	0.906459	2.00559	0.0449003	0.250977	up
PTPRN	1.67796	2.21253	1.03698	2.13363	0.0328727	0.218486	up
FNDC4	15.1483	0.901361	0.379361	2.376	0.0175016	0.162134	up
RGPD5	29.1319	-0.695862	0.265576	-2.6202	0.00878777	0.11605	down
MALL	26.3116	-0.635084	0.255161	-2.48895	0.012812	0.141175	down
IL1RL1	4157.61	1.50999	0.500591	3.01642	0.00255779	0.0621851	up
RRM2	128.558	0.888036	0.223113	3.9802	6.88567e-05	0.00819752	up
OBSL1	1778.79	-0.561671	0.152535	-3.68224	0.000231191	0.0170049	down
INHA	809.888	-0.81927	0.370152	-2.21333	0.0268747	0.197962	down
MTHFD2	254.564	0.615975	0.197417	3.12017	0.00180748	0.0515558	up
ANTXR1	580.554	0.590768	0.25998	2.27236	0.023065	0.185261	up
RAMP1	34.0889	1.08164	0.405193	2.66943	0.00759793	0.107595	up
MPP4	1.54813	-1.69342	0.684292	-2.47471	0.0133345	0.142821	down
FZD7	297.266	-0.66647	0.278445	-2.39354	0.0166866	0.158862	down
ACVR1C	14.5715	0.580307	0.280127	2.07159	0.0383039	0.233301	up
HOXD10	1.74537	3.27364	1.25665	2.60505	0.00918595	0.11842	up
AFF3	460.28	-0.544863	0.170707	-3.1918	0.00141389	0.0455274	down
POMC	23.3716	1.31175	0.497644	2.63591	0.00839109	0.113633	up
COL6A3	2997	0.666625	0.246376	2.70572	0.00681559	0.101395	up
KCNK12	19.5695	2.22109	0.663857	3.34573	0.000820663	0.0347702	up
PPP1R1C	21.5968	-0.875451	0.309073	-2.8325	0.00461849	0.0819117	down
NEB	1666.51	-0.638447	0.246705	-2.5879	0.00965621	0.121037	down
IL1R2	152.483	1.99946	0.570806	3.50288	0.000460256	0.0253578	up
CCDC141	54.1142	0.932433	0.30411	3.06611	0.00216865	0.0574509	up
GNLY	23.4771	1.18314	0.564881	2.09449	0.0362161	0.227469	up
DHRS9	66.0808	0.611245	0.275903	2.21543	0.0267305	0.197514	up
SLC4A5	40.1866	-0.583113	0.181218	-3.21775	0.00129202	0.0430375	down
IGFBP2	212.286	1.07069	0.45348	2.36105	0.0182233	0.165138	up
RGPD6	3.6359	-0.916615	0.443149	-2.06841	0.0386011	0.233598	down
IL1F10	8.91082	1.18737	0.557207	2.13094	0.033094	0.219466	up
ERICH2	18.6664	0.709732	0.352864	2.01134	0.0442891	0.249268	up
M1AP	19.2286	0.721818	0.336336	2.14612	0.0318635	0.215508	up
ST3GAL5	226.418	0.6127	0.220514	2.77851	0.00546096	0.0899687	up
ZNF514	517.998	-0.662927	0.172361	-3.84615	0.000119988	0.0112769	down
MFSD2B	8.5971	0.766965	0.380001	2.01832	0.0435575	0.247315	up
REEP1	80.4681	1.11194	0.253923	4.37906	1.19192e-05	0.00319831	up
SERPINE2	6402.46	0.932654	0.400444	2.32905	0.0198565	0.172701	up
AP1S3	171.912	0.895987	0.204241	4.38691	1.14971e-05	0.00314325	up
GPAT2	14.2876	0.657633	0.313913	2.09495	0.0361753	0.227469	up
CPS1	762.487	2.34772	0.463212	5.06836	4.01265e-07	0.000515854	up
RGPD1	163.992	-0.611077	0.212744	-2.87236	0.00407416	0.0773477	down
PLEK	399.624	0.604122	0.201129	3.00365	0.00266762	0.0638039	up
SCN3A	3.18648	1.38804	0.691424	2.0075	0.044696	0.250346	up
GRB14	302.142	-0.773499	0.193401	-3.99945	6.34905e-05	0.00782574	down
PAX8	9.57726	1.027	0.440929	2.32916	0.0198504	0.172701	up
MCM6	373.23	0.577072	0.117394	4.91566	8.84824e-07	0.000674794	up
CGREF1	1.79356	-1.97178	0.728214	-2.70769	0.00677536	0.101107	down
VIT	47.7878	-2.48194	0.579512	-4.28281	1.84547e-05	0.00387619	down
TWIST2	26.671	0.795759	0.331185	2.40276	0.0162717	0.157499	up
B3GNT7	114.614	1.1703	0.525326	2.22776	0.0258964	0.19631	up
STAT4	283.663	0.945603	0.413177	2.28862	0.0221017	0.180988	up
PLA2R1	563.09	-0.596294	0.162156	-3.67729	0.000235729	0.0171644	down
ITGB6	413.605	-1.05449	0.228188	-4.62114	3.8164e-06	0.00149458	down
TTN	425.119	0.636483	0.25935	2.45415	0.0141219	0.147744	up
MARCO	26.7234	0.981653	0.402172	2.44088	0.0146516	0.150425	up
CCNYL1	251.556	0.612917	0.220402	2.78091	0.0054207	0.0898859	up
SEMA4F	57.7583	0.676355	0.217361	3.11166	0.00186036	0.0523459	up
FAHD2B	13.2897	0.805955	0.327413	2.46158	0.0138325	0.146415	up
C3orf20	3.08341	-1.40474	0.489018	-2.87258	0.00407135	0.0773477	down
PLCL2	6847.04	-0.726492	0.143583	-5.05973	4.19846e-07	0.000515854	down
GRIP2	69.7423	-0.722312	0.259629	-2.78209	0.00540096	0.0898506	down
SLC22A13	5.15974	-1.21276	0.407614	-2.97528	0.00292725	0.0659656	down
TMEM158	4.0679	1.1028	0.525505	2.09855	0.0358568	0.226587	up
CDCP1	138.406	1.18297	0.317573	3.72502	0.000195302	0.0149731	up
IGSF11	12.056	-0.68704	0.323609	-2.12305	0.0337495	0.221014	down
UPK1B	145.561	-0.988187	0.474908	-2.0808	0.0374524	0.23085	down
ILDR1	38.6844	0.833103	0.273316	3.04813	0.0023027	0.05864	up
ESYT3	25.4145	0.949525	0.381226	2.49071	0.0127487	0.1408	up
NEK11	389.622	-0.840847	0.239547	-3.51016	0.000447837	0.0249583	down
CHST2	179.297	0.949418	0.288859	3.28679	0.00101336	0.0377536	up
CLSTN2	55.6084	0.89743	0.307335	2.92003	0.00349993	0.0720459	up
TMEM45A	216.817	0.68694	0.310793	2.21028	0.0270855	0.198819	up
PTH1R	92.5476	0.613675	0.212783	2.88405	0.003926	0.076462	up
BHLHE40	1042.67	-0.82545	0.407642	-2.02494	0.0428736	0.245621	down
BSN	31.2994	-0.55197	0.260848	-2.11606	0.0343394	0.22263	down
SLC12A8	75.1898	1.64979	0.504186	3.27219	0.00106717	0.0385356	up
MASP1	72.0675	0.86294	0.316033	2.73054	0.00632304	0.0969533	up
CPB1	12.1224	1.30446	0.587683	2.21967	0.0264412	0.196918	up
IL5RA	2.6074	-1.90466	0.636763	-2.99116	0.0027792	0.0647438	down
CCDC13	29.8709	-0.830389	0.239701	-3.46427	0.00053167	0.0270642	down
SCN10A	1.54087	-2.32656	1.04308	-2.23047	0.025716	0.195501	down
SH3BP5	1074.35	-0.832227	0.37839	-2.19939	0.0278501	0.201271	down
LSMEM2	25.87	-0.69388	0.279975	-2.47837	0.0131986	0.142676	down
UCN2	11.2175	-1.10234	0.378115	-2.91536	0.00355284	0.0724059	down
SLC26A6	257.071	0.691605	0.192536	3.59208	0.00032805	0.020855	up
COL7A1	417.041	-0.558881	0.210794	-2.65131	0.00801808	0.11086	down
CCR1	338.007	0.593653	0.198164	2.99577	0.00273753	0.0643941	up
LTF	115.337	-2.27548	0.59227	-3.84197	0.000122052	0.0113053	down
IL17RB	10.9185	0.86725	0.304832	2.84501	0.00444099	0.0807645	up
POU1F1	13.1771	-1.94215	0.626999	-3.09753	0.00195143	0.0533692	down
SLC22A14	2.07338	-1.64427	0.644698	-2.55045	0.0107585	0.12735	down
GRK7	12.8706	-1.05881	0.383598	-2.76022	0.00577626	0.0924047	down
RARRES1	45.1624	-1.3569	0.410147	-3.30831	0.000938594	0.0365889	down
SHOX2	31.7035	-0.601406	0.301876	-1.99223	0.0463458	0.254485	down
CPNE9	6.53872	-1.42379	0.501541	-2.83883	0.00452792	0.0814015	down
LEKR1	4.33665	-0.992615	0.50372	-1.97057	0.0487731	0.258243	down
DNAH12	8.7064	-0.746876	0.341233	-2.18875	0.0286148	0.20378	down
GRM2	1.76326	-1.48171	0.693923	-2.13527	0.0327393	0.217811	down
RPUSD3	101.769	0.589507	0.184348	3.19779	0.00138484	0.0450928	up
GALNT15	672.983	0.589144	0.27991	2.10476	0.0353122	0.224997	up
ENTPD3	3.2542	2.64159	1.23708	2.13534	0.0327336	0.217811	up
CCK	583.652	1.05643	0.457344	2.30993	0.0208918	0.176824	up
OXTR	20.1924	2.32251	0.582229	3.989	6.63515e-05	0.00801194	up
APOD	364.787	0.587872	0.233484	2.51783	0.0118082	0.134619	up
KRBOX1	140.501	-0.791486	0.198042	-3.99656	6.42694e-05	0.00782574	down
SLC38A3	8.92409	-1.43785	0.427868	-3.3605	0.000778014	0.0335518	down
GAP43	25.3731	1.5369	0.598233	2.56906	0.0101975	0.124227	up
BCL6	1347.05	-0.966138	0.232524	-4.155	3.25286e-05	0.00554516	down
WDR49	16.3062	-0.605532	0.293429	-2.06364	0.0390521	0.235581	down
RBP1	104.928	1.34548	0.376534	3.57334	0.000352458	0.0218765	up
MYL3	10.7323	0.614404	0.270706	2.26963	0.0232298	0.185977	up
AADAC	3.77288	5.24152	2.21906	2.36204	0.0181746	0.165006	up
LIPH	8.04639	1.33551	0.494216	2.70228	0.00688668	0.102137	up
LSAMP	11.0053	1.9277	0.616773	3.12547	0.00177521	0.0510471	up
SCN5A	12.2407	1.02004	0.42985	2.37301	0.0176439	0.16266	up
SLC34A2	43.2412	1.24643	0.588907	2.11651	0.0343014	0.22263	up
SLC7A11	87.3722	0.789555	0.308401	2.56016	0.0104625	0.125706	up
PABPC4L	176.112	0.577658	0.264514	2.18385	0.0289736	0.204694	up
SLC10A6	86.5159	-0.553781	0.256157	-2.16188	0.0306271	0.211126	down
DAPP1	337.619	0.606393	0.275992	2.19714	0.0280102	0.201713	up
PCDH10	304.648	0.8191	0.270995	3.02256	0.00250643	0.0612447	up
PTPN13	193.115	0.645249	0.264154	2.44269	0.0145781	0.150026	up
RXFP1	18.6743	1.26364	0.583827	2.16441	0.0304333	0.20999	up
DCHS2	2.39574	1.92914	0.970338	1.98811	0.046799	0.25519	up
HAND2	199.546	0.893061	0.325174	2.74641	0.00602518	0.0949998	up
FGFBP1	5.72013	2.55776	1.00632	2.54169	0.0110317	0.128807	up
FGFBP2	4.85642	-1.01973	0.479523	-2.12656	0.0334566	0.220419	down
SULT1E1	9.5367	-2.40921	0.480529	-5.01367	5.3401e-07	0.000515854	down
NPNT	239.472	-1.80856	0.42179	-4.28783	1.80424e-05	0.00387619	down
UVSSA	539.246	-0.658945	0.154463	-4.26602	1.98989e-05	0.00400465	down
LRP2BP	20.0856	-0.584622	0.245459	-2.38175	0.0172307	0.161545	down
ABCG2	3321.84	0.636987	0.206198	3.0892	0.00200694	0.0543563	up
SPP1	13899.1	0.987134	0.44039	2.2415	0.0249936	0.193048	up
MEPE	7.82358	0.824791	0.388834	2.12119	0.0339057	0.221578	up
CXCL1	399.442	1.58103	0.404781	3.90588	9.38835e-05	0.00964803	up
CPLX1	7.49753	-1.13231	0.494233	-2.29104	0.0219612	0.1806	down
MMRN1	1075.77	-0.687202	0.275179	-2.49729	0.0125147	0.139114	down
HPGDS	227.114	0.604688	0.27076	2.2333	0.0255294	0.195312	up
SPATA18	93.6734	-0.813299	0.222666	-3.65255	0.000259644	0.0183524	down
UCHL1	14.6629	1.76572	0.503222	3.50882	0.0004501	0.0249883	up
SLC10A4	5.6881	-0.979618	0.328022	-2.98644	0.00282248	0.0650202	down
PRDM8	114.434	-0.737208	0.23608	-3.1227	0.00179198	0.0513157	down
BMPR1B	25.1461	0.678766	0.323988	2.09503	0.036168	0.227469	up
KCNIP4	9.65708	1.22461	0.436574	2.80505	0.00503095	0.0864751	up
ADAMTS3	503.289	-0.717063	0.217527	-3.29643	0.000979214	0.0375365	down
SH3BP2	2088.74	-0.709363	0.172409	-4.11443	3.88133e-05	0.00639096	down
PLAC8	337.821	1.12313	0.396325	2.83385	0.00459903	0.0816823	up
SEMA5A	383.092	0.944534	0.379969	2.48582	0.0129254	0.141604	up
RASGRF2	473.465	0.639249	0.302519	2.11309	0.034593	0.222977	up
CD180	99.7916	0.602399	0.281554	2.13955	0.032391	0.216688	up
IL7R	40.8827	0.729298	0.330213	2.20857	0.0272047	0.19919	up
CMYA5	2222.17	-0.557163	0.176205	-3.16202	0.00156678	0.048048	down
BHMT2	2.98818	3.08281	0.983872	3.13334	0.00172827	0.0505911	up
JAKMIP2	4.63324	1.56083	0.59326	2.63093	0.00851509	0.114456	up
BTNL9	73.8572	-1.99661	0.448168	-4.45506	8.38715e-06	0.00267718	down
SH3PXD2B	319.064	0.684368	0.287704	2.37872	0.0173729	0.161905	up
ADRA1B	4.42852	1.04738	0.499318	2.09762	0.0359387	0.226809	up
DRD1	21.0274	-1.37192	0.535782	-2.56059	0.0104496	0.125655	down
C5orf46	6.43918	-1.46003	0.511624	-2.85371	0.00432114	0.0796486	down
SOWAHA	6.80613	-0.886483	0.407265	-2.17668	0.0295048	0.206542	down
FGF18	3.76228	-1.04045	0.408996	-2.5439	0.0109622	0.128306	down
C1QTNF3	71.4722	-0.636445	0.237086	-2.68445	0.00726487	0.105018	down
GPRIN1	6.3891	1.01997	0.429678	2.3738	0.017606	0.16266	up
AHRR	55.3829	-0.620764	0.183011	-3.39195	0.000693961	0.0315267	down
PLEKHG4B	144.669	-0.929824	0.228391	-4.07119	4.67731e-05	0.00684588	down
SLC26A2	4571.78	0.611787	0.177004	3.45635	0.00054755	0.0274533	up
GDF9	14.1553	-0.637085	0.256274	-2.48596	0.0129204	0.141604	down
PCDHB16	11.7668	-0.729841	0.303688	-2.40326	0.0162497	0.15748	down
PCDHB11	15.4575	-0.833824	0.370302	-2.25174	0.0243388	0.190016	down
F2R	106.016	1.06451	0.47509	2.24065	0.0250487	0.193164	up
NME5	2.41471	2.18677	0.912198	2.39725	0.0165185	0.158197	up
ARL14EPL	11.3685	-1.50231	0.526085	-2.85564	0.00429505	0.0795351	down
C9	20.2045	-0.993014	0.359576	-2.76162	0.00575152	0.0923941	down
CDKL3	42.6459	-0.650804	0.164051	-3.96709	7.27569e-05	0.00836704	down
HK3	70.0508	0.632304	0.279412	2.26299	0.0236366	0.187169	up
CAMK2A	25.5599	-0.815705	0.328183	-2.48552	0.0129364	0.141604	down
FAM193B	577.459	-0.557133	0.144457	-3.85673	0.000114916	0.0111315	down
TTC23L	3.88562	-2.28836	0.626018	-3.65543	0.000256752	0.0182369	down
CTNND2	17.9608	1.62722	0.631981	2.57479	0.0100302	0.123377	up
C6	20.2561	1.14823	0.407702	2.81633	0.00485751	0.0846996	up
GABRP	4.90024	-1.79246	0.731557	-2.4502	0.0142778	0.148558	down
SH3RF2	2.75176	-3.66312	0.881184	-4.15704	3.22395e-05	0.00554516	down
IL31RA	6.12911	-0.96058	0.4832	-1.98795	0.0468169	0.25519	down
CDH6	100.94	-0.860856	0.390779	-2.20293	0.0276	0.201041	down
FAT2	191.78	1.57648	0.552177	2.85502	0.00430335	0.0795351	up
MYOZ3	12.6242	-1.00922	0.299325	-3.37164	0.000747225	0.03281	down
NHLRC1	6.14549	0.775705	0.365946	2.11973	0.0340292	0.221909	up
PRDM1	80.5434	0.689865	0.309114	2.23175	0.0256315	0.195431	up
CYP39A1	15.2703	1.4036	0.39636	3.54122	0.000398275	0.0233644	up
KCNK17	14.9052	1.1225	0.528328	2.12463	0.0336179	0.22088	up
RFPL4B	8.37278	2.03503	0.649929	3.13116	0.00174117	0.0507279	up
TNFRSF21	505.925	0.577085	0.219743	2.62618	0.00863479	0.115187	up
POPDC3	5.2846	1.21026	0.514384	2.35283	0.0186313	0.166709	up
TPBG	884.992	-0.601667	0.27897	-2.15674	0.0310256	0.212197	down
GUCA1B	13.5067	-0.748994	0.309866	-2.41715	0.0156426	0.154717	down
FKBP5	214.883	0.885109	0.24774	3.57272	0.000353286	0.0218765	up
GSTA1	10.7893	3.61635	1.14501	3.15836	0.00158658	0.0483725	up
MICB	26.6	0.663327	0.337238	1.96694	0.0491904	0.259755	up
PRPH2	10.7052	0.577549	0.269929	2.13963	0.0323844	0.216688	up
HSPA1A	541.359	-0.89661	0.274017	-3.2721	0.00106751	0.0385356	down
ROS1	4.0666	4.40085	1.91583	2.2971	0.0216129	0.179301	up
MEP1A	13.5235	2.45602	0.91286	2.69047	0.00713516	0.10416	up
KIAA0319	140.777	0.708154	0.318361	2.22438	0.0261232	0.196739	up
TUBB2A	152.322	0.931965	0.326393	2.85535	0.00429895	0.0795351	up
PLA2G7	179.601	1.69612	0.451167	3.75941	0.000170313	0.0138138	up
ECT2L	9.86197	-0.885062	0.311054	-2.84536	0.00443606	0.0807645	down
PTCHD4	100.735	-0.999147	0.229254	-4.35826	1.311e-05	0.00333271	down
CNR1	34.211	1.36789	0.547737	2.49735	0.0125126	0.139114	up
HLA-G	657.233	2.17895	0.834921	2.60977	0.00906026	0.117848	up
PRL	17.5527	3.91354	1.32259	2.95901	0.00308634	0.0677591	up
ESR1	25.0147	0.702972	0.291938	2.40794	0.0160426	0.156919	up
MDFI	207.978	0.627778	0.237771	2.64027	0.00828411	0.112881	up
COL11A2	50.509	-1.20155	0.255833	-4.6966	2.64527e-06	0.00127767	down
CCR6	3.53546	1.55186	0.522988	2.96729	0.00300434	0.0669089	up
RAB44	4.50556	-1.3226	0.574598	-2.30179	0.0213472	0.178758	down
PI16	17.2673	-1.5136	0.517295	-2.92599	0.00343365	0.0713824	down
VNN1	88.646	1.02137	0.295045	3.46173	0.000536708	0.0271915	up
RIMS1	4.91134	-1.62389	0.610594	-2.65952	0.00782518	0.109236	down
PPIL6	22.6995	-0.648187	0.212427	-3.05134	0.00227823	0.0583341	down
CGA	93952.9	0.683097	0.340101	2.00851	0.0445889	0.250194	up
VEGFA	232.826	1.27614	0.314411	4.05882	4.93211e-05	0.00698205	up
GABRR2	47.7009	-0.886244	0.223319	-3.96852	7.23214e-05	0.00836704	down
MLIP	5.58128	-1.64956	0.561427	-2.93816	0.00330167	0.0698412	down
ADTRP	5.69233	1.86675	0.56655	3.29495	0.000984405	0.0376186	up
EDN1	187.822	-0.558136	0.274597	-2.03256	0.0420968	0.243895	down
CD83	71.8388	0.911988	0.353763	2.57796	0.00993845	0.123084	up
HSPA1B	1757.64	-0.750662	0.241937	-3.10272	0.00191754	0.0528234	down
CDKN1A	1737.03	-0.543222	0.211534	-2.56801	0.0102284	0.124261	down
TWIST1	1336.65	-0.602683	0.150758	-3.99767	6.39693e-05	0.00782574	down
ADCY1	14.1333	1.60703	0.496721	3.23527	0.00121526	0.041629	up
SEMA3A	187.808	0.832373	0.261978	3.17726	0.00148672	0.04646	up
ASB4	48.7858	2.20744	0.392491	5.62417	1.86403e-08	9.00327e-05	up
ATP6V0A4	34.8376	0.768318	0.372762	2.06115	0.039289	0.236005	up
INSIG1	4522.31	-0.681634	0.272212	-2.50406	0.0122777	0.137529	down
GPR37	175.489	-0.71646	0.206687	-3.4664	0.000527473	0.0270642	down
MBLAC1	24.2986	-0.541631	0.246322	-2.19887	0.027887	0.201337	down
GPC2	13.1717	0.620222	0.312451	1.98502	0.0471422	0.255304	up
WDR86	93.3122	-1.12183	0.274621	-4.08503	4.40721e-05	0.00665213	down
SRRM3	45.6853	-0.816958	0.288621	-2.83056	0.0046467	0.0821178	down
STX1A	114.762	-0.635834	0.203276	-3.12793	0.00176044	0.0509158	down
HILPDA	391.986	-0.66427	0.243497	-2.72804	0.00637119	0.0970752	down
ABCB4	16.8979	1.13075	0.340746	3.31845	0.000905179	0.0364786	up
ABCB1	2219	1.24413	0.35311	3.52336	0.000426107	0.0243991	up
INHBA	7472.11	-1.07809	0.340983	-3.16171	0.00156844	0.048048	down
EPO	4.06099	-1.34126	0.5388	-2.48935	0.0127978	0.141127	down
CPA5	6.5472	0.848199	0.381724	2.22202	0.0262819	0.196905	up
ACHE	9.54637	-0.987074	0.43636	-2.26206	0.0236934	0.187401	down
CHRM2	10.8048	1.35692	0.518482	2.61709	0.00886826	0.116253	up
RELN	3.23715	1.79492	0.64135	2.79866	0.00513147	0.0871879	up
AQP1	156.149	-0.90405	0.324086	-2.78954	0.00527832	0.0885395	down
TAS2R41	26.0104	-0.711618	0.332395	-2.14088	0.0322834	0.216568	down
IGFBP1	247.907	4.85435	1.00963	4.80804	1.52417e-06	0.00086729	up
AMZ1	20.914	2.04316	0.607558	3.36291	0.000771247	0.0333593	up
RASA4	28.2089	-0.614095	0.285855	-2.14827	0.0316922	0.214657	down
UPK3B	8.2267	-0.855782	0.433148	-1.97573	0.0481857	0.257293	down
PKD1L1	48.8135	-0.749071	0.261017	-2.86982	0.00410703	0.077792	down
THSD7A	11836.3	-0.620712	0.158316	-3.92071	8.82873e-05	0.00933783	down
SUN3	7.96302	1.31934	0.415269	3.17706	0.00148775	0.04646	up
DNAH11	619.182	-1.18873	0.290988	-4.08516	4.40455e-05	0.00665213	down
RUNDC3B	19.9232	0.947386	0.321082	2.95061	0.00317151	0.0686752	up
PILRB	15.8494	-0.919076	0.401141	-2.29116	0.0219543	0.1806	down
ATG9B	1493.53	-0.590126	0.205212	-2.87569	0.0040315	0.0771684	down
CTTNBP2	36.3116	0.806812	0.232089	3.4763	0.000508385	0.0268868	up
CTAGE8	30.671	-0.777843	0.294	-2.64572	0.00815168	0.111669	down
PLXNA4	108.545	1.16776	0.286826	4.07131	4.67488e-05	0.00684588	up
TMEM184A	392.678	-1.01229	0.249495	-4.05736	4.96309e-05	0.00698205	down
SAP25	32.0473	-0.827652	0.266439	-3.10635	0.00189412	0.052679	down
CARD11	7.25618	1.06439	0.542324	1.96265	0.0496867	0.261412	up
PTN	846.58	0.648838	0.195681	3.31579	0.000913845	0.0365422	up
SEMA3E	81.1766	0.803733	0.300303	2.6764	0.0074417	0.10626	up
EPDR1	19.0683	1.24355	0.463656	2.68206	0.00731704	0.105287	up
POLR2J2	15.2807	-0.86614	0.389781	-2.22212	0.0262754	0.196905	down
DPP6	4.65873	1.84769	0.706797	2.61418	0.00894431	0.116654	up
MYL10	1.66547	1.93385	0.95618	2.02247	0.0431277	0.246079	up
RASA4B	27.0644	-0.552056	0.239797	-2.30217	0.0213253	0.178758	down
LRRC4	57.9121	0.636684	0.204878	3.10763	0.00188595	0.0525527	up
LEP	1518.94	-2.97471	0.590145	-5.04065	4.63951e-07	0.000515854	down
AGR3	8.21644	-1.9223	0.660332	-2.91111	0.00360145	0.0727825	down
PHKG1	11.7859	-0.942554	0.323562	-2.91306	0.00357911	0.0726449	down
CLDN15	109.892	-0.684322	0.201443	-3.39711	0.000681019	0.0314069	down
GPER1	45.5634	-0.870504	0.362074	-2.40422	0.0162071	0.15748	down
EFHC2	11.1323	1.446	0.486289	2.97355	0.00294379	0.0662352	up
NDP	5.05001	3.80249	1.8802	2.02238	0.0431366	0.246079	up
VSIG4	1119.16	0.683746	0.216563	3.15725	0.00159263	0.0483799	up
EDA2R	119.199	-0.993576	0.234757	-4.23236	2.31254e-05	0.00459024	down
PABPC5	11.68	0.795541	0.402827	1.9749	0.0482798	0.257549	up
LRCH2	144.522	0.600865	0.259238	2.31781	0.0204594	0.175314	up
RIPPLY1	8.39897	-0.971483	0.326978	-2.9711	0.00296738	0.0664584	down
IGSF1	12.9707	-0.736504	0.354688	-2.07648	0.0378491	0.232092	down
TIMP1	750.092	0.593461	0.272382	2.17878	0.0293481	0.206504	up
SPANXN5	3.45333	-1.71892	0.697065	-2.46594	0.0136655	0.145064	down
SLC25A53	12.2908	-0.905672	0.259571	-3.48911	0.000484638	0.0260089	down
PAGE2B	2.60276	-1.39679	0.67174	-2.07937	0.0375836	0.231399	down
PAGE2	15.8343	-1.51693	0.585374	-2.59139	0.00955893	0.120488	down
CHRDL1	2.63148	-1.67977	0.798878	-2.10266	0.0354955	0.225583	down
DRP2	2.22032	1.72052	0.813366	2.11531	0.0344033	0.222741	up
MAGEA9B	3.24286	-1.67664	0.736816	-2.27552	0.0228746	0.184345	down
FAM156A	72.2544	-0.61507	0.177525	-3.46469	0.000530836	0.0270642	down
ZFP92	65.3102	-0.617498	0.237579	-2.59913	0.00934616	0.119176	down
MAGEA4	190.298	-1.30188	0.348946	-3.73089	0.000190807	0.0147063	down
FMR1NB	6.87822	-0.836783	0.42352	-1.97578	0.0481797	0.257293	down
HPRT1	55.978	0.808364	0.22273	3.62935	0.000284136	0.0192389	up
PLAC1	5753.7	0.587123	0.232499	2.52528	0.0115607	0.132687	up
COL4A6	38.348	1.19253	0.59525	2.00341	0.0451333	0.251707	up
RGN	51.8033	-1.13515	0.34935	-3.24932	0.00115683	0.0402578	down
ARMCX1	142.61	0.659958	0.157997	4.17704	2.95333e-05	0.00528318	up
KIAA1210	3.9249	1.59375	0.630276	2.52865	0.0114503	0.131783	up
GDPD2	2.87447	1.09195	0.530559	2.05811	0.0395793	0.236146	up
PORCN	41.2826	1.34169	0.349712	3.83656	0.000124771	0.0113056	up
ACE2	79.0599	0.871636	0.291556	2.9896	0.00279342	0.0649705	up
KLHL13	13.6317	1.27505	0.516469	2.46879	0.013557	0.144335	up
MAGIX	90.5619	-0.930548	0.306555	-3.0355	0.00240137	0.059993	down
REPS2	280.8	0.686263	0.299372	2.29234	0.0218861	0.18053	up
ERCC6L	29.6782	0.63475	0.245855	2.58181	0.0098285	0.122213	up
GLRA2	1.41525	2.15763	0.999642	2.15841	0.0308962	0.211872	up
PAK3	629.355	-0.58721	0.233515	-2.51466	0.0119148	0.13509	down
PCDH19	3.53198	1.1479	0.533323	2.15235	0.0313701	0.213405	up
BEX1	13.879	2.18445	0.509743	4.28539	1.82419e-05	0.00387619	up
GYG2	23.5232	0.81599	0.253279	3.2217	0.00127432	0.0427151	up
AR	47.2332	1.26513	0.38922	3.25042	0.00115233	0.0402345	up
ASMT	13.8926	-1.05229	0.35807	-2.93877	0.00329515	0.0698052	down
KCND1	12.0759	-1.14144	0.309706	-3.68557	0.000228193	0.0168699	down
LONRF3	15.2856	1.30979	0.362519	3.61303	0.000302637	0.0199328	up
GFRA2	49.8188	0.870903	0.260367	3.3449	0.000823108	0.0347721	up
EGR3	9.01866	1.4287	0.623357	2.29194	0.0219091	0.18053	up
STC1	157.648	1.2051	0.342229	3.52133	0.000429384	0.0243991	up
NKX3-1	9.6404	1.05249	0.409266	2.57166	0.0101211	0.123994	up
PNMA2	11.7337	1.45005	0.587871	2.46662	0.0136395	0.145001	up
LYN	2006.93	-0.709842	0.225406	-3.14918	0.00163731	0.0490179	down
CA3	1.49859	-2.23407	1.03496	-2.15861	0.0308807	0.211872	down
KCNS2	30.133	0.765268	0.351429	2.17759	0.0294367	0.206504	up
SNAI2	99.0761	0.789373	0.309303	2.5521	0.0107076	0.127071	up
NCALD	79.6949	0.887049	0.206296	4.29989	1.70886e-05	0.00386898	up
LYNX1	98.3735	-0.758087	0.314941	-2.40707	0.016081	0.157008	down
TRIM55	28.5705	0.708408	0.240773	2.94222	0.00325871	0.0695166	up
CRH	8855.49	-1.99649	0.522025	-3.82451	0.000131032	0.011639	down
FGL1	52.0237	0.58471	0.260885	2.24126	0.0250094	0.193067	up
SLC39A4	12.3893	1.21415	0.443732	2.73623	0.00621479	0.0962098	up
NDRG1	2487.9	-0.690421	0.268119	-2.57505	0.0100225	0.123377	down
SLC39A14	320.129	0.610737	0.245453	2.4882	0.0128391	0.141259	up
LGI3	1.91979	-1.62784	0.768711	-2.11763	0.0342068	0.22263	down
PHYHIP	145.867	-1.25182	0.305657	-4.0955	4.21253e-05	0.00663473	down
ANGPT2	3742.71	2.0379	0.440003	4.63156	3.62916e-06	0.00146074	up
AGPAT5	1704.6	1.27503	0.253875	5.02229	5.10587e-07	0.000515854	up
TNFRSF10C	125	-0.642732	0.205759	-3.1237	0.0017859	0.0512428	down
HHLA1	3.12109	4.57764	1.88446	2.42915	0.0151342	0.151838	up
LRRC24	17.0095	-0.628577	0.261646	-2.40239	0.0162883	0.157555	down
RGS22	15.2946	1.32242	0.407491	3.24526	0.00117343	0.0405798	up
C8orf58	404.39	-0.689366	0.194752	-3.53971	0.000400561	0.0234038	down
FABP4	755.537	-1.01952	0.345422	-2.95153	0.00316206	0.0685902	down
EXTL3	429.729	0.766556	0.29955	2.55902	0.0104967	0.125804	up
OSGIN2	182.571	0.684743	0.229804	2.97968	0.00288548	0.0659656	up
ZNF703	638.892	-0.608226	0.243863	-2.49413	0.0126267	0.139878	down
ESCO2	45.5212	0.608374	0.279993	2.17282	0.0297939	0.207455	up
PBK	79.2736	0.605956	0.280911	2.15711	0.0309973	0.212197	up
SCARA5	69.2661	2.62016	0.588507	4.45221	8.49898e-06	0.00267718	up
ADAM28	49.2444	1.20362	0.364689	3.3004	0.000965477	0.0372068	up
ST18	272.486	-1.06157	0.21019	-5.05052	4.40617e-07	0.000515854	down
GPIHBP1	68.8711	-1.08356	0.395982	-2.73639	0.0062117	0.0962098	down
DEFA3	17.5345	2.08847	0.627286	3.32938	0.000870408	0.0356277	up
RP1	223.27	0.698298	0.294359	2.37227	0.0176792	0.16266	up
KCNQ3	12.0932	1.3534	0.605426	2.23546	0.0253873	0.194948	up
ADAM2	7.83026	-2.26905	0.801844	-2.82978	0.00465796	0.0821178	down
DEPTOR	78.9421	0.915669	0.286214	3.19925	0.00137787	0.044967	up
CA1	71.6677	-1.60885	0.369082	-4.35905	1.30627e-05	0.00333271	down
RASEF	409.79	-0.636258	0.250968	-2.53522	0.0112378	0.130215	down
GOLM1	410.95	0.683119	0.195241	3.49885	0.000467272	0.0256469	up
GADD45G	2405.11	-0.604321	0.192549	-3.13853	0.00169798	0.0502063	down
DAPK1	14920.6	-0.595955	0.173085	-3.44314	0.000574995	0.028243	down
GCNT1	171.453	0.723956	0.246795	2.93344	0.00335232	0.0704763	up
GAS1	237.782	1.51891	0.420347	3.61347	0.000302125	0.0199328	up
FGD3	236.822	-0.638621	0.157344	-4.05877	4.93324e-05	0.00698205	down
TPRN	88.4859	-0.572809	0.174731	-3.27824	0.00104457	0.0383031	down
RNF224	28.3042	-0.845365	0.368238	-2.2957	0.0216928	0.179616	down
TOR4A	36.319	0.617172	0.214593	2.876	0.00402744	0.0771684	up
FIBCD1	8.83656	1.49752	0.441607	3.39105	0.000696241	0.0315267	up
CCDC183	82.5594	-1.15252	0.27335	-4.21627	2.48371e-05	0.00479853	down
MAMDC4	109.064	-0.859735	0.194832	-4.41269	1.02094e-05	0.00291444	down
CEL	7.64416	-1.04859	0.327221	-3.20453	0.00135285	0.0446321	down
ENDOG	44.7489	0.706943	0.307579	2.29841	0.0215386	0.179158	up
DNAJB5	24.4458	0.77796	0.298275	2.6082	0.0091021	0.118257	up
CERCAM	1736.04	0.763738	0.258626	2.95306	0.00314645	0.068354	up
PRUNE2	129.603	2.62881	0.559343	4.69982	2.60388e-06	0.00127767	up
PAEP	47.7646	5.19902	0.952505	5.45826	4.80818e-08	0.000139341	up
CRB2	2.21717	1.49307	0.755201	1.97705	0.048036	0.257031	up
IGFBPL1	13.6987	0.930283	0.328081	2.83553	0.00457499	0.0816399	up
RNF208	3.07077	-1.06195	0.521027	-2.03819	0.0415309	0.241971	down
NXNL2	7.44687	-1.35425	0.513959	-2.63495	0.00841506	0.11367	down
ANGPTL2	97.4715	0.6478	0.244096	2.65388	0.00795727	0.110547	up
IFNE	3.08858	-1.48476	0.664312	-2.23504	0.0254146	0.194948	down
PDCD1LG2	136.59	0.914789	0.342345	2.67212	0.00753726	0.107179	up
ORM1	3.8418	1.1674	0.576162	2.02617	0.0427473	0.245505	up
CORO2A	176.796	-0.580588	0.279424	-2.0778	0.0377276	0.231739	down
INSL6	37.8891	-0.821019	0.377192	-2.17666	0.029506	0.206542	down
TNC	63.767	-1.03058	0.516341	-1.99592	0.0459422	0.2541	down
PTCH1	108.571	0.849482	0.320342	2.6518	0.00800651	0.11086	up
C9orf152	3.32877	-1.25958	0.510987	-2.46499	0.0137018	0.145343	down
ALDH1A1	203.61	1.34793	0.396965	3.39559	0.00068482	0.0314069	up
FOLH1	3.57648	2.09733	0.778857	2.69284	0.00708472	0.103912	up
HEPHL1	31.9011	0.857922	0.408907	2.09809	0.0358976	0.226746	up
VSTM5	17.8407	0.723866	0.290284	2.49364	0.012644	0.139963	up
PDGFD	461.929	-0.679144	0.24717	-2.74768	0.00600185	0.0947746	down
OAF	43.3543	0.648713	0.290555	2.23267	0.025571	0.195321	up
POU2F3	225.031	-0.624876	0.176163	-3.54714	0.000389437	0.023222	down
PYGM	27.0245	-0.618511	0.27007	-2.29019	0.0220104	0.1808	down
HBB	23441.8	-1.00587	0.349198	-2.88051	0.00397035	0.0769122	down
HBD	35.6499	-1.46021	0.360189	-4.05402	5.03454e-05	0.00698341	down
HBE1	13.4193	1.69103	0.544705	3.10448	0.00190614	0.0528172	up
HSPB2	27.2541	0.60995	0.28104	2.17034	0.0299814	0.208146	up
TEX12	4.18191	-0.993081	0.501036	-1.98205	0.0474731	0.256134	down
SLC22A18	76.2254	0.87785	0.289104	3.03645	0.00239384	0.0599079	up
CATSPER1	4.25451	1.38565	0.665381	2.08248	0.0372982	0.230568	up
CNIH2	7.55558	-0.658181	0.308842	-2.13113	0.0330788	0.219466	down
CD248	107.272	1.57108	0.390219	4.02615	5.66967e-05	0.00733513	up
PRG2	24777.5	1.60331	0.745522	2.15058	0.0315091	0.213849	up
TRIM34	3.87319	-1.16221	0.423264	-2.74583	0.00603587	0.095065	down
SLC43A3	88.1003	0.699051	0.270583	2.5835	0.00978043	0.122146	up
EHF	15.2004	1.18825	0.415296	2.86123	0.00422007	0.0787999	up
UCP3	28.4251	-0.929787	0.309604	-3.00315	0.00267204	0.0638039	down
KCNA4	8.91791	2.08926	0.543393	3.84484	0.000120629	0.0112769	up
CTSW	16.6232	1.60351	0.467652	3.42886	0.000606125	0.02926	up
FAT3	79.6357	-0.740728	0.328745	-2.2532	0.0242467	0.189603	down
CHRNA10	9.8199	-0.549449	0.262948	-2.08958	0.0366557	0.228434	down
SCUBE2	133.167	0.712247	0.250594	2.84223	0.00447989	0.0810031	up
LRRN4CL	3.99025	2.16872	1.0947	1.98112	0.047578	0.256276	up
MCAM	1473.13	0.657192	0.271466	2.4209	0.0154823	0.153973	up
OR10A3	1.96762	-1.72099	0.766019	-2.24666	0.0246615	0.191812	down
MMP12	132.154	4.87112	0.965133	5.0471	4.4856e-07	0.000515854	up
ADAMTS15	190.573	0.877149	0.275929	3.17889	0.00147841	0.04646	up
CDON	239.626	-0.60193	0.289283	-2.08077	0.0374554	0.23085	down
KCNK7	1.78573	-1.84629	0.742246	-2.48744	0.0128666	0.141454	down
PGR	51.4275	0.908619	0.332906	2.72935	0.00634587	0.0969954	up
CD44	1078.04	0.68422	0.193489	3.53622	0.000405892	0.02362	up
SAA1	28.5832	1.58467	0.7584	2.08949	0.0366638	0.228434	up
HMBS	57.5682	0.899068	0.204847	4.38898	1.13882e-05	0.00314325	up
C11orf21	6.63177	0.861658	0.411498	2.09395	0.0362641	0.227557	up
DNHD1	114.594	-0.759586	0.207665	-3.65774	0.000254448	0.0181971	down
TRIM22	753.808	-0.72993	0.174581	-4.18105	2.90168e-05	0.00528318	down
DDB2	109.303	-0.565139	0.148748	-3.79931	0.000145099	0.0124407	down
VSIG2	99.7106	-0.642432	0.231024	-2.7808	0.00542259	0.0898859	down
KIAA1549L	18.1744	1.12839	0.376152	2.99983	0.00270126	0.0639564	up
SLC1A2	372.367	0.751526	0.280749	2.67686	0.00743151	0.10626	up
MICAL2	395.455	0.581534	0.271468	2.14219	0.0321785	0.216195	up
PDE2A	45.9265	-0.543883	0.217115	-2.50504	0.0122437	0.137529	down
GLB1L2	17.7352	2.34051	0.593375	3.94441	7.99976e-05	0.00878155	up
ME3	79.858	-0.557338	0.18815	-2.96221	0.00305443	0.0673478	down
NNMT	523.356	0.641862	0.24402	2.63037	0.00852919	0.114539	up
PHLDA2	596.414	0.696245	0.210329	3.31026	0.0009321	0.0365889	up
IGF2	213.121	0.824567	0.296822	2.77798	0.00546979	0.0899687	up
WT1	10.771	1.80869	0.636508	2.84158	0.00448899	0.0810031	up
CUBN	130.802	-0.651711	0.265998	-2.45006	0.0142831	0.148558	down
ENKUR	9.1781	1.24991	0.613831	2.03625	0.0417254	0.242617	up
DKK1	293.646	2.53934	0.524378	4.84258	1.28167e-06	0.00086729	up
MINPP1	1650.86	-0.676096	0.195994	-3.44957	0.000561474	0.0278622	down
PIK3AP1	2571.78	-0.550746	0.189364	-2.9084	0.0036328	0.0729505	down
BICC1	108.482	0.927519	0.228983	4.0506	5.10864e-05	0.00698341	up
BTBD16	53.3073	-1.23479	0.36034	-3.42673	0.000610889	0.0293105	down
HTRA1	21007.7	-0.74355	0.36928	-2.01351	0.0440605	0.248654	down
SLC18A2	4.01332	2.04213	0.858543	2.3786	0.0173786	0.161905	up
GSTO2	24.2257	0.614223	0.268273	2.28955	0.0220476	0.180886	up
LRRC27	60.4439	-0.575252	0.132528	-4.34061	1.42086e-05	0.00343137	down
ANKRD1	58.8336	1.39697	0.410884	3.39991	0.000674072	0.0314061	up
ASB13	79.3482	0.578859	0.164028	3.52901	0.00041711	0.0241088	up
INA	2.54586	1.85509	0.778709	2.38227	0.0172065	0.161478	up
KLLN	52.0647	-0.640466	0.167803	-3.81677	0.000135209	0.0118023	down
FAM25A	42.8008	1.18526	0.393572	3.01154	0.00259923	0.0629812	up
RBP4	7.7227	1.51694	0.612859	2.47519	0.0133165	0.142821	up
AKR1C2	2.24178	3.02056	0.961893	3.14022	0.00168821	0.0502063	up
VWA2	22.8177	0.734945	0.362625	2.02674	0.0426892	0.245463	up
SH3PXD2A	3698.59	-0.761059	0.24222	-3.14201	0.00167793	0.0501302	down
PHYH	169.603	0.742011	0.17977	4.12756	3.66639e-05	0.00617745	up
SEMA4G	30.9494	0.656023	0.29607	2.21577	0.0267072	0.197442	up
COL17A1	1742.35	-1.37637	0.521357	-2.63998	0.00829102	0.112881	down
CYP2C18	16.7732	1.11272	0.397791	2.79724	0.00515412	0.0873488	up
CC2D2B	104.356	-0.541969	0.20409	-2.65553	0.00791832	0.110112	down
FUOM	27.1754	0.596723	0.252947	2.35908	0.0183201	0.165394	up
TUBAL3	38.0078	-0.603473	0.201736	-2.9914	0.00277702	0.0647438	down
MGST1	22.1108	2.0522	0.520044	3.94621	7.93984e-05	0.00878155	up
NTF3	9.6978	-1.25574	0.481718	-2.6068	0.0091393	0.11842	down
SLC16A7	92.0202	1.04511	0.217002	4.81615	1.46353e-06	0.00086729	up
IGFBP6	15.1584	1.92364	0.591456	3.25238	0.00114445	0.0401527	up
BIN2	340.582	1.2249	0.231966	5.28049	1.28836e-07	0.000311138	up
GALNT6	488.431	0.675689	0.264215	2.55734	0.0105475	0.126063	up
NAV3	172.519	0.647622	0.225928	2.8665	0.0041504	0.0781119	up
TPH2	5.36177	-1.26317	0.532476	-2.37226	0.0176799	0.16266	down
GAS2L3	255.064	0.806184	0.243701	3.30809	0.000939343	0.0365889	up
NXPH4	18.6124	0.761112	0.352313	2.16033	0.0307471	0.211583	up
CACNA2D4	18.6543	0.78355	0.290526	2.697	0.00699669	0.103086	up
EPYC	7.36743	3.15194	1.07575	2.92999	0.00338978	0.0706732	up
MMP19	196.817	0.914458	0.2443	3.74318	0.000181705	0.0143092	up
LPAR5	39.8147	0.703556	0.236404	2.97608	0.00291958	0.0659656	up
ACRBP	16.1997	-0.622125	0.264502	-2.35206	0.0186696	0.166783	down
TAC3	278.339	1.79303	0.77182	2.32311	0.020173	0.17382	up
MYO1A	35.4811	1.49465	0.479379	3.1179	0.00182145	0.051789	up
HCAR1	29.7993	0.986938	0.416	2.37245	0.0176708	0.16266	up
CCDC62	30.2162	-0.941058	0.251173	-3.74664	0.000179215	0.0141903	down
ANKRD33	311.309	-0.608283	0.263238	-2.31077	0.0208456	0.176536	down
STAB2	32.5105	3.32222	1.14649	2.89772	0.00375881	0.074624	up
HMGA2	1.9462	2.20867	0.955104	2.31249	0.0207506	0.17604	up
CD163	1905.45	0.850921	0.182529	4.66184	3.13391e-06	0.00130906	up
SLC6A15	171.422	-1.13244	0.288133	-3.93026	8.48551e-05	0.00917575	down
PTPRQ	481.013	-0.87056	0.284474	-3.06025	0.00221153	0.0576364	down
NUAK1	163.958	0.961987	0.352954	2.72553	0.00641977	0.0975078	up
GLIPR1	594.955	0.931807	0.289152	3.22255	0.00127054	0.042715	up
TMEM132C	33.0395	1.66566	0.492583	3.38148	0.000720963	0.0322431	up
TMEM132B	20.4404	1.38781	0.535621	2.59103	0.009569	0.120488	up
KRT4	1.686	-1.83305	0.809374	-2.26477	0.0235265	0.186906	down
PDE6H	2.5589	2.91156	1.11407	2.61345	0.00896322	0.116796	up
WNT5B	22.8899	1.00967	0.342495	2.94799	0.0031985	0.0688701	up
MUC19	239.577	-1.53377	0.417618	-3.67266	0.000240038	0.0173908	down
TMPRSS12	2.36561	-1.15719	0.561027	-2.06263	0.0391476	0.235679	down
AICDA	111.564	-0.578565	0.219807	-2.63214	0.0084848	0.114155	down
IQSEC3	6.95559	1.16576	0.465571	2.50394	0.0122818	0.137529	up
SLC6A12	66.443	-1.40555	0.398322	-3.52869	0.000417619	0.0241088	down
DDX11	133.391	-0.728074	0.240847	-3.02298	0.00250301	0.0612447	down
PHLDA1	146.065	0.827018	0.205201	4.03029	5.57076e-05	0.00733513	up
ITGA7	8.59683	-0.876439	0.368082	-2.38109	0.0172613	0.161646	down
GSG1	1.43438	2.0555	0.845445	2.43127	0.0150462	0.151508	up
CMAS	789.538	0.72821	0.1229	5.92523	3.11855e-09	2.25939e-05	up
SSPN	164.083	0.584318	0.152308	3.83643	0.000124837	0.0113056	up
KLRC1	10.0338	1.11182	0.527503	2.10771	0.0350561	0.224365	up
GPR12	9.18927	0.88236	0.430833	2.04803	0.0405568	0.238836	up
PCDH17	182.87	0.691156	0.273678	2.52543	0.0115556	0.132687	up
ITM2B	12797.6	0.604686	0.17917	3.37492	0.000738365	0.0326186	up
TRPC4	21.5999	1.70778	0.598601	2.85295	0.00433148	0.0796486	up
CCDC168	24.4029	-0.833237	0.278396	-2.993	0.00276251	0.0646669	down
ATP8A2	130.763	1.75542	0.457281	3.83881	0.00012363	0.0113056	up
METTL21C	95.6199	-0.738384	0.302994	-2.43696	0.0148115	0.150635	down
TPTE2	20.4706	-0.972096	0.337773	-2.87796	0.00400259	0.0771243	down
LRRC63	11.3692	-0.836625	0.370167	-2.26013	0.0238131	0.187544	down
MCF2L	119.349	-0.667168	0.249285	-2.67633	0.00744336	0.10626	down
KCTD4	97.3075	0.715255	0.295533	2.42022	0.0155111	0.154064	up
AMER2	64.2396	-1.0604	0.394968	-2.68478	0.00725769	0.105018	down
SLC25A15	109.976	0.632486	0.231324	2.73421	0.00625308	0.0962882	up
GPC5	16.0822	-1.17501	0.326498	-3.59883	0.000319647	0.0207699	down
MEDAG	22.8951	1.39826	0.561156	2.49174	0.0127119	0.1405	up
CLEC14A	204.283	-0.613945	0.173342	-3.54181	0.000397397	0.0233644	down
AHNAK2	114.779	1.27848	0.592803	2.15667	0.0310315	0.212197	up
GPR68	180.391	-0.725946	0.199697	-3.63524	0.000277725	0.0190722	down
PPP1R3E	149.113	-0.581253	0.134962	-4.3068	1.65633e-05	0.00380957	down
SERPINA3	13.8237	2.95322	1.24891	2.36463	0.018048	0.164475	up
DHRS2	605.993	0.922531	0.314602	2.93238	0.00336377	0.0704763	up
APEX1	253.026	0.665425	0.144183	4.61515	3.92821e-06	0.00149789	up
PCK2	61.7473	0.631805	0.169291	3.73207	0.000189915	0.0147063	up
LTB4R2	22.3282	-0.708263	0.253573	-2.79313	0.00522009	0.0882604	down
LTB4R	64.5907	-0.625586	0.158057	-3.95797	7.55894e-05	0.00862111	down
PLEK2	18.3438	0.69966	0.313367	2.23272	0.0255673	0.195321	up
ARG2	145.193	0.729606	0.243128	3.00092	0.00269167	0.0638335	up
SERPINA6	4.02046	1.13581	0.577351	1.96727	0.0491519	0.259647	up
C14orf132	30.0753	1.12542	0.368667	3.05269	0.00226802	0.0583341	up
BDKRB2	56.4659	-0.583003	0.255519	-2.28164	0.0225104	0.182558	down
ADAM20	137.488	-0.731968	0.160674	-4.55562	5.22303e-06	0.00194056	down
LGALS3	1201.63	0.834494	0.194695	4.28617	1.8178e-05	0.00387619	up
LRFN5	24.7222	-1.0153	0.462556	-2.19499	0.0281645	0.201931	down
ASB2	293.441	3.03838	0.485837	6.25391	4.003e-10	5.80035e-06	up
OTUB2	265.871	0.901474	0.266533	3.38222	0.000719022	0.0322431	up
IFI27L1	24.0513	0.630199	0.251435	2.5064	0.0121966	0.137426	up
PPP4R4	33.8025	1.36911	0.559868	2.44541	0.0144688	0.149497	up
CRIP2	1708.16	-0.691242	0.216244	-3.19659	0.00139062	0.0451796	down
CDKN3	43.7325	0.645398	0.278135	2.32044	0.0203169	0.174713	up
GZMB	9.85675	1.04977	0.527732	1.98921	0.0466781	0.255136	up
MIA2	3.32744	-2.41449	0.753893	-3.2027	0.00136145	0.0446321	down
GNG2	251.372	0.696365	0.162597	4.28277	1.84581e-05	0.00387619	up
EML5	10.0274	1.16475	0.371061	3.13897	0.00169541	0.0502063	up
ISM2	5651.08	0.582657	0.229175	2.54241	0.0110091	0.128647	up
EXOC3L4	39.2924	-0.633844	0.275994	-2.29659	0.0216423	0.179301	down
SLC22A17	105.491	-0.585439	0.161193	-3.63193	0.000281313	0.0191372	down
TTC6	1.81254	-2.0534	1.00685	-2.03944	0.0414066	0.241733	down
RNASE12	17.9914	-0.845334	0.400345	-2.11151	0.0347283	0.223253	down
ASPG	11.3344	-0.878854	0.418599	-2.09951	0.0357718	0.226316	down
MTHFD1	227.587	0.588531	0.107101	5.4951	3.90497e-08	0.000139341	up
ANKRD9	590.378	-0.645579	0.183839	-3.51166	0.000445324	0.0249141	down
FBLN5	286.875	0.630206	0.223751	2.81656	0.00485416	0.0846996	up
DIO3	125.27	0.645537	0.275017	2.34726	0.0189118	0.168015	up
PPP1R13B	254.327	-0.556059	0.209051	-2.65992	0.00781597	0.109213	down
HEATR4	97.1899	-0.635775	0.301475	-2.10888	0.0349546	0.224211	down
SMAD6	543.564	-0.64272	0.128107	-5.01706	5.24679e-07	0.000515854	down
CA12	39.2029	1.02998	0.462065	2.22908	0.0258089	0.195899	up
IQCH	13.8622	0.590209	0.291883	2.02207	0.0431688	0.246079	up
ALDH1A2	35.5745	3.22184	0.709829	4.5389	5.65482e-06	0.00204846	up
WDR72	20.5727	1.76802	0.538059	3.28593	0.00101647	0.0377536	up
CKMT1B	72.1154	0.712461	0.185903	3.83244	0.000126879	0.0113965	up
KATNBL1	2252.93	0.913494	0.210179	4.34626	1.38477e-05	0.0034009	up
SLC28A2	23.7618	1.50089	0.404254	3.71274	0.000205027	0.0155542	up
GATM	776.787	0.582398	0.226961	2.56607	0.0102857	0.124719	up
SLC28A1	71.6658	-1.51882	0.304104	-4.99439	5.90223e-07	0.00053452	down
CHRM5	52.4924	0.747756	0.33028	2.26401	0.0235737	0.187014	up
ANPEP	200.659	0.676435	0.205898	3.2853	0.00101875	0.0377536	up
CILP	55.2029	1.66114	0.634008	2.62007	0.00879124	0.11605	up
PCSK6	550.175	0.994962	0.34836	2.85613	0.00428842	0.0795351	up
GNB5	53.323	0.878334	0.316758	2.77289	0.0055561	0.0909694	up
ADAMTS17	10.2661	0.853871	0.344623	2.47769	0.0132234	0.142676	up
APBA2	13.2111	0.836748	0.395196	2.1173	0.0342347	0.22263	up
DUOX1	221.968	0.764288	0.226263	3.37787	0.000730494	0.0323696	up
CHAC1	6.7627	1.08762	0.415127	2.61997	0.00879383	0.11605	up
RASGRP1	973.816	-0.561173	0.251206	-2.23391	0.0254888	0.195207	down
SV2B	188.762	1.75384	0.432162	4.0583	4.94318e-05	0.00698205	up
TNFAIP8L3	11.972	1.22667	0.348591	3.51892	0.000433303	0.0245256	up
GABRB3	71.5251	1.30329	0.580374	2.2456	0.0247294	0.192031	up
SCAMP5	36.4268	0.829579	0.221329	3.74817	0.000178133	0.0141821	up
HS3ST2	2.98028	2.16774	0.696418	3.11271	0.0018538	0.0523459	up
MMP2	889.202	0.806526	0.301331	2.67654	0.00743862	0.10626	up
CX3CL1	19.3849	-1.18829	0.32776	-3.62551	0.000288397	0.0194366	down
COTL1	1259.13	0.67474	0.268463	2.51335	0.0119591	0.135381	up
NPIPA5	19.2461	-0.647213	0.319847	-2.02351	0.0430204	0.245869	down
PRSS36	19.5246	0.764171	0.292242	2.61486	0.00892641	0.116606	up
MT2A	165.358	0.593032	0.182692	3.24608	0.00117006	0.0405602	up
MT1F	3.97588	1.62429	0.718749	2.25989	0.023828	0.187544	up
HBZ	11.5427	2.04559	0.514015	3.97964	6.90199e-05	0.00819752	up
ITGAD	11.763	1.58654	0.634556	2.50024	0.012411	0.138655	up
METRN	26.6326	0.961795	0.377104	2.55048	0.0107576	0.12735	up
MC1R	936.907	-0.560361	0.233988	-2.39482	0.0166284	0.158661	down
CETP	157.122	-0.616445	0.302675	-2.03665	0.0416848	0.242478	down
NUPR1	224.837	0.700373	0.282088	2.48281	0.0130349	0.142269	up
PPL	884.692	-0.816859	0.242722	-3.36541	0.000764296	0.0332572	down
PRKCB	111.29	0.614518	0.193031	3.18352	0.00145497	0.0460397	up
HSF4	54.6525	-0.714329	0.208206	-3.43088	0.000601626	0.0291557	down
PKD1L3	8.05989	0.736659	0.35892	2.05243	0.0401276	0.23752	up
NPIPB8	28.5711	-0.689022	0.335395	-2.05436	0.039941	0.236802	down
IL34	3.55227	1.93815	0.665341	2.91301	0.0035796	0.0726449	up
CLEC18B	3.52534	-1.58352	0.553272	-2.8621	0.00420849	0.0787868	down
DPEP1	2.66022	1.71603	0.823744	2.08321	0.0372322	0.230327	up
MVD	65.2231	0.576975	0.168431	3.4256	0.000613453	0.0293364	up
LAT	37.3552	-0.637976	0.192829	-3.30851	0.000937946	0.0365889	down
WDR90	272.514	-0.637841	0.20036	-3.18347	0.00145522	0.0460397	down
BRICD5	25.9578	-0.738206	0.214066	-3.44849	0.000563727	0.0278785	down
MYLK3	47.2852	0.94984	0.305306	3.11111	0.00186384	0.0523459	up
PKD1L2	72.217	-0.864566	0.412668	-2.09506	0.0361653	0.227469	down
IRX3	6.23072	0.85232	0.366761	2.32391	0.0201303	0.173797	up
NPIPB4	163.198	-0.832648	0.287351	-2.89767	0.00375947	0.074624	down
SOX15	2.12223	-1.63389	0.727568	-2.24569	0.0247239	0.192031	down
VTN	89.6833	0.759608	0.310331	2.44773	0.0143759	0.14911	up
NT5M	8.55887	0.730916	0.295686	2.47194	0.0134383	0.143388	up
TMEM132E	1.50267	-1.91255	0.824373	-2.32001	0.0203406	0.174813	down
HS3ST3A1	88.1179	-0.575456	0.248338	-2.31723	0.0204914	0.175314	down
RNF112	10.0081	-0.728442	0.368423	-1.97719	0.0480203	0.257031	down
TEN1-CDK3	16.7277	-0.734878	0.317208	-2.31671	0.0205198	0.175314	down
ALDOC	18.6569	0.757951	0.36274	2.08951	0.0366615	0.228434	up
RTN4RL1	5.88518	0.982259	0.404055	2.43101	0.0150569	0.151511	up
TBX21	4.56544	-1.03639	0.424453	-2.4417	0.0146183	0.150226	down
PLCD3	230.758	0.808607	0.262537	3.07998	0.00207016	0.0552424	up
SMTNL2	12.6147	0.71972	0.347568	2.07073	0.038384	0.233308	up
TM4SF5	9.22055	1.23463	0.440806	2.80084	0.00509694	0.0868879	up
CHRNE	8.35862	0.929459	0.404968	2.29514	0.0217249	0.17978	up
GH1	38.1335	-2.78172	0.618922	-4.49446	6.97478e-06	0.0024063	down
SCN4A	18.5015	-0.763125	0.375933	-2.02995	0.0423617	0.244626	down
PYCR1	88.5668	1.22655	0.42044	2.9173	0.00353076	0.072159	up
CNTNAP1	27.9965	0.894427	0.258445	3.4608	0.000538575	0.0271915	up
FAM20A	91.9925	0.70623	0.216676	3.25938	0.00111655	0.0394603	up
SMIM5	380.254	-0.568918	0.221329	-2.57046	0.0101563	0.124085	down
C17orf67	12.7373	-0.603382	0.238491	-2.53	0.0114063	0.131388	down
MTMR4	8510.13	-0.556992	0.153047	-3.63937	0.00027331	0.0190722	down
SLC16A13	22.6972	-0.564083	0.285699	-1.97439	0.0483371	0.257549	down
CLEC10A	10.387	1.11562	0.524249	2.12803	0.0333347	0.220046	up
RASL10B	18.7412	0.616746	0.314189	1.96298	0.0496488	0.261412	up
MMP28	54.8399	-0.664425	0.32276	-2.05857	0.0395353	0.236146	down
PIPOX	71.2138	2.23284	0.662045	3.37264	0.000744499	0.0327896	up
KRT34	54.2158	-1.24918	0.399683	-3.12541	0.00177555	0.0510471	down
MXRA7	803.035	0.756027	0.294411	2.56793	0.0102308	0.124261	up
KCNAB3	8.78874	-0.793009	0.304763	-2.60205	0.00926677	0.118828	down
SLFN13	37.697	0.717542	0.27019	2.65569	0.0079146	0.110112	up
SLFN11	230.195	0.73032	0.230468	3.16885	0.00153043	0.0472171	up
KRT38	7.20585	-2.97776	0.892	-3.33829	0.000842953	0.0352	down
KRT15	28.0306	-0.792738	0.394804	-2.00793	0.0446508	0.250194	down
KRT19	10763.9	-0.607948	0.273103	-2.22607	0.0260093	0.196419	down
KRT14	14.0316	-1.54645	0.500215	-3.09157	0.00199104	0.0540266	down
MGAT5B	5.38816	1.2825	0.577385	2.22123	0.0263355	0.196905	up
KRT17	54.5531	-1.28977	0.431646	-2.98802	0.00280795	0.0650202	down
CPSF4L	1.68288	-1.83638	0.723047	-2.53978	0.0110923	0.129377	down
CCL13	48.1873	1.08019	0.421401	2.56332	0.0103676	0.125185	up
DOC2B	22.3681	-0.634545	0.271954	-2.33328	0.0196334	0.171575	down
ZNF385C	4.33167	-1.28554	0.403154	-3.18872	0.00142904	0.0459131	down
MPO	22.6585	1.21648	0.525401	2.31533	0.020595	0.175314	up
KCNJ12	24.4624	1.4973	0.521031	2.87372	0.0040567	0.0773441	up
CACNA1G	2.33251	2.01137	0.896089	2.24461	0.0247935	0.192309	up
MPP3	24.4676	-0.648296	0.261995	-2.47446	0.0133438	0.142821	down
CD300LG	286.7	-0.653433	0.286383	-2.28167	0.0225086	0.182558	down
CCL3	67.4471	1.33353	0.447027	2.9831	0.00285343	0.0656289	up
CCL4	52.4355	1.24274	0.448963	2.76803	0.00563964	0.0919199	up
ADORA2B	79.2593	0.688033	0.239206	2.87632	0.00402337	0.0771684	up
GRIN2C	29.2143	0.789987	0.240037	3.2911	0.000997959	0.0376186	up
ARL17A	16.1311	-0.825316	0.316811	-2.60507	0.00918554	0.11842	down
GAST	8.50561	0.997209	0.493587	2.02033	0.0433494	0.24641	up
FKBP10	380.563	0.58197	0.244801	2.37732	0.017439	0.161905	up
TRPV3	16.3853	0.783019	0.353006	2.21815	0.0265447	0.197112	up
CCL5	88.2656	-0.588774	0.246386	-2.38964	0.016865	0.159513	down
PITPNM3	8.90862	-0.812123	0.396274	-2.0494	0.0404231	0.238434	down
DNAH17	69.001	-1.35223	0.353692	-3.8232	0.000131732	0.011639	down
HSF5	43.727	-1.0309	0.218926	-4.70889	2.49072e-06	0.00127767	down
CACNG4	19.9815	-1.13061	0.476709	-2.3717	0.0177066	0.16266	down
SKAP1	4.35242	1.19184	0.514606	2.31602	0.020557	0.175314	up
GSDMA	6.70733	1.32562	0.529705	2.50256	0.01233	0.137856	up
MYO15A	21.8192	-0.838294	0.413031	-2.02962	0.0423955	0.244648	down
RAPGEFL1	58.8678	-0.662867	0.237424	-2.79192	0.0052397	0.0884143	down
HRH4	2.57095	-1.88999	0.70442	-2.68305	0.00729542	0.10508	down
PMAIP1	277.244	0.592842	0.166304	3.5648	0.000364128	0.022169	up
DSG3	1.74986	3.32935	1.29564	2.56966	0.0101799	0.124227	up
ALPK2	33.0838	1.41694	0.406895	3.48232	0.000497086	0.0265785	up
APCDD1	227.043	0.848219	0.25959	3.26753	0.00108492	0.038912	up
EMILIN2	386.537	1.21185	0.290821	4.167	3.08641e-05	0.00545391	up
GNAL	50.5012	0.956449	0.34562	2.76734	0.00565156	0.0919199	up
SERPINB4	7.25481	1.60692	0.688478	2.33401	0.0195951	0.171575	up
NOL4	3.02448	1.38315	0.672254	2.05749	0.0396395	0.236146	up
FHOD3	53.9297	1.35729	0.443602	3.0597	0.00221556	0.0576364	up
NEDD4L	907.797	0.654812	0.155947	4.19893	2.68177e-05	0.00498191	up
GREB1L	233.74	-0.592908	0.243144	-2.43851	0.0147481	0.150493	down
ASXL3	240.227	-0.905576	0.316667	-2.85971	0.00424031	0.0789744	down
SERPINB2	10233.2	0.576872	0.24484	2.35612	0.0184671	0.166187	up
ZCCHC2	925.919	-0.561181	0.147852	-3.79557	0.000147304	0.0125402	down
DLGAP1	47.9781	1.42563	0.560233	2.54471	0.0109369	0.128216	up
MAPRE2	223.545	0.595904	0.21919	2.71866	0.00655475	0.0988143	up
ZNF516	88.5804	0.800726	0.279343	2.86646	0.00415087	0.0781119	up
BMP2	135.821	0.739419	0.303032	2.44007	0.0146845	0.150425	up
LAMA5	3366.15	-0.555884	0.181606	-3.06093	0.00220653	0.0576364	down
MYL9	264.843	0.593007	0.295641	2.00584	0.0448738	0.250977	up
SIRPB2	105.215	0.608433	0.197806	3.0759	0.00209869	0.0559006	up
SLPI	13.5404	1.94969	0.44015	4.4296	9.44063e-06	0.00291053	up
HSPA12B	154.044	-0.642444	0.208059	-3.0878	0.00201644	0.0543976	down
CASS4	35.1071	0.582094	0.266219	2.18652	0.0287774	0.203985	up
CST4	5.38638	1.99935	0.612269	3.26548	0.00109278	0.0390767	up
CPXM1	177.205	0.815698	0.328873	2.48029	0.0131277	0.142676	up
TMEM74B	352.9	-1.13569	0.318299	-3.56799	0.000359732	0.0220917	down
SLC12A5	3.22856	-1.43324	0.554136	-2.58643	0.00969748	0.121449	down
TGM3	9.29777	-1.83444	0.581521	-3.15456	0.00160743	0.0484806	down
C20orf202	28.0889	-0.819489	0.328168	-2.49716	0.0125193	0.139114	down
CYP24A1	55.8212	0.714951	0.32957	2.16934	0.0300567	0.208247	up
BCAS1	5.60512	1.75386	0.61823	2.83691	0.00455528	0.0815921	up
SPAG4	59.5258	-0.945005	0.292558	-3.23014	0.00123727	0.0418704	down
MATN4	1.85066	-2.248	0.755012	-2.97744	0.00290664	0.0659656	down
SMOX	26.1696	0.783273	0.327539	2.39139	0.0167849	0.159067	up
TSHZ2	27.519	1.15193	0.343539	3.35314	0.000799005	0.0342532	up
C20orf203	6.4354	-1.47742	0.444324	-3.32511	0.000883851	0.0360761	down
CNN2	257.691	0.653337	0.242284	2.69658	0.00700563	0.103086	up
CYP2A13	3.24178	-1.87809	0.598786	-3.1365	0.00170977	0.0502526	down
C19orf18	17.3232	-0.816998	0.267755	-3.05129	0.00227861	0.0583341	down
HIPK4	6.2762	-1.63838	0.466357	-3.51315	0.000442829	0.0248705	down
PRX	166.851	-0.669671	0.184216	-3.63526	0.000277704	0.0190722	down
APC2	7.86257	-0.84968	0.398721	-2.13101	0.033088	0.219466	down
SIGLEC6	3605.7	-1.03169	0.356094	-2.89724	0.00376468	0.074624	down
HSPB6	10.9592	1.29749	0.453596	2.86046	0.00423023	0.078888	up
RCN3	105.135	0.759804	0.275091	2.76201	0.00574461	0.0923856	up
ERVV-2	1307.02	0.75714	0.26783	2.82694	0.00469948	0.0827405	up
PEX11G	12.0895	0.63398	0.307654	2.06069	0.0393327	0.236005	up
NOTCH3	1601.54	-0.556926	0.196525	-2.83386	0.00459892	0.0816823	down
TGFB1	1524.22	-0.623921	0.255855	-2.43857	0.0147454	0.150493	down
ZNF331	925.11	-0.596538	0.124043	-4.8091	1.51611e-06	0.00086729	down
LGALS4	27.943	-0.641219	0.282551	-2.26939	0.0232445	0.185982	down
GRIN2D	9.72024	0.934338	0.445717	2.09626	0.0360591	0.227172	up
LILRB2	54.551	0.595247	0.300603	1.98018	0.0476839	0.256283	up
CRLF1	84.6411	1.45735	0.368946	3.95005	7.8135e-05	0.00870905	up
KLC3	4.05758	1.14082	0.562242	2.02906	0.0424526	0.244783	up
CPAMD8	232.922	-0.549308	0.141587	-3.87966	0.000104604	0.0104474	down
FXYD3	1126.31	0.592083	0.183807	3.22122	0.00127644	0.0427151	up
LILRA4	1.75892	1.82841	0.821465	2.22579	0.026028	0.196419	up
ZNF135	102.314	-0.583805	0.209359	-2.78854	0.0052947	0.0885915	down
ZNF667	78.2615	-0.600759	0.255124	-2.35477	0.0185341	0.166336	down
SHANK1	1.92536	-1.36631	0.646283	-2.1141	0.0345063	0.222886	down
IGFL2	5.00456	1.3027	0.655536	1.98722	0.0468975	0.255265	up
KCNK6	64.1219	0.745426	0.25039	2.97706	0.00291025	0.0659656	up
SPRED3	21.1285	-0.932821	0.339328	-2.74902	0.00597729	0.0947603	down
FCAR	13.7626	1.15218	0.504054	2.28582	0.0222649	0.181654	up
C3	294.664	0.878619	0.4041	2.17426	0.0296854	0.206998	up
SHD	1.41418	-1.53071	0.710428	-2.15463	0.031191	0.212786	down
RTN2	90.9182	0.583367	0.152695	3.82048	0.000133193	0.0116968	up
CFD	374.83	0.658302	0.250588	2.62703	0.0086134	0.115187	up
RDH13	1578.71	-0.690279	0.263557	-2.61909	0.00881657	0.116228	down
ZSCAN4	200.153	-0.658293	0.200191	-3.28833	0.00100785	0.0377536	down
MAG	8.14048	2.93426	0.93622	3.13416	0.00172348	0.0505531	up
BBC3	83.7698	-0.707565	0.259224	-2.72955	0.00634203	0.0969954	down
RELB	63.947	0.584805	0.277773	2.10533	0.0352624	0.22499	up
COMP	12.8206	-1.58803	0.506024	-3.13825	0.00169958	0.0502063	down
FCGBP	1314.02	0.770172	0.339551	2.26821	0.0233167	0.186353	up
CATSPERG	24.1144	-0.613046	0.219739	-2.78988	0.00527269	0.0885395	down
LILRA6	30.0731	0.713055	0.293563	2.42897	0.0151419	0.151838	up
LDLR	1037.94	0.77887	0.158441	4.91585	8.83999e-07	0.000674794	up
PTPRH	2.59645	1.2733	0.621751	2.04792	0.0405679	0.238836	up
GP6	32.4209	-1.09753	0.377253	-2.90926	0.00362285	0.0729505	down
PBX4	3.91038	2.06457	0.810969	2.54581	0.0109024	0.128124	up
C5AR2	16.7848	0.634503	0.277822	2.28385	0.0223804	0.182084	up
PPM1N	12.5777	0.679282	0.323115	2.10229	0.0355279	0.22569	up
ASPHD2	22.6278	1.26928	0.576261	2.20261	0.0276222	0.201041	up
UPB1	3.81735	-2.43277	0.672235	-3.61893	0.000295821	0.0197532	down
MGAT3	365.494	-0.588025	0.20871	-2.81742	0.00484105	0.0846996	down
CELSR1	53.1441	-0.747132	0.340705	-2.1929	0.0283147	0.202474	down
ARVCF	151.973	-0.557595	0.198122	-2.8144	0.0048869	0.0851095	down
GNB1L	37.7155	-0.770647	0.219987	-3.50314	0.000459802	0.0253578	down
CCDC116	11.262	-0.863352	0.335099	-2.57641	0.00998336	0.123165	down
NEFH	7.00012	1.11233	0.402841	2.7612	0.00575886	0.0924047	up
DERL3	320.091	-0.569902	0.26252	-2.17089	0.0299396	0.208146	down
CLDN5	141.807	-0.689885	0.24482	-2.81793	0.00483348	0.0846996	down
SCUBE1	15.9752	0.952495	0.406457	2.34341	0.0191084	0.169095	up
PIWIL3	2.73012	2.48821	0.810989	3.06812	0.00215411	0.0572717	up
GGT5	37.8578	0.901614	0.348104	2.59007	0.00959568	0.120696	up
NFAM1	68.3695	0.739275	0.250197	2.95477	0.00312898	0.0681788	up
ZNF280B	6.96647	1.07282	0.408741	2.6247	0.0086726	0.115279	up
LGALS1	839.18	0.580839	0.227558	2.55249	0.0106956	0.12707	up
KDELR3	105.618	0.796545	0.328227	2.42681	0.0152323	0.152639	up
IGLL5	4.35377	1.51792	0.761512	1.9933	0.0462284	0.254485	up
SLC7A4	1040.49	-0.550975	0.280786	-1.96226	0.0497321	0.261412	down
SLC5A1	3.01437	-1.88323	0.741551	-2.53959	0.0110984	0.129377	down
MOV10L1	4.25765	1.00869	0.463086	2.17819	0.0293921	0.206504	up
TUBA3FP	8.3741	-0.884582	0.299432	-2.9542	0.00313485	0.0682043	down
WBP2NL	21.1968	-0.741868	0.270268	-2.74494	0.00605222	0.0951157	down
IL2RB	297.729	1.52712	0.472915	3.22917	0.0012415	0.0418704	up
CXADR	8.76439	-1.3801	0.55018	-2.50845	0.0121261	0.136951	down
CLDN8	353.021	-0.862321	0.329578	-2.61644	0.00888514	0.116301	down
HUNK	79.9288	1.19269	0.405018	2.94478	0.00323187	0.0692749	up
ADAMTS5	911.502	1.09246	0.267891	4.078	4.54242e-05	0.00678553	up
CBS	4.16203	-1.8096	0.566269	-3.19566	0.00139513	0.0452247	down
ADAMTS1	3445.69	0.647535	0.219077	2.95574	0.00311919	0.0681788	up
KCNE1	14.43	-1.01874	0.443179	-2.29871	0.0215212	0.179158	down
KRTAP26-1	196.595	-1.42548	0.305033	-4.67318	2.96565e-06	0.00130906	down
KCNJ6	8.87191	-1.09758	0.416663	-2.63422	0.00843305	0.11367	down
ABCG1	640.917	-0.548806	0.209627	-2.61801	0.00884435	0.116253	down

## Sheet: GO
	ONTOLOGY	ID	Description	GeneRatio	BgRatio	RichFactor	FoldEnrichment	zScore	pvalue	p.adjust	qvalue	geneID	Count
GO:0043410	BP	GO:0043410	positive regulation of MAPK cascade	48/758	464/18805	0.103448	2.56642	7.00184	2.28e-09	1.11e-05	9.15e-06	PROK1/GPR37L1/WNT4/KISS1/HCRTR1/S100A7/PLA2G2A/IL1B/EDAR/HTR2B/FZD7/MARCO/CCR1/HAND2/NPNT/ADRA1B/DRD1/FGF18/F2R/SH3RF2/TPBG/VEGFA/SEMA3A/GPR37/INHBA/EPO/LEP/GPER1/EDA2R/AR/LYN/GADD45G/PDGFD/CDON/CD44/IGF2/DKK1/NTF3/IGFBP6/PDE6H/TNFAIP8L3/CX3CL1/IL34/LAT/GH1/CCL3/BMP2/TGFB1	48
GO:0044703	BP	GO:0044703	multi-organism reproductive process	29/758	211/18805	0.137441	3.40973	7.21406	7.73e-09	1.88e-05	1.55e-05	WNT4/IL1B/IGFBP2/SERPINE2/OXTR/SLC38A3/RXFP1/SPP1/PRDM1/CNR1/PRL/ESR1/VEGFA/EPO/PTN/LEP/NDP/TIMP1/ACE2/AR/STC1/CRH/ANGPT2/PGR/EPYC/TAC3/MMP2/TGFB1/CBS	29
GO:0007565	BP	GO:0007565	female pregnancy	27/758	190/18805	0.142105	3.52545	7.17036	1.23e-08	2e-05	1.65e-05	WNT4/IL1B/IGFBP2/OXTR/SLC38A3/SPP1/PRDM1/CNR1/PRL/ESR1/VEGFA/EPO/PTN/LEP/NDP/TIMP1/ACE2/AR/STC1/CRH/ANGPT2/PGR/EPYC/TAC3/MMP2/TGFB1/CBS	27
GO:0044706	BP	GO:0044706	multi-multicellular organism process	29/758	219/18805	0.13242	3.28517	6.97116	1.81e-08	2.2e-05	1.82e-05	WNT4/IL1B/IGFBP2/SERPINE2/OXTR/SLC38A3/RXFP1/SPP1/PRDM1/CNR1/PRL/ESR1/VEGFA/EPO/PTN/LEP/NDP/TIMP1/ACE2/AR/STC1/CRH/ANGPT2/PGR/EPYC/TAC3/MMP2/TGFB1/CBS	29
GO:0042698	BP	GO:0042698	ovulation cycle	16/758	75/18805	0.213333	5.29252	7.63364	3.84e-08	3.74e-05	3.08e-05	KISS1/PTPRN/SLC26A6/OXTR/BMPR1B/GDF9/ESR1/CGA/INHBA/PTN/LEP/PGR/MMP19/CA12/MMP2/ADAMTS1	16
GO:0050886	BP	GO:0050886	endocrine process	17/758	94/18805	0.180851	4.48668	6.9452	1.88e-07	0.000152708	0.00012583	KISS1/IL1B/INHA/POMC/OXTR/SPP1/C1QTNF3/GDF9/F2R/CGA/INHBA/AQP1/LEP/ACE2/NKX3-1/CRH/RASL10B	17
GO:0060135	BP	GO:0060135	maternal process involved in female pregnancy	13/758	59/18805	0.220339	5.46633	7.04173	4.87e-07	0.000296597	0.000244394	WNT4/SPP1/PRDM1/CNR1/ESR1/PTN/NDP/ACE2/AR/STC1/ANGPT2/PGR/CBS	13
GO:0060986	BP	GO:0060986	endocrine hormone secretion	13/758	59/18805	0.220339	5.46633	7.04173	4.87e-07	0.000296597	0.000244394	KISS1/IL1B/INHA/POMC/SPP1/C1QTNF3/GDF9/CGA/INHBA/AQP1/LEP/NKX3-1/CRH	13
GO:0050900	BP	GO:0050900	leukocyte migration	38/758	395/18805	0.0962025	2.38666	5.7082	6.9e-07	0.000373343	0.000307633	FCER1G/ARTN/ECM1/TNFSF18/IL10/S100A7/IL1B/CHST2/CCR1/APOD/PLA2G7/CCR6/VEGFA/ADTRP/PTN/LEP/LYN/TRIM55/GCNT1/PDGFD/SAA1/ITGA7/LGALS3/ASB2/MMP2/CX3CL1/IL34/DPEP1/TBX21/MMP28/CCL13/CCL3/CCL4/CCL5/CNN2/TGFB1/C5AR2/CXADR	38
GO:0045926	BP	GO:0045926	negative regulation of growth	27/758	233/18805	0.11588	2.87483	5.90157	8.55e-07	0.000416376	0.000343092	GNG4/TRIM46/SEMA6C/SERPINE2/SEMA4F/BCL6/SPP1/PLAC8/SEMA5A/GDF9/CDKL3/HSPA1A/KIAA0319/PI16/CGA/HSPA1B/SEMA3A/INHBA/OSGIN2/PTCH1/WT1/RBP4/MT2A/MT1F/TGFB1/MAG/BBC3	27
GO:0022602	BP	GO:0022602	ovulation cycle process	12/758	53/18805	0.226415	5.61707	6.89823	9.82e-07	0.000435062	0.000358489	KISS1/PTPRN/BMPR1B/GDF9/ESR1/CGA/INHBA/LEP/PGR/MMP19/MMP2/ADAMTS1	12
GO:0008585	BP	GO:0008585	female gonad development	17/758	106/18805	0.160377	3.97875	6.30283	1.11e-06	0.00045046	0.000371177	MSH4/WNT4/PTPRN/INHA/BMPR1B/GDF9/ESR1/CGA/VEGFA/INHBA/LEP/PGR/WT1/MMP19/MMP2/NUPR1/ADAMTS1	17
GO:0042445	BP	GO:0042445	hormone metabolic process	27/758	240/18805	0.1125	2.79098	5.72277	1.53e-06	0.000571986	0.000471314	CRABP2/WNT4/DHRS9/PAX8/RBP1/SULT1E1/SPP1/MEP1A/PLA2G7/ESR1/CGA/INHBA/LEP/ACE2/ASMT/CEL/ALDH1A1/RBP4/AKR1C2/CYP2C18/DHRS2/DIO3/ALDH1A2/PCSK6/DUOX1/BMP2/RDH13	27
GO:0046545	BP	GO:0046545	development of primary female sexual characteristics	17/758	110/18805	0.154545	3.83407	6.10945	1.89e-06	0.000656762	0.000541169	MSH4/WNT4/PTPRN/INHA/BMPR1B/GDF9/ESR1/CGA/VEGFA/INHBA/LEP/PGR/WT1/MMP19/MMP2/NUPR1/ADAMTS1	17
GO:0006935	BP	GO:0006935	chemotaxis	41/758	466/18805	0.0879828	2.18274	5.29849	2.53e-06	0.000807751	0.000665583	FCER1G/ARTN/TNFSF18/IL10/S100A7/IL1B/SEMA4F/CCR1/CXCL1/SEMA5A/FGF18/TPBG/PLA2G7/CCR6/VEGFA/SEMA3A/PLXNA4/PTN/SEMA3E/EGR3/LYN/ANGPT2/PDGFD/SAA1/SEMA4G/NTF3/BIN2/LTB4R2/LGALS3/MMP2/CX3CL1/IL34/DPEP1/MMP28/CCL13/CCL3/CCL4/CCL5/TGFB1/C5AR2/CXADR	41
GO:0046660	BP	GO:0046660	female sex differentiation	18/758	125/18805	0.144	3.57245	5.91386	2.7e-06	0.000807751	0.000665583	MSH4/WNT4/PTPRN/INHA/BMPR1B/GDF9/ESR1/CGA/VEGFA/INHBA/LEP/PGR/WT1/RBP4/MMP19/MMP2/NUPR1/ADAMTS1	18
GO:0042330	BP	GO:0042330	taxis	41/758	468/18805	0.0876068	2.17341	5.26825	2.82e-06	0.000807751	0.000665583	FCER1G/ARTN/TNFSF18/IL10/S100A7/IL1B/SEMA4F/CCR1/CXCL1/SEMA5A/FGF18/TPBG/PLA2G7/CCR6/VEGFA/SEMA3A/PLXNA4/PTN/SEMA3E/EGR3/LYN/ANGPT2/PDGFD/SAA1/SEMA4G/NTF3/BIN2/LTB4R2/LGALS3/MMP2/CX3CL1/IL34/DPEP1/MMP28/CCL13/CCL3/CCL4/CCL5/TGFB1/C5AR2/CXADR	41
GO:0009612	BP	GO:0009612	response to mechanical stimulus	25/758	223/18805	0.112108	2.78125	5.48387	3.94e-06	0.00101148	0.000833457	IL1B/IGFBP2/SERPINE2/TTN/GAP43/KIAA0319/AQP1/PKD1L1/PTN/ANGPT2/KCNQ3/ENDOG/TNC/PTCH1/ANKRD1/PTPRQ/ATP8A2/MMP2/PPL/PKD1L3/PKD1L2/MPO/CNN2/TGFB1/MAG	25
GO:0043567	BP	GO:0043567	regulation of insulin-like growth factor receptor signaling pathway	8/758	25/18805	0.32	7.93879	7.1148	3.95e-06	0.00101148	0.000833457	IGFBP2/IGFBP1/AR/NKX3-1/IGFBP6/CILP/GH1/BMP2	8
GO:0048608	BP	GO:0048608	reproductive structure development	31/758	314/18805	0.0987261	2.44927	5.3075	4.28e-06	0.00104328	0.00085966	ADAM30/MSH4/WNT4/DHCR24/PTPRN/INHA/SERPINE2/BMPR1B/GDF9/ESR1/CGA/VEGFA/INHBA/LEP/AR/NKX3-1/ADAM2/TNC/PTCH1/PGR/WT1/RBP4/MMP19/ADAM20/MMP2/NUPR1/SOX15/GREB1L/C3/ADAMTS1/KCNE1	31
GO:0044060	BP	GO:0044060	regulation of endocrine process	10/758	42/18805	0.238095	5.90684	6.52427	4.86e-06	0.00112824	0.000929666	KISS1/INHA/POMC/SPP1/GDF9/F2R/INHBA/LEP/NKX3-1/CRH	10
GO:0061458	BP	GO:0061458	reproductive system development	31/758	318/18805	0.0974843	2.41846	5.22823	5.55e-06	0.00122959	0.00101318	ADAM30/MSH4/WNT4/DHCR24/PTPRN/INHA/SERPINE2/BMPR1B/GDF9/ESR1/CGA/VEGFA/INHBA/LEP/AR/NKX3-1/ADAM2/TNC/PTCH1/PGR/WT1/RBP4/MMP19/ADAM20/MMP2/NUPR1/SOX15/GREB1L/C3/ADAMTS1/KCNE1	31
GO:0051047	BP	GO:0051047	positive regulation of secretion	31/758	321/18805	0.0965732	2.39586	5.16955	6.72e-06	0.00138674	0.00114267	NEGR1/PLA2G4A/KISS1/IL1B/INHA/PLA2R1/TTN/ILDR1/OXTR/SPP1/C1QTNF3/PRL/STX1A/INHBA/ACHE/AQP1/LEP/GPER1/NKX3-1/CRH/ANKRD1/RBP4/GPR68/PCK2/SCAMP5/PRKCB/RASL10B/DOC2B/ADORA2B/BMP2/TGFB1	31
GO:0071674	BP	GO:0071674	mononuclear cell migration	25/758	230/18805	0.108696	2.6966	5.30562	6.83e-06	0.00138674	0.00114267	ARTN/ECM1/TNFSF18/S100A7/CCR1/APOD/PLA2G7/CCR6/ADTRP/LYN/TRIM55/PDGFD/SAA1/LGALS3/ASB2/MMP2/CX3CL1/IL34/TBX21/MMP28/CCL3/CCL4/CCL5/CNN2/TGFB1	25
GO:0071675	BP	GO:0071675	regulation of mononuclear cell migration	19/758	148/18805	0.128378	3.1849	5.46889	8.1e-06	0.00157854	0.00130071	ECM1/TNFSF18/S100A7/CCR1/APOD/PLA2G7/CCR6/ADTRP/LYN/PDGFD/LGALS3/CX3CL1/IL34/MMP28/CCL3/CCL4/CCL5/CNN2/TGFB1	19
GO:0007162	BP	GO:0007162	negative regulation of cell adhesion	30/758	312/18805	0.0961538	2.38545	5.05734	1.03e-05	0.00192458	0.00158585	AJAP1/TNFSF18/VTCN1/MUC1/IL10/PLA2G2A/FZD7/SERPINE2/APOD/BCL6/SEMA5A/HLA-G/VEGFA/ADTRP/SEMA3E/VSIG4/SNAI2/ANGPT2/ZNF703/PDCD1LG2/TNC/MMP12/ARG2/LGALS3/MMP2/CX3CL1/TBX21/BMP2/TGFB1/LILRB2	30
GO:0034110	BP	GO:0034110	regulation of homotypic cell-cell adhesion	9/758	37/18805	0.243243	6.03455	6.28217	1.21e-05	0.00208005	0.00171395	PDPN/MFSD2B/SERPINE2/MMRN1/LYN/ZNF703/CCL5/EMILIN2/GP6	9
GO:0035051	BP	GO:0035051	cardiocyte differentiation	20/758	166/18805	0.120482	2.989	5.27515	1.24e-05	0.00208005	0.00171395	FZD7/NEB/TTN/SHOX2/HAND2/PI16/VEGFA/TWIST1/INHBA/GPER1/WT1/DKK1/ASB2/MYLK3/IRX3/ALPK2/FHOD3/BMP2/TGFB1/CXADR	20
GO:0034109	BP	GO:0034109	homotypic cell-cell adhesion	15/758	101/18805	0.148515	3.68446	5.5438	1.24e-05	0.00208005	0.00171395	PDPN/MFSD2B/SERPINE2/PLEK/SLC7A11/MMRN1/LYN/ZNF703/HBB/CCL5/EMILIN2/MYL9/COMP/GP6/CXADR	15
GO:0042060	BP	GO:0042060	wound healing	38/758	450/18805	0.0844444	2.09496	4.81819	1.5e-05	0.00243829	0.00200914	AJAP1/PLA2G4A/FCER1G/PDPN/WNT4/GRHL3/FZD7/MFSD2B/SERPINE2/PLEK/ITGB6/SLC7A11/MMRN1/F2R/VEGFA/ADTRP/AQP1/TIMP1/LYN/ANGPT2/ANGPTL2/POU2F3/HBB/MCAM/MMP12/CD44/SAA1/DUOX1/CX3CL1/PPL/VTN/EMILIN2/MYL9/CNN2/TGFB1/COMP/GP6/SCUBE1	38
GO:0046879	BP	GO:0046879	hormone secretion	30/758	320/18805	0.09375	2.32582	4.90237	1.68e-05	0.00258851	0.00213292	KISS1/IL1B/PTPRN/INHA/POMC/PAX8/ILDR1/SPP1/CPLX1/C1QTNF3/GDF9/CNR1/RAB44/CGA/STX1A/INHBA/AQP1/LEP/GPER1/NKX3-1/LYN/CRH/SLC18A2/RBP4/GPR68/PCK2/PRKCB/RASL10B/DOC2B/CCL5	30
GO:0070374	BP	GO:0070374	positive regulation of ERK1 and ERK2 cascade	22/758	198/18805	0.111111	2.75652	5.0922	1.7e-05	0.00258851	0.00213292	HCRTR1/S100A7/PLA2G2A/HTR2B/MARCO/CCR1/HAND2/NPNT/FGF18/F2R/TPBG/VEGFA/INHBA/EPO/GPER1/PDGFD/CD44/TNFAIP8L3/CX3CL1/CCL3/BMP2/TGFB1	22
GO:0061448	BP	GO:0061448	connective tissue development	28/758	291/18805	0.0962199	2.38709	4.88719	1.99e-05	0.00293054	0.00241476	HMGCS2/ECM1/EFEMP1/PTH1R/SHOX2/RXFP1/HAND2/BMPR1B/SH3PXD2B/FGF18/SLC26A2/COL11A2/LEP/TIMP1/STC1/SNAI2/SLC39A14/PDGFD/CD44/WT1/EPYC/HMGA2/WNT5B/ZNF516/BMP2/TGFB1/COMP/CBS	28
GO:0001542	BP	GO:0001542	ovulation from ovarian follicle	5/758	10/18805	0.5	12.4044	7.39276	2.24e-05	0.00305784	0.00251965	LEP/PGR/MMP19/MMP2/ADAMTS1	5
GO:0032526	BP	GO:0032526	response to retinoic acid	15/758	106/18805	0.141509	3.51067	5.31239	2.24e-05	0.00305784	0.00251965	BRINP2/FZD7/IGFBP2/HAND2/MICB/AQP1/LEP/LYN/TNC/PTCH1/DKK1/RBP4/WNT5B/ALDH1A2/MMP2	15
GO:0060326	BP	GO:0060326	cell chemotaxis	30/758	325/18805	0.0923077	2.29003	4.80783	2.26e-05	0.00305784	0.00251965	FCER1G/TNFSF18/IL10/S100A7/IL1B/CCR1/SEMA5A/FGF18/TPBG/PLA2G7/CCR6/VEGFA/PTN/EGR3/LYN/PDGFD/SAA1/BIN2/LGALS3/MMP2/CX3CL1/IL34/DPEP1/MMP28/CCL13/CCL3/CCL4/CCL5/C5AR2/CXADR	30
GO:0050920	BP	GO:0050920	regulation of chemotaxis	23/758	217/18805	0.105991	2.62949	4.94793	2.37e-05	0.003102	0.00255603	ARTN/TNFSF18/S100A7/CCR1/SEMA5A/FGF18/TPBG/PLA2G7/CCR6/VEGFA/PLXNA4/PTN/LYN/ANGPT2/PDGFD/NTF3/IL34/MMP28/CCL3/CCL4/CCL5/TGFB1/C5AR2	23
GO:0050921	BP	GO:0050921	positive regulation of chemotaxis	18/758	146/18805	0.123288	3.05861	5.11756	2.43e-05	0.003102	0.00255603	ARTN/TNFSF18/S100A7/CCR1/SEMA5A/FGF18/TPBG/PLA2G7/CCR6/VEGFA/PTN/PDGFD/NTF3/IL34/CCL3/CCL4/CCL5/TGFB1	18
GO:0030308	BP	GO:0030308	negative regulation of cell growth	20/758	174/18805	0.114943	2.85158	5.02869	2.48e-05	0.003102	0.00255603	GNG4/TRIM46/SEMA6C/SERPINE2/SEMA4F/BCL6/SPP1/SEMA5A/GDF9/CDKL3/HSPA1A/KIAA0319/PI16/HSPA1B/SEMA3A/INHBA/OSGIN2/WT1/TGFB1/MAG	20
GO:0070661	BP	GO:0070661	leukocyte proliferation	31/758	344/18805	0.0901163	2.23567	4.74035	2.65e-05	0.00317155	0.00261334	TNFSF18/WNT4/VTCN1/IL10/PLA2G2A/TNFRSF4/IL1B/IGFBP2/PLCL2/IL5RA/BCL6/CD180/IL7R/HLA-G/EPO/CARD11/LEP/NDP/VSIG4/HPRT1/LYN/PDCD1LG2/IGF2/ARG2/LGALS3/CX3CL1/IL34/CCL5/CNN2/TGFB1/LILRB2	31
GO:0002695	BP	GO:0002695	negative regulation of leukocyte activation	22/758	204/18805	0.107843	2.67545	4.931	2.71e-05	0.00317155	0.00261334	TNFSF18/VTCN1/IL10/PLA2G2A/INHA/BCL6/IL31RA/CNR1/HLA-G/INHBA/GPER1/VSIG4/LYN/PDCD1LG2/ARG2/LGALS3/LRFN5/CX3CL1/TBX21/TGFB1/LILRB2/LDLR	22
GO:0030595	BP	GO:0030595	leukocyte chemotaxis	24/758	234/18805	0.102564	2.54448	4.87226	2.73e-05	0.00317155	0.00261334	FCER1G/TNFSF18/IL10/S100A7/IL1B/CCR1/PLA2G7/CCR6/VEGFA/PTN/LYN/SAA1/LGALS3/MMP2/CX3CL1/IL34/DPEP1/MMP28/CCL13/CCL3/CCL4/CCL5/C5AR2/CXADR	24
GO:0099601	BP	GO:0099601	regulation of neurotransmitter receptor activity	8/758	32/18805	0.25	6.20218	6.03602	2.99e-05	0.00338214	0.00278687	SLC6A9/RELN/LYNX1/CRH/DAPK1/CNIH2/CACNG4/SHANK1	8
GO:0002685	BP	GO:0002685	regulation of leukocyte migration	24/758	236/18805	0.101695	2.52292	4.82498	3.14e-05	0.00338214	0.00278687	ECM1/TNFSF18/S100A7/CHST2/CCR1/APOD/PLA2G7/CCR6/VEGFA/ADTRP/PTN/LYN/GCNT1/PDGFD/LGALS3/CX3CL1/IL34/MMP28/CCL3/CCL4/CCL5/CNN2/TGFB1/C5AR2	24
GO:0071621	BP	GO:0071621	granulocyte chemotaxis	16/758	122/18805	0.131148	3.2536	5.11789	3.17e-05	0.00338214	0.00278687	FCER1G/TNFSF18/S100A7/IL1B/VEGFA/SAA1/LGALS3/CX3CL1/IL34/DPEP1/CCL13/CCL3/CCL4/CCL5/C5AR2/CXADR	16
GO:0009914	BP	GO:0009914	hormone transport	30/758	331/18805	0.0906344	2.24852	4.69664	3.19e-05	0.00338214	0.00278687	KISS1/IL1B/PTPRN/INHA/POMC/PAX8/ILDR1/SPP1/CPLX1/C1QTNF3/GDF9/CNR1/RAB44/CGA/STX1A/INHBA/AQP1/LEP/GPER1/NKX3-1/LYN/CRH/SLC18A2/RBP4/GPR68/PCK2/PRKCB/RASL10B/DOC2B/CCL5	30
GO:0097529	BP	GO:0097529	myeloid leukocyte migration	24/758	237/18805	0.101266	2.51227	4.80153	3.37e-05	0.00348931	0.00287518	FCER1G/TNFSF18/S100A7/IL1B/CCR1/PLA2G7/VEGFA/LYN/TRIM55/PDGFD/SAA1/LGALS3/MMP2/CX3CL1/IL34/DPEP1/MMP28/CCL13/CCL3/CCL4/CCL5/CNN2/C5AR2/CXADR	24
GO:0030728	BP	GO:0030728	ovulation	6/758	17/18805	0.352941	8.75601	6.55662	3.55e-05	0.00360571	0.00297109	INHBA/LEP/PGR/MMP19/MMP2/ADAMTS1	6
GO:0010721	BP	GO:0010721	negative regulation of cell development	27/758	285/18805	0.0947368	2.3503	4.70749	3.65e-05	0.00362933	0.00299055	GPR37L1/TNFSF18/TRIM46/SEMA6C/IL1B/INHA/SEMA4F/LTF/BCL6/SPP1/SEMA5A/CDKL3/KIAA0319/HLA-G/VEGFA/SEMA3A/INHBA/PTN/LYN/SNAI2/PAEP/GPR68/TBX21/CCL3/TGFB1/MAG/LDLR	27
GO:1905517	BP	GO:1905517	macrophage migration	11/758	63/18805	0.174603	4.33168	5.42854	3.85e-05	0.00375057	0.00309045	TNFSF18/TRIM55/SAA1/LGALS3/MMP2/CX3CL1/IL34/MMP28/CCL3/CCL5/CNN2	11
GO:0008406	BP	GO:0008406	gonad development	24/758	240/18805	0.1	2.48087	4.73187	4.13e-05	0.00394197	0.00324817	ADAM30/MSH4/WNT4/PTPRN/INHA/BMPR1B/GDF9/ESR1/CGA/VEGFA/INHBA/LEP/AR/NKX3-1/ADAM2/PGR/WT1/MMP19/ADAM20/MMP2/NUPR1/SOX15/ADAMTS1/KCNE1	24
GO:0051216	BP	GO:0051216	cartilage development	22/758	210/18805	0.104762	2.59901	4.7755	4.23e-05	0.00394197	0.00324817	ECM1/EFEMP1/PTH1R/SHOX2/HAND2/BMPR1B/FGF18/SLC26A2/COL11A2/LEP/TIMP1/STC1/SNAI2/SLC39A14/CD44/EPYC/HMGA2/WNT5B/BMP2/TGFB1/COMP/CBS	22
GO:0043269	BP	GO:0043269	regulation of monoatomic ion transport	38/758	472/18805	0.0805085	1.99731	4.4972	4.29e-05	0.00394197	0.00324817	SLC6A9/LRRC38/SERPINE2/SCN10A/CCR1/SCN5A/KCNIP4/DRD1/F2R/CAMK2A/CNR1/ABCB1/EPO/DPP6/LEP/GPER1/STC1/LYN/KCNS2/CRH/METTL21C/LGALS3/GNB5/CX3CL1/KCNAB3/KCNJ12/CCL3/CCL4/GRIN2C/TRPV3/CCL5/NEDD4L/TGFB1/GRIN2D/LILRB2/FXYD3/KCNE1/KCNJ6	38
GO:0048246	BP	GO:0048246	macrophage chemotaxis	9/758	43/18805	0.209302	5.19252	5.64062	4.4e-05	0.00395505	0.00325895	TNFSF18/SAA1/LGALS3/MMP2/CX3CL1/IL34/MMP28/CCL3/CCL5	9
GO:0022409	BP	GO:0022409	positive regulation of cell-cell adhesion	30/758	337/18805	0.0890208	2.20849	4.58781	4.47e-05	0.00395505	0.00325895	KIF26B/PDPN/VTCN1/IL10/IL1B/IGFBP2/MFSD2B/CHST2/BCL6/MMRN1/IL7R/HLA-G/VNN1/CD83/EPO/CARD11/LEP/EGR3/LYN/GCNT1/PDCD1LG2/CD44/IGF2/CX3CL1/CCL5/SKAP1/EMILIN2/TGFB1/LILRB2/GP6	30
GO:0030517	BP	GO:0030517	negative regulation of axon extension	8/758	34/18805	0.235294	5.83734	5.78575	4.8e-05	0.00398064	0.00328003	TRIM46/SEMA6C/SEMA4F/SEMA5A/CDKL3/KIAA0319/SEMA3A/MAG	8
GO:0050866	BP	GO:0050866	negative regulation of cell activation	23/758	227/18805	0.101322	2.51366	4.70217	4.83e-05	0.00398064	0.00328003	TNFSF18/VTCN1/IL10/PLA2G2A/INHA/SERPINE2/BCL6/IL31RA/CNR1/HLA-G/INHBA/GPER1/VSIG4/LYN/PDCD1LG2/ARG2/LGALS3/LRFN5/CX3CL1/TBX21/TGFB1/LILRB2/LDLR	23
GO:0070527	BP	GO:0070527	platelet aggregation	12/758	76/18805	0.157895	3.91716	5.22237	4.89e-05	0.00398064	0.00328003	PDPN/MFSD2B/SERPINE2/PLEK/SLC7A11/MMRN1/LYN/HBB/EMILIN2/MYL9/COMP/GP6	12
GO:0030198	BP	GO:0030198	extracellular matrix organization	30/758	339/18805	0.0884956	2.19546	4.55204	4.98e-05	0.00398064	0.00328003	COL24A1/NID1/ADAMTS4/PDPN/ANTXR1/VIT/RXFP1/NPNT/ADAMTS3/SH3PXD2B/COL11A2/ADTRP/COL4A6/MMP12/ADAMTS15/WT1/COL17A1/MMP19/FBLN5/WDR72/ADAMTS17/MMP2/VTN/MMP28/BMP2/MATN4/TGFB1/COMP/ADAMTS5/ADAMTS1	30
GO:0001503	BP	GO:0001503	ossification	37/758	458/18805	0.080786	2.0042	4.45889	5.02e-05	0.00398064	0.00328003	ECM1/WNT4/IGFBP2/TWIST2/PTH1R/CCR1/LTF/SHOX2/HAND2/NPNT/SPP1/BMPR1B/FGF18/SLC26A2/VEGFA/TWIST1/ATP6V0A4/ACHE/PTN/LEP/CHRDL1/GDPD2/STC1/SNAI2/TNC/PTCH1/IGF2/DKK1/MINPP1/SMAD6/MMP2/CCL3/BMP2/CYP24A1/TGFB1/COMP/CBS	37
GO:0010543	BP	GO:0010543	regulation of platelet activation	10/758	54/18805	0.185185	4.59421	5.42057	5.11e-05	0.00398064	0.00328003	PLA2G4A/FCER1G/PDPN/MFSD2B/SERPINE2/PLEK/MMRN1/LYN/EMILIN2/GP6	10
GO:0032274	BP	GO:0032274	gonadotropin secretion	6/758	18/18805	0.333333	8.26957	6.32373	5.15e-05	0.00398064	0.00328003	KISS1/INHA/CGA/INHBA/LEP/CRH	6
GO:0034112	BP	GO:0034112	positive regulation of homotypic cell-cell adhesion	6/758	18/18805	0.333333	8.26957	6.32373	5.15e-05	0.00398064	0.00328003	PDPN/MFSD2B/MMRN1/CCL5/EMILIN2/GP6	6
GO:0043062	BP	GO:0043062	extracellular structure organization	30/758	340/18805	0.0882353	2.189	4.53425	5.26e-05	0.00400335	0.00329874	COL24A1/NID1/ADAMTS4/PDPN/ANTXR1/VIT/RXFP1/NPNT/ADAMTS3/SH3PXD2B/COL11A2/ADTRP/COL4A6/MMP12/ADAMTS15/WT1/COL17A1/MMP19/FBLN5/WDR72/ADAMTS17/MMP2/VTN/MMP28/BMP2/MATN4/TGFB1/COMP/ADAMTS5/ADAMTS1	30
GO:0045229	BP	GO:0045229	external encapsulating structure organization	30/758	341/18805	0.0879765	2.18258	4.51652	5.55e-05	0.00414821	0.00341811	COL24A1/NID1/ADAMTS4/PDPN/ANTXR1/VIT/RXFP1/NPNT/ADAMTS3/SH3PXD2B/COL11A2/ADTRP/COL4A6/MMP12/ADAMTS15/WT1/COL17A1/MMP19/FBLN5/WDR72/ADAMTS17/MMP2/VTN/MMP28/BMP2/MATN4/TGFB1/COMP/ADAMTS5/ADAMTS1	30
GO:0034762	BP	GO:0034762	regulation of transmembrane transport	38/758	478/18805	0.0794979	1.97224	4.41265	5.62e-05	0.00414821	0.00341811	SLC6A9/LRRC38/IL1B/SCN10A/SLC26A6/SCN5A/KCNIP4/DRD1/F2R/EPO/RELN/DPP6/LEP/GPER1/ACE2/LYN/KCNS2/CRH/DAPK1/CNIH2/SLC1A2/METTL21C/GNB5/CX3CL1/PRKCB/GH1/KCNAB3/KCNJ12/GRIN2C/CACNG4/NEDD4L/TGFB1/GRIN2D/FXYD3/SHANK1/C3/KCNE1/KCNJ6	38
GO:0045137	BP	GO:0045137	development of primary sexual characteristics	24/758	245/18805	0.0979592	2.43024	4.61807	5.74e-05	0.0041759	0.00344093	ADAM30/MSH4/WNT4/PTPRN/INHA/BMPR1B/GDF9/ESR1/CGA/VEGFA/INHBA/LEP/AR/NKX3-1/ADAM2/PGR/WT1/MMP19/ADAM20/MMP2/NUPR1/SOX15/ADAMTS1/KCNE1	24
GO:0048640	BP	GO:0048640	negative regulation of developmental growth	14/758	102/18805	0.137255	3.40512	4.99158	5.88e-05	0.004179	0.00344348	TRIM46/SEMA6C/SEMA4F/SPP1/PLAC8/SEMA5A/CDKL3/KIAA0319/PI16/CGA/SEMA3A/PTCH1/RBP4/MAG	14
GO:0023061	BP	GO:0023061	signal release	39/758	497/18805	0.0784708	1.94676	4.38384	5.97e-05	0.004179	0.00344348	PLA2G4A/KISS1/ADORA3/IL1B/PTPRN/INHA/POMC/PAX8/ILDR1/GRM2/OXTR/SPP1/CPLX1/C1QTNF3/GDF9/F2R/CAMK2A/CNR1/RAB44/RIMS1/CGA/STX1A/INHBA/AQP1/LEP/GPER1/PORCN/NKX3-1/LYN/CRH/SLC18A2/RBP4/GPR68/PCK2/SV2B/PRKCB/RASL10B/DOC2B/CCL5	39
GO:0001558	BP	GO:0001558	regulation of cell growth	34/758	410/18805	0.0829268	2.05731	4.43609	6.01e-05	0.004179	0.00344348	GNG4/PAPPA2/CRABP2/TRIM46/SEMA6C/SERPINE2/SEMA4F/IL17RB/CPNE9/BCL6/SPP1/SEMA5A/GDF9/CDKL3/HSPA1A/ROS1/KIAA0319/PI16/RIMS1/VEGFA/HSPA1B/SEMA3A/INHBA/IGFBP1/PLXNA4/EXTL3/OSGIN2/IGFBPL1/TNC/WT1/KRT17/NEDD4L/TGFB1/MAG	34
GO:0003018	BP	GO:0003018	vascular process in circulatory system	26/758	278/18805	0.0935252	2.32024	4.54495	6.28e-05	0.00430769	0.00354952	SLC6A9/HTR2B/CPS1/GRIP2/OXTR/SLC38A3/ABCG2/ADRA1B/DRD1/F2R/VEGFA/ABCB1/LEP/GPER1/ACE2/HBB/SLC1A2/SLC16A7/SLC28A2/MMP2/ADORA2B/TGFB1/COMP/CLDN5/SLC5A1/CBS	26
GO:0048638	BP	GO:0048638	regulation of developmental growth	29/758	327/18805	0.088685	2.20016	4.48686	6.37e-05	0.00430897	0.00355057	MAEL/CRABP2/TRIM46/SEMA6C/SEMA4F/CPNE9/SPP1/PLAC8/SEMA5A/CDKL3/KIAA0319/PI16/RIMS1/CGA/VEGFA/SEMA3A/PLXNA4/LEP/AR/PTCH1/IGF2/WT1/RBP4/ATP8A2/DIO3/SOX15/GH1/NEDD4L/MAG	29
GO:0032276	BP	GO:0032276	regulation of gonadotropin secretion	5/758	12/18805	0.416667	10.337	6.63064	6.57e-05	0.00438115	0.00361005	KISS1/INHA/INHBA/LEP/CRH	5
GO:0055007	BP	GO:0055007	cardiac muscle cell differentiation	16/758	130/18805	0.123077	3.05338	4.81468	6.93e-05	0.00447196	0.00368488	FZD7/NEB/TTN/SHOX2/PI16/VEGFA/WT1/DKK1/ASB2/MYLK3/IRX3/ALPK2/FHOD3/BMP2/TGFB1/CXADR	16
GO:0007548	BP	GO:0007548	sex differentiation	27/758	296/18805	0.0912162	2.26296	4.48849	7.02e-05	0.00447196	0.00368488	ADAM30/MSH4/WNT4/DHCR24/PTPRN/INHA/BMPR1B/GDF9/ESR1/CGA/VEGFA/INHBA/LEP/AR/NKX3-1/ADAM2/PGR/WT1/RBP4/MMP19/ADAM20/MMP2/NUPR1/SOX15/GREB1L/ADAMTS1/KCNE1	27
GO:0070372	BP	GO:0070372	regulation of ERK1 and ERK2 cascade	27/758	296/18805	0.0912162	2.26296	4.48849	7.02e-05	0.00447196	0.00368488	HCRTR1/S100A7/PLA2G2A/IL1B/HTR2B/MARCO/CCR1/HAND2/NPNT/FGF18/F2R/TPBG/ROS1/VEGFA/INHBA/EPO/GPER1/ACE2/LYN/PDGFD/CD44/TNFAIP8L3/CX3CL1/CCL3/BMP2/TGFB1/SPRED3	27
GO:0007586	BP	GO:0007586	digestion	17/758	144/18805	0.118056	2.92881	4.76167	7.07e-05	0.00447196	0.00368488	NEGR1/PTGER3/UCN2/SLC26A6/CCK/CYP39A1/AQP1/LEP/CLDN15/CRH/CEL/RBP4/AKR1C2/SERPINA3/CHRM5/LDLR/SLC5A1	17
GO:1903532	BP	GO:1903532	positive regulation of secretion by cell	27/758	297/18805	0.0909091	2.25534	4.46906	7.43e-05	0.00463939	0.00382283	PLA2G4A/KISS1/IL1B/INHA/TTN/ILDR1/OXTR/SPP1/C1QTNF3/STX1A/INHBA/ACHE/LEP/GPER1/NKX3-1/CRH/ANKRD1/RBP4/GPR68/PCK2/SCAMP5/PRKCB/RASL10B/DOC2B/ADORA2B/BMP2/TGFB1	27
GO:0051897	BP	GO:0051897	positive regulation of phosphatidylinositol 3-kinase/protein kinase B signal transduction	20/758	190/18805	0.105263	2.61144	4.57528	8.72e-05	0.00537357	0.0044278	GRM2/SEMA5A/F2R/TPBG/VEGFA/RELN/SEMA3E/LEP/GPER1/NDP/NKX3-1/EXTL3/PDGFD/IGF2/AKR1C2/CX3CL1/GH1/CCL3/CCL5/TGFB1	20
GO:0099171	BP	GO:0099171	presynaptic modulation of chemical synaptic transmission	8/758	37/18805	0.216216	5.36404	5.44551	9.17e-05	0.00554502	0.00456907	ADORA3/GRM2/DRD1/ADCY1/CHRM2/APBA2/PRKCB/ADORA2B	8
GO:0051960	BP	GO:0051960	regulation of nervous system development	36/758	454/18805	0.0792952	1.96721	4.27539	9.22e-05	0.00554502	0.00456907	CRABP2/GPR37L1/TRIM46/SEMA6C/IL1B/HES6/SERPINE2/SEMA4F/CLSTN2/BHLHE40/SHOX2/OXTR/PTPN13/SPP1/SEMA5A/CDKL3/TPBG/KIAA0319/VEGFA/SEMA3A/RELN/PTN/GPER1/LYN/LRRC24/VSTM5/CDON/DKK1/CX3CL1/METRN/IL34/RNF112/BMP2/TGFB1/MAG/LDLR	36
GO:0070371	BP	GO:0070371	ERK1 and ERK2 cascade	28/758	319/18805	0.0877743	2.17757	4.34727	0.000101168	0.00600963	0.00495191	HCRTR1/S100A7/PLA2G2A/IL1B/HTR2B/MARCO/CCR1/OXTR/HAND2/NPNT/FGF18/F2R/TPBG/ROS1/VEGFA/INHBA/EPO/GPER1/ACE2/LYN/PDGFD/CD44/TNFAIP8L3/CX3CL1/CCL3/BMP2/TGFB1/SPRED3	28
GO:1901731	BP	GO:1901731	positive regulation of platelet aggregation	5/758	13/18805	0.384615	9.54181	6.31382	0.000103158	0.00605402	0.00498849	PDPN/MFSD2B/MMRN1/EMILIN2/GP6	5
GO:0071677	BP	GO:0071677	positive regulation of mononuclear cell migration	13/758	95/18805	0.136842	3.39488	4.79584	0.000110577	0.00641215	0.00528358	TNFSF18/S100A7/CCR1/PLA2G7/CCR6/PDGFD/LGALS3/CX3CL1/IL34/CCL3/CCL4/CCL5/TGFB1	13
GO:0009636	BP	GO:0009636	response to toxic substance	25/758	272/18805	0.0919118	2.28021	4.35864	0.000113975	0.00653142	0.00538186	CPS1/SLC7A11/PTPN13/ABCG2/GSTA1/ABCB1/LYN/ALDH1A1/HBB/HBD/HBE1/SLC18A2/GSTO2/MGST1/DHRS2/FBLN5/DUOX1/MT2A/MT1F/HBZ/NUPR1/MPO/CCL3/CCL4/CCL5	25
GO:2000027	BP	GO:2000027	regulation of animal organ morphogenesis	12/758	83/18805	0.144578	3.5868	4.84042	0.000117958	0.00668109	0.00550519	AJAP1/WNT4/PAX8/VEGFA/AR/SNAI2/WT1/DKK1/PRKCB/APCDD1/BMP2/TGFB1	12
GO:1904894	BP	GO:1904894	positive regulation of receptor signaling pathway via STAT	9/758	49/18805	0.183673	4.5567	5.10896	0.000129245	0.00716542	0.00590428	IL10/IL7R/F2R/CAMK2A/PRL/LEP/GH1/CCL5/TGFB1	9
GO:0090497	BP	GO:0090497	mesenchymal cell migration	10/758	60/18805	0.166667	4.13478	4.98423	0.000129451	0.00716542	0.00590428	SEMA6C/HTR2B/SEMA4F/HAND2/SEMA5A/TPBG/TWIST1/SEMA3A/SEMA3E/SEMA4G	10
GO:0048245	BP	GO:0048245	eosinophil chemotaxis	6/758	21/18805	0.285714	7.0882	5.72087	0.000135673	0.00729387	0.00601012	LGALS3/CX3CL1/CCL13/CCL3/CCL4/CCL5	6
GO:0032943	BP	GO:0032943	mononuclear cell proliferation	27/758	308/18805	0.0876623	2.17479	4.26032	0.000136585	0.00729387	0.00601012	TNFSF18/WNT4/VTCN1/IL10/PLA2G2A/TNFRSF4/IL1B/IGFBP2/PLCL2/BCL6/CD180/IL7R/HLA-G/EPO/CARD11/LEP/VSIG4/HPRT1/LYN/PDCD1LG2/IGF2/ARG2/LGALS3/CCL5/CNN2/TGFB1/LILRB2	27
GO:0010001	BP	GO:0010001	glial cell differentiation	24/758	259/18805	0.0926641	2.29888	4.3137	0.000136882	0.00729387	0.00601012	PHGDH/GPR37L1/ROR1/IL1B/SERPINE2/GAP43/PRDM8/DRD1/RELN/PTN/NDP/LYN/NDRG1/TRPC4/METRN/IL34/VTN/RNF112/CNTNAP1/BMP2/PRX/TGFB1/MAG/LDLR	24
GO:0045785	BP	GO:0045785	positive regulation of cell adhesion	38/758	499/18805	0.0761523	1.88924	4.12601	0.000137762	0.00729387	0.00601012	NID1/KIF26B/PDPN/TNFSF18/WNT4/VTCN1/IL10/IL1B/IGFBP2/MFSD2B/VIT/CHST2/BCL6/NPNT/MMRN1/IL7R/HLA-G/VNN1/VEGFA/CD83/EPO/CARD11/LEP/EGR3/LYN/GCNT1/PDCD1LG2/CD44/SAA1/IGF2/CX3CL1/VTN/CCL5/SKAP1/EMILIN2/TGFB1/LILRB2/GP6	38
GO:0006936	BP	GO:0006936	muscle contraction	30/758	359/18805	0.0835655	2.07315	4.2074	0.0001401	0.00733792	0.00604642	PTGER3/HTR2B/NMUR1/SCN3A/TTN/GRIP2/SCN10A/OXTR/MYL3/SCN5A/NPNT/ADRA1B/DRD1/F2R/CHRM2/GPER1/ACE2/STC1/ATP8A2/LTB4R/ARG2/CHRNE/SCN4A/KCNJ12/CACNA1G/ADORA2B/NEDD4L/MYL9/COMP/KCNE1	30
GO:0042692	BP	GO:0042692	muscle cell differentiation	34/758	429/18805	0.0792541	1.96619	4.14881	0.000144676	0.00742239	0.00611602	NID1/OBSCN/WNT4/KCNH1/FZD7/NEB/TTN/SHOX2/NPNT/UCHL1/POPDC3/PI16/VEGFA/GPER1/ADAMTS15/CDON/IGF2/WT1/DKK1/ANKRD1/WNT5B/ASB2/MYLK3/IRX3/CNTNAP1/KRT19/ALPK2/FHOD3/BMP2/MYL9/TGFB1/COMP/CXADR/ADAMTS5	34
GO:0031214	BP	GO:0031214	biomineral tissue development	19/758	182/18805	0.104396	2.58992	4.41716	0.00014476	0.00742239	0.00611602	ECM1/WNT4/ITGB6/PTH1R/CCR1/LTF/SPP1/MEPE/BMPR1B/TWIST1/PTN/LEP/MINPP1/WDR72/FAM20A/CCL3/BMP2/TGFB1/COMP	19
GO:0046942	BP	GO:0046942	carboxylic acid transport	30/758	360/18805	0.0833333	2.06739	4.19076	0.000147129	0.00746528	0.00615136	RBP7/PLA2G4A/SLC6A9/CRABP2/PLA2G2A/IL1B/AGXT/PLA2R1/SLC22A13/SLC26A6/GRM2/SLC38A3/RBP1/SLC7A11/ABCG2/SLC10A4/SLC26A2/ABCB4/ABCB1/LEP/ACE2/LYN/FABP4/SLC43A3/SLC1A2/SLC16A7/SLC6A15/SLC6A12/TRPC4/SLC25A15	30
GO:0090330	BP	GO:0090330	regulation of platelet aggregation	7/758	30/18805	0.233333	5.7887	5.37954	0.000151951	0.00755753	0.00622738	PDPN/MFSD2B/SERPINE2/MMRN1/LYN/EMILIN2/GP6	7
GO:0015849	BP	GO:0015849	organic acid transport	30/758	361/18805	0.0831025	2.06167	4.17418	0.000154473	0.00755753	0.00622738	RBP7/PLA2G4A/SLC6A9/CRABP2/PLA2G2A/IL1B/AGXT/PLA2R1/SLC22A13/SLC26A6/GRM2/SLC38A3/RBP1/SLC7A11/ABCG2/SLC10A4/SLC26A2/ABCB4/ABCB1/LEP/ACE2/LYN/FABP4/SLC43A3/SLC1A2/SLC16A7/SLC6A15/SLC6A12/TRPC4/SLC25A15	30
GO:0006813	BP	GO:0006813	potassium ion transport	23/758	245/18805	0.0938776	2.32898	4.29111	0.000154475	0.00755753	0.00622738	LRRC38/KCNA3/KCNH1/KCNK12/SLC12A8/KCNIP4/DRD1/KCNK17/AQP1/DPP6/KCND1/KCNS2/KCNQ3/KCNA4/KCNK7/KCNAB3/KCNJ12/NEDD4L/SLC12A5/FXYD3/KCNK6/KCNE1/KCNJ6	23
GO:0043922	BP	GO:0043922	negative regulation by host of viral transcription	5/758	14/18805	0.357143	8.86025	6.02952	0.000155154	0.00755753	0.00622738	POU2F3/HMGA2/CCL3/CCL4/CCL5	5
GO:0051146	BP	GO:0051146	striated muscle cell differentiation	27/758	311/18805	0.0868167	2.15381	4.20491	0.000160202	0.00763934	0.00629479	OBSCN/KCNH1/FZD7/NEB/TTN/SHOX2/POPDC3/PI16/VEGFA/ADAMTS15/CDON/IGF2/WT1/DKK1/ANKRD1/ASB2/MYLK3/IRX3/CNTNAP1/KRT19/ALPK2/FHOD3/BMP2/MYL9/TGFB1/CXADR/ADAMTS5	27
GO:0051896	BP	GO:0051896	regulation of phosphatidylinositol 3-kinase/protein kinase B signal transduction	25/758	278/18805	0.0899281	2.231	4.23774	0.000160678	0.00763934	0.00629479	SERPINE2/GRM2/PTPN13/SEMA5A/F2R/TPBG/HLA-G/VEGFA/TWIST1/RELN/SEMA3E/LEP/GPER1/NDP/NKX3-1/EXTL3/PDGFD/IGF2/AKR1C2/CX3CL1/GH1/CCL3/CCL5/RCN3/TGFB1	25
GO:0003012	BP	GO:0003012	muscle system process	36/758	467/18805	0.0770878	1.91245	4.09212	0.000161542	0.00763934	0.00629479	PTGER3/IL1B/HTR2B/NMUR1/SCN3A/TTN/GRIP2/SCN10A/OXTR/MYL3/SCN5A/HAND2/NPNT/ADRA1B/DRD1/F2R/PI16/MLIP/CHRM2/LEP/GPER1/ACE2/STC1/ATP8A2/LTB4R/ARG2/ASB2/CHRNE/SCN4A/KCNJ12/CACNA1G/ADORA2B/NEDD4L/MYL9/COMP/KCNE1	36
GO:0006575	BP	GO:0006575	modified amino acid metabolic process	19/758	184/18805	0.103261	2.56177	4.36296	0.000167098	0.00763934	0.00629479	MTHFD2/PAX8/SLC7A11/HPGDS/BHMT2/GSTA1/VNN1/CGA/NDP/FOLH1/SLC1A2/GSTO2/MTHFD1/DIO3/CKMT1B/DUOX1/CHAC1/DPEP1/GGT5	19
GO:0042129	BP	GO:0042129	regulation of T cell proliferation	19/758	184/18805	0.103261	2.56177	4.36296	0.000167098	0.00763934	0.00629479	TNFSF18/VTCN1/IL10/PLA2G2A/IL1B/IGFBP2/BCL6/HLA-G/EPO/CARD11/LEP/VSIG4/PDCD1LG2/IGF2/ARG2/LGALS3/CCL5/TGFB1/LILRB2	19
GO:0007200	BP	GO:0007200	phospholipase C-activating G protein-coupled receptor signaling pathway	16/758	140/18805	0.114286	2.83528	4.46694	0.000167811	0.00763934	0.00629479	KISS1/PTGER3/HTR2B/NMUR1/PLEK/PTH1R/GAP43/ADRA1B/DRD1/F2R/ESR1/VEGFA/CHRM2/LTB4R/PRKCB/C5AR2	16
GO:0030168	BP	GO:0030168	platelet activation	16/758	140/18805	0.114286	2.83528	4.46694	0.000167811	0.00763934	0.00629479	PLA2G4A/FCER1G/PDPN/MFSD2B/SERPINE2/PLEK/SLC7A11/MMRN1/F2R/LYN/HBB/SAA1/EMILIN2/MYL9/COMP/GP6	16
GO:0001906	BP	GO:0001906	cell killing	24/758	263/18805	0.0912548	2.26391	4.23033	0.000172917	0.00779886	0.00642623	FCGR2C/SLAMF6/PLA2G2A/CD5L/POMC/GNLY/SLC22A13/LTF/CXCL1/IL7R/C9/C6/MICB/HLA-G/LEP/HPRT1/DEFA3/KLRC1/LGALS3/GZMB/CCL13/SERPINB4/TGFB1/C3	24
GO:0015711	BP	GO:0015711	organic anion transport	36/758	469/18805	0.0767591	1.90429	4.06444	0.000175621	0.00784817	0.00646686	RBP7/PLA2G4A/SLC6A9/CRABP2/PLA2G2A/BEST4/IL1B/SLC4A10/AGXT/PLA2R1/SLC22A13/SLC26A6/SLC22A14/GRM2/SLC38A3/RBP1/SLC7A11/ABCG2/SLC10A4/SLC26A2/ABCB4/ABCB1/LEP/ACE2/LYN/SLC39A4/SLC39A14/FABP4/SLC43A3/SLC1A2/MGST1/SLC16A7/SLC6A15/SLC6A12/TRPC4/SLC25A15	36
GO:0071805	BP	GO:0071805	potassium ion transmembrane transport	21/758	216/18805	0.0972222	2.41196	4.27738	0.000181752	0.00804831	0.00663178	LRRC38/KCNA3/KCNH1/KCNK12/SLC12A8/KCNIP4/KCNK17/AQP1/DPP6/KCND1/KCNS2/KCNQ3/KCNA4/KCNK7/KCNAB3/KCNJ12/NEDD4L/SLC12A5/KCNK6/KCNE1/KCNJ6	21
GO:0048678	BP	GO:0048678	response to axon injury	12/758	87/18805	0.137931	3.42189	4.64025	0.000186515	0.00814818	0.00671407	APOD/GAP43/SPP1/KIAA0319/EPO/PTN/NDP/LYN/TNC/MMP2/RTN4RL1/MAG	12
GO:0001657	BP	GO:0001657	ureteric bud development	13/758	100/18805	0.13	3.22513	4.57229	0.000187353	0.00814818	0.00671407	KIF26B/WNT4/PAX8/NPNT/VEGFA/PTCH1/WT1/ARG2/SMAD6/GREB1L/BMP2/TGFB1/CRLF1	13
GO:0150146	BP	GO:0150146	cell junction disassembly	7/758	31/18805	0.225806	5.60197	5.25537	0.000189499	0.00816858	0.00673088	IL1B/SNAI2/DKK1/CX3CL1/MYLK3/MAPRE2/C3	7
GO:0042098	BP	GO:0042098	T cell proliferation	21/758	217/18805	0.0967742	2.40084	4.25363	0.000193785	0.00828007	0.00682274	TNFSF18/WNT4/VTCN1/IL10/PLA2G2A/TNFRSF4/IL1B/IGFBP2/BCL6/HLA-G/EPO/CARD11/LEP/VSIG4/PDCD1LG2/IGF2/ARG2/LGALS3/CCL5/TGFB1/LILRB2	21
GO:0072163	BP	GO:0072163	mesonephric epithelium development	13/758	101/18805	0.128713	3.1932	4.52928	0.000207247	0.0086482	0.00712608	KIF26B/WNT4/PAX8/NPNT/VEGFA/PTCH1/WT1/ARG2/SMAD6/GREB1L/BMP2/TGFB1/CRLF1	13
GO:0072164	BP	GO:0072164	mesonephric tubule development	13/758	101/18805	0.128713	3.1932	4.52928	0.000207247	0.0086482	0.00712608	KIF26B/WNT4/PAX8/NPNT/VEGFA/PTCH1/WT1/ARG2/SMAD6/GREB1L/BMP2/TGFB1/CRLF1	13
GO:0043491	BP	GO:0043491	phosphatidylinositol 3-kinase/protein kinase B signal transduction	27/758	316/18805	0.085443	2.11973	4.11394	0.000207727	0.0086482	0.00712608	COL6A3/SERPINE2/GRM2/PTPN13/SEMA5A/F2R/TPBG/HLA-G/VEGFA/TWIST1/RELN/SEMA3E/LEP/GPER1/NDP/NKX3-1/EXTL3/PDGFD/IGF2/AKR1C2/WDR72/CX3CL1/GH1/CCL3/CCL5/RCN3/TGFB1	27
GO:0046651	BP	GO:0046651	lymphocyte proliferation	26/758	300/18805	0.0866667	2.15009	4.11533	0.000216249	0.0089267	0.00735556	TNFSF18/WNT4/VTCN1/IL10/PLA2G2A/TNFRSF4/IL1B/IGFBP2/PLCL2/BCL6/CD180/IL7R/HLA-G/EPO/CARD11/LEP/VSIG4/HPRT1/LYN/PDCD1LG2/IGF2/ARG2/LGALS3/CCL5/TGFB1/LILRB2	26
GO:0060348	BP	GO:0060348	bone development	21/758	219/18805	0.0958904	2.37892	4.20653	0.000219974	0.00895204	0.00737645	PAPPA2/ECM1/ITGB6/LTF/SHOX2/BMPR1B/SH3PXD2B/FGF18/TWIST1/INSIG1/ATG9B/LEP/RGN/STC1/EPYC/GPR68/GH1/BMP2/TGFB1/COMP/CBS	21
GO:0002274	BP	GO:0002274	myeloid leukocyte activation	23/758	251/18805	0.0916335	2.27331	4.16206	0.000220539	0.00895204	0.00737645	PLA2G4A/FCER1G/IL10/PLA2G2A/IL1RL1/ITGB6/IL31RA/CNR1/RAB44/VSIG4/LYN/NDRG1/SLC18A2/DHRS2/LRFN5/CX3CL1/LAT/CCL3/ADORA2B/CCL5/TGFB1/FCAR/LDLR	23
GO:0015670	BP	GO:0015670	carbon dioxide transport	5/758	15/18805	0.333333	8.26957	5.77229	0.00022503	0.00905886	0.00746447	AQP1/HBB/HBD/HBE1/HBZ	5
GO:0033627	BP	GO:0033627	cell adhesion mediated by integrin	12/758	89/18805	0.134831	3.34499	4.54451	0.000231963	0.00926141	0.00763136	MUC1/ITGB6/NPNT/MMRN1/LYN/SNAI2/ITGA7/ITGAD/VTN/CCL5/SKAP1/EMILIN2	12
GO:0002062	BP	GO:0002062	chondrocyte differentiation	14/758	116/18805	0.12069	2.99415	4.41522	0.000238456	0.00942315	0.00776464	ECM1/EFEMP1/PTH1R/SHOX2/BMPR1B/FGF18/SLC26A2/SNAI2/SLC39A14/HMGA2/WNT5B/BMP2/TGFB1/COMP	14
GO:0140353	BP	GO:0140353	lipid export from cell	9/758	53/18805	0.169811	4.2128	4.80015	0.000241455	0.00942315	0.00776464	PLA2G4A/IL1B/POMC/SPP1/GDF9/INHBA/LEP/NKX3-1/CRH	9
GO:0072001	BP	GO:0072001	renal system development	28/758	336/18805	0.0833333	2.06739	4.04603	0.000241818	0.00942315	0.00776464	NID1/KIF26B/HMGCS2/WNT4/PAX8/DCHS2/NPNT/PRDM1/VEGFA/AQP1/RGN/NKX3-1/ANGPT2/GCNT1/PTCH1/PDGFD/WT1/BICC1/RBP4/ARG2/SMAD6/ALDH1A2/IRX3/GREB1L/BMP2/TGFB1/CRLF1/ADAMTS1	28
GO:0022617	BP	GO:0022617	extracellular matrix disassembly	10/758	65/18805	0.153846	3.81672	4.66201	0.000256425	0.00983502	0.00810401	ADAMTS4/PDPN/SH3PXD2B/MMP12/ADAMTS15/MMP19/WDR72/MMP2/TGFB1/ADAMTS5	10
GO:0051937	BP	GO:0051937	catecholamine transport	10/758	65/18805	0.153846	3.81672	4.66201	0.000256425	0.00983502	0.00810401	ADORA3/GRM2/OXTR/DRD1/CNR1/STX1A/CRH/SLC18A2/CHRM5/PRKCB	10
GO:0046887	BP	GO:0046887	positive regulation of hormone secretion	16/758	146/18805	0.109589	2.71876	4.27273	0.000272796	0.0103812	0.00855405	KISS1/INHA/ILDR1/SPP1/C1QTNF3/INHBA/LEP/GPER1/NKX3-1/CRH/RBP4/GPR68/PCK2/PRKCB/RASL10B/DOC2B	16
GO:0031103	BP	GO:0031103	axon regeneration	9/758	54/18805	0.166667	4.13478	4.7277	0.000279528	0.0104537	0.00861382	APOD/GAP43/SPP1/KIAA0319/PTN/TNC/MMP2/RTN4RL1/MAG	9
GO:0050771	BP	GO:0050771	negative regulation of axonogenesis	9/758	54/18805	0.166667	4.13478	4.7277	0.000279528	0.0104537	0.00861382	TRIM46/SEMA6C/SEMA4F/SPP1/SEMA5A/CDKL3/KIAA0319/SEMA3A/MAG	9
GO:0072078	BP	GO:0072078	nephron tubule morphogenesis	11/758	78/18805	0.141026	3.49866	4.53188	0.000281141	0.0104537	0.00861382	KIF26B/WNT4/PAX8/NPNT/VEGFA/PTCH1/WT1/IRX3/GREB1L/BMP2/TGFB1	11
GO:0051961	BP	GO:0051961	negative regulation of nervous system development	16/758	147/18805	0.108844	2.70027	4.24132	0.000294927	0.010726	0.00883819	GPR37L1/TRIM46/SEMA6C/IL1B/SEMA4F/PTPN13/SPP1/SEMA5A/CDKL3/KIAA0319/SEMA3A/PTN/DKK1/TGFB1/MAG/LDLR	16
GO:0001508	BP	GO:0001508	action potential	18/758	177/18805	0.101695	2.52292	4.17194	0.000296856	0.010726	0.00883819	KCNA3/SCN3A/SCN10A/SCN5A/DRD1/CNR1/GPER1/NDP/KCND1/KCNS2/KCNQ3/KCNA4/SCN4A/CNTNAP1/CACNA1G/NEDD4L/CXADR/KCNE1	18
GO:0001763	BP	GO:0001763	morphogenesis of a branching structure	20/758	208/18805	0.0961538	2.38545	4.11774	0.000296906	0.010726	0.00883819	WNT4/IL10/PAX8/SHOX2/NPNT/PRDM1/ESR1/VEGFA/SEMA3E/AR/NKX3-1/SNAI2/TNC/PTCH1/PGR/WT1/GREB1L/BMP2/TGFB1/CELSR1	20
GO:0010876	BP	GO:0010876	lipid localization	36/758	482/18805	0.0746888	1.85293	3.88774	0.000297272	0.010726	0.00883819	RBP7/SOAT1/PLA2G4A/CRABP2/PLA2G2A/IL1B/POMC/MFSD2B/PLA2R1/ESYT3/APOD/RBP1/ABCG2/SPP1/SLC10A4/GDF9/HILPDA/ABCB4/ABCB1/INHBA/ATG9B/LEP/NKX3-1/LYN/CRH/FABP4/PTCH1/SLC43A3/UCP3/RBP4/ATP8A2/TNFAIP8L3/CETP/PITPNM3/C3/LDLR	36
GO:0070663	BP	GO:0070663	regulation of leukocyte proliferation	24/758	273/18805	0.0879121	2.18099	4.0283	0.000302195	0.0108235	0.00891851	TNFSF18/VTCN1/IL10/PLA2G2A/TNFRSF4/IL1B/IGFBP2/IL5RA/BCL6/HLA-G/EPO/CARD11/LEP/VSIG4/LYN/PDCD1LG2/IGF2/ARG2/LGALS3/IL34/CCL5/CNN2/TGFB1/LILRB2	24
GO:0001823	BP	GO:0001823	mesonephros development	13/758	105/18805	0.12381	3.07155	4.36242	0.000305975	0.0108789	0.00896415	KIF26B/WNT4/PAX8/NPNT/VEGFA/PTCH1/WT1/ARG2/SMAD6/GREB1L/BMP2/TGFB1/CRLF1	13
GO:0032102	BP	GO:0032102	negative regulation of response to external stimulus	34/758	448/18805	0.0758929	1.8828	3.87578	0.000324393	0.0114095	0.00940142	AJAP1/WNT4/IL10/FNDC4/SERPINE2/LTF/SPP1/MMRN1/SEMA5A/DRD1/C1QTNF3/MICB/KIAA0319/HLA-G/ADTRP/GPER1/VSIG4/LYN/ANGPT2/EXTL3/PBK/MMP12/SAA1/KLRC1/ARG2/LRFN5/CX3CL1/VTN/RTN4RL1/MMP28/SERPINB4/TGFB1/LDLR/C5AR2	34
GO:0001822	BP	GO:0001822	kidney development	27/758	325/18805	0.0830769	2.06103	3.95436	0.000325586	0.0114095	0.00940142	NID1/KIF26B/HMGCS2/WNT4/PAX8/DCHS2/NPNT/PRDM1/VEGFA/AQP1/RGN/NKX3-1/ANGPT2/GCNT1/PTCH1/PDGFD/WT1/BICC1/ARG2/SMAD6/ALDH1A2/IRX3/GREB1L/BMP2/TGFB1/CRLF1/ADAMTS1	27
GO:0060042	BP	GO:0060042	retina morphogenesis in camera-type eye	10/758	67/18805	0.149254	3.70279	4.54198	0.000330431	0.0114966	0.00947318	PRDM1/NDP/RP1/CRB2/FAT3/CDON/RBP4/ATP8A2/DIO3/RDH13	10
GO:0032355	BP	GO:0032355	response to estradiol	14/758	120/18805	0.116667	2.89435	4.2664	0.00034009	0.011687	0.00963004	IL10/IGFBP2/OXTR/ESR1/LEP/GPER1/ZNF703/ENDOG/PTCH1/CCDC62/ALDH1A2/MMP2/GH1/TGFB1	14
GO:0008361	BP	GO:0008361	regulation of cell size	18/758	179/18805	0.100559	2.49473	4.118	0.000340701	0.011687	0.00963004	CRABP2/TRIM46/SEMA6C/PLEK/SEMA4F/SLC12A8/SPP1/SEMA5A/IL7R/CDKL3/KIAA0319/VEGFA/SEMA3A/AQP1/PLXNA4/DEPTOR/SLC12A5/MAG	18
GO:0097530	BP	GO:0097530	granulocyte migration	16/758	149/18805	0.107383	2.66402	4.17927	0.00034388	0.0117136	0.00965193	FCER1G/TNFSF18/S100A7/IL1B/VEGFA/SAA1/LGALS3/CX3CL1/IL34/DPEP1/CCL13/CCL3/CCL4/CCL5/C5AR2/CXADR	16
GO:0000096	BP	GO:0000096	sulfur amino acid metabolic process	7/758	34/18805	0.205882	5.10767	4.91303	0.000348972	0.0117464	0.00967895	AGXT/CPS1/SLC7A11/BHMT2/MTHFD1/DPEP1/CBS	7
GO:0010469	BP	GO:0010469	regulation of signaling receptor activity	11/758	80/18805	0.1375	3.4112	4.42919	0.000352077	0.0117464	0.00967895	SLC6A9/IL10/CGA/RELN/ACE2/LYNX1/CRH/DAPK1/CNIH2/CACNG4/SHANK1	11
GO:0072088	BP	GO:0072088	nephron epithelium morphogenesis	11/758	80/18805	0.1375	3.4112	4.42919	0.000352077	0.0117464	0.00967895	KIF26B/WNT4/PAX8/NPNT/VEGFA/PTCH1/WT1/IRX3/GREB1L/BMP2/TGFB1	11
GO:0048732	BP	GO:0048732	gland development	34/758	451/18805	0.075388	1.87028	3.83388	0.00036625	0.0121361	0.0100001	HMGCS2/WNT4/IL10/EDAR/SERPINE2/CPS1/PAX8/POU1F1/OXTR/RXFP1/HAND2/PRL/ESR1/CGA/VEGFA/PTN/RGN/AR/NKX3-1/SNAI2/CRH/ZNF703/TNC/PTCH1/PGR/IGF2/WT1/PCK2/ALDH1A2/MMP2/VTN/BMP2/TGFB1/UPB1	34
GO:0060675	BP	GO:0060675	ureteric bud morphogenesis	10/758	68/18805	0.147059	3.64834	4.48369	0.00037364	0.0122973	0.0101329	KIF26B/WNT4/PAX8/NPNT/VEGFA/PTCH1/WT1/GREB1L/BMP2/TGFB1	10
GO:0072677	BP	GO:0072677	eosinophil migration	6/758	25/18805	0.24	5.95409	5.07976	0.000385779	0.0126116	0.0103919	LGALS3/CX3CL1/CCL13/CCL3/CCL4/CCL5	6
GO:0042475	BP	GO:0042475	odontogenesis of dentin-containing tooth	12/758	94/18805	0.12766	3.16707	4.31664	0.000388522	0.0126166	0.010396	EDAR/ITGB6/SCN10A/SCN5A/HAND2/TNC/WDR72/PRKCB/FAM20A/APCDD1/BMP2/TGFB1	12
GO:0014032	BP	GO:0014032	neural crest cell development	11/758	81/18805	0.135802	3.36908	4.37906	0.000392836	0.0126722	0.0104418	SEMA6C/HTR2B/SEMA4F/HAND2/SEMA5A/TWIST1/SEMA3A/SEMA3E/SNAI2/SEMA4G/ALDH1A2	11
GO:0046883	BP	GO:0046883	regulation of hormone secretion	23/758	262/18805	0.0877863	2.17786	3.93471	0.000408404	0.0130877	0.0107842	KISS1/IL1B/INHA/POMC/PAX8/ILDR1/SPP1/C1QTNF3/GDF9/CNR1/STX1A/INHBA/LEP/GPER1/NKX3-1/CRH/RBP4/GPR68/PCK2/PRKCB/RASL10B/DOC2B/CCL5	23
GO:2000463	BP	GO:2000463	positive regulation of excitatory postsynaptic potential	7/758	35/18805	0.2	4.96174	4.80779	0.000421204	0.0133305	0.0109842	IGSF11/RIMS1/STX1A/RELN/GRIN2C/GRIN2D/SHANK1	7
GO:0072171	BP	GO:0072171	mesonephric tubule morphogenesis	10/758	69/18805	0.144928	3.59546	4.42648	0.000421451	0.0133305	0.0109842	KIF26B/WNT4/PAX8/NPNT/VEGFA/PTCH1/WT1/GREB1L/BMP2/TGFB1	10
GO:0006749	BP	GO:0006749	glutathione metabolic process	9/758	57/18805	0.157895	3.91716	4.52041	0.000424637	0.0133446	0.0109959	SLC7A11/HPGDS/GSTA1/NDP/SLC1A2/GSTO2/CHAC1/DPEP1/GGT5	9
GO:0098742	BP	GO:0098742	cell-cell adhesion via plasma-membrane adhesion molecules	24/758	280/18805	0.0857143	2.12646	3.892	0.000437456	0.013573	0.0111841	IL10/IGSF11/CLSTN2/PCDH10/DCHS2/PCDHB16/PCDHB11/CDH6/FAT2/LRRC4/CLDN15/PCDH19/CRB2/FAT3/PCDH17/LRFN5/CX3CL1/DSG3/BMP2/MAG/CELSR1/CLDN5/CXADR/CLDN8	24
GO:0072028	BP	GO:0072028	nephron morphogenesis	11/758	82/18805	0.134146	3.328	4.32971	0.000437479	0.013573	0.0111841	KIF26B/WNT4/PAX8/NPNT/VEGFA/PTCH1/WT1/IRX3/GREB1L/BMP2/TGFB1	11
GO:0032944	BP	GO:0032944	regulation of mononuclear cell proliferation	22/758	248/18805	0.0887097	2.20077	3.90113	0.000468919	0.0144564	0.011912	TNFSF18/VTCN1/IL10/PLA2G2A/TNFRSF4/IL1B/IGFBP2/BCL6/HLA-G/EPO/CARD11/LEP/VSIG4/LYN/PDCD1LG2/IGF2/ARG2/LGALS3/CCL5/CNN2/TGFB1/LILRB2	22
GO:0035988	BP	GO:0035988	chondrocyte proliferation	6/758	26/18805	0.230769	5.72509	4.94103	0.000484559	0.0147127	0.0121232	LTF/BMPR1B/SLC26A2/STC1/HMGA2/COMP	6
GO:0001755	BP	GO:0001755	neural crest cell migration	9/758	58/18805	0.155172	3.84963	4.45444	0.000484937	0.0147127	0.0121232	SEMA6C/HTR2B/SEMA4F/HAND2/SEMA5A/TWIST1/SEMA3A/SEMA3E/SEMA4G	9
GO:0061333	BP	GO:0061333	renal tubule morphogenesis	11/758	83/18805	0.13253	3.2879	4.28112	0.000486295	0.0147127	0.0121232	KIF26B/WNT4/PAX8/NPNT/VEGFA/PTCH1/WT1/IRX3/GREB1L/BMP2/TGFB1	11
GO:0014706	BP	GO:0014706	striated muscle tissue development	32/758	423/18805	0.0756501	1.87678	3.73786	0.000507999	0.0152745	0.0125861	FZD7/HOXD10/NEB/TTN/SHOX2/MYL3/SCN5A/POPDC3/PI16/VEGFA/TWIST1/CDON/IGF2/WT1/DKK1/ANKRD1/RBP4/ANKRD33/METTL21C/ASB2/ALDH1A2/NUPR1/MYLK3/IRX3/SOX15/CNTNAP1/CACNA1G/ALPK2/FHOD3/BMP2/TGFB1/CXADR	32
GO:0015837	BP	GO:0015837	amine transport	12/758	97/18805	0.123711	3.06912	4.18711	0.000519658	0.0155068	0.0127775	ADORA3/GRM2/OXTR/SLC38A3/DRD1/CNR1/STX1A/LEP/ACE2/CRH/SLC18A2/PRKCB	12
GO:0006869	BP	GO:0006869	lipid transport	34/758	460/18805	0.073913	1.83369	3.71005	0.000522092	0.0155068	0.0127775	RBP7/SOAT1/PLA2G4A/CRABP2/PLA2G2A/IL1B/POMC/MFSD2B/PLA2R1/ESYT3/APOD/RBP1/ABCG2/SPP1/SLC10A4/GDF9/ABCB4/ABCB1/INHBA/ATG9B/LEP/NKX3-1/LYN/CRH/FABP4/PTCH1/SLC43A3/UCP3/RBP4/ATP8A2/TNFAIP8L3/CETP/PITPNM3/LDLR	34
GO:0002526	BP	GO:0002526	acute inflammatory response	13/758	111/18805	0.117117	2.90552	4.1265	0.000527795	0.0155811	0.0128388	FCGR2C/PTGER3/IL1B/IL31RA/CNR1/VNN1/EPO/ORM1/SAA1/CD163/SERPINA3/NUPR1/C3	13
GO:0051952	BP	GO:0051952	regulation of amine transport	11/758	84/18805	0.130952	3.24876	4.23326	0.000539584	0.0157915	0.0130121	ADORA3/GRM2/OXTR/SLC38A3/DRD1/CNR1/STX1A/LEP/ACE2/CRH/PRKCB	11
GO:0015718	BP	GO:0015718	monocarboxylic acid transport	18/758	186/18805	0.0967742	2.40084	3.93482	0.000541404	0.0157915	0.0130121	RBP7/PLA2G4A/CRABP2/PLA2G2A/IL1B/PLA2R1/SLC22A13/SLC26A6/RBP1/ABCG2/SLC10A4/ABCB4/LEP/LYN/FABP4/SLC43A3/SLC16A7/SLC6A12	18
GO:0050679	BP	GO:0050679	positive regulation of epithelial cell proliferation	20/758	218/18805	0.0917431	2.27603	3.88366	0.000545498	0.0158162	0.0130325	PROK1/ECM1/IL10/HTR2B/PTPRN/FZD7/SCN5A/FGFBP1/SEMA5A/VEGFA/TWIST1/PTN/AR/EGR3/EXTL3/ZNF703/MMP12/IGF2/CCL5/TGFB1	20
GO:0048738	BP	GO:0048738	cardiac muscle tissue development	22/758	251/18805	0.0876494	2.17447	3.83899	0.00055214	0.015914	0.0131131	FZD7/NEB/TTN/SHOX2/MYL3/SCN5A/PI16/VEGFA/WT1/DKK1/ANKRD1/RBP4/ASB2/ALDH1A2/MYLK3/IRX3/CACNA1G/ALPK2/FHOD3/BMP2/TGFB1/CXADR	22
GO:0051962	BP	GO:0051962	positive regulation of nervous system development	24/758	285/18805	0.0842105	2.08915	3.79707	0.000564109	0.0161121	0.0132763	CRABP2/IL1B/SERPINE2/CLSTN2/SHOX2/OXTR/SEMA5A/CDKL3/TPBG/VEGFA/RELN/PTN/GPER1/LYN/LRRC24/VSTM5/CDON/CX3CL1/METRN/IL34/RNF112/BMP2/TGFB1/MAG	24
GO:0050767	BP	GO:0050767	regulation of neurogenesis	29/758	372/18805	0.077957	1.93401	3.72892	0.000567696	0.0161121	0.0132763	CRABP2/GPR37L1/TRIM46/SEMA6C/IL1B/HES6/SERPINE2/SEMA4F/BHLHE40/SHOX2/SPP1/SEMA5A/CDKL3/KIAA0319/VEGFA/SEMA3A/RELN/PTN/GPER1/LYN/CDON/CX3CL1/METRN/IL34/RNF112/BMP2/TGFB1/MAG/LDLR	29
GO:0035296	BP	GO:0035296	regulation of tube diameter	16/758	156/18805	0.102564	2.54448	3.96986	0.000574396	0.0161121	0.0132763	HTR2B/CPS1/GRIP2/OXTR/ADRA1B/DRD1/F2R/VEGFA/LEP/GPER1/ACE2/HBB/MMP2/ADORA2B/COMP/CBS	16
GO:0097746	BP	GO:0097746	blood vessel diameter maintenance	16/758	156/18805	0.102564	2.54448	3.96986	0.000574396	0.0161121	0.0132763	HTR2B/CPS1/GRIP2/OXTR/ADRA1B/DRD1/F2R/VEGFA/LEP/GPER1/ACE2/HBB/MMP2/ADORA2B/COMP/CBS	16
GO:0022600	BP	GO:0022600	digestive system process	13/758	112/18805	0.116071	2.87958	4.08873	0.000575552	0.0161121	0.0132763	NEGR1/PTGER3/SLC26A6/AQP1/LEP/CLDN15/CRH/CEL/RBP4/SERPINA3/CHRM5/LDLR/SLC5A1	13
GO:0031099	BP	GO:0031099	regeneration	19/758	203/18805	0.0935961	2.322	3.88111	0.000581872	0.016196	0.0133454	IL10/FZD7/APOD/GAP43/SPP1/KIAA0319/IGFBP1/PTN/RGN/ANGPT2/TNC/PTCH1/NNMT/MMP2/SOX15/VTN/RTN4RL1/TGFB1/MAG	19
GO:0042391	BP	GO:0042391	regulation of membrane potential	34/758	463/18805	0.0734341	1.82181	3.66939	0.000585759	0.0162116	0.0133583	KCNA3/KCNH1/SCN3A/IGSF11/SCN10A/LTF/SCN5A/DRD1/POPDC3/CNR1/RIMS1/GABRR2/STX1A/RELN/GPER1/NDP/GLRA2/KCND1/KCNS2/KCNQ3/KCNA4/CHRNE/SCN4A/PYCR1/CNTNAP1/CACNA1G/GRIN2C/PMAIP1/NEDD4L/GRIN2D/SHANK1/KCNK6/CXADR/KCNE1	34
GO:0070633	BP	GO:0070633	transepithelial transport	7/758	37/18805	0.189189	4.69354	4.60884	0.000601301	0.0164115	0.013523	SLC26A6/ABCG2/ABCB1/AQP1/SLC1A2/SLC5A1/CXADR	7
GO:0006953	BP	GO:0006953	acute-phase response	8/758	48/18805	0.166667	4.13478	4.4566	0.000606387	0.0164115	0.013523	PTGER3/IL1B/CNR1/EPO/ORM1/SAA1/CD163/SERPINA3	8
GO:0071526	BP	GO:0071526	semaphorin-plexin signaling pathway	8/758	48/18805	0.166667	4.13478	4.4566	0.000606387	0.0164115	0.013523	SEMA6C/SEMA4F/HAND2/SEMA5A/SEMA3A/PLXNA4/SEMA3E/SEMA4G	8
GO:0002688	BP	GO:0002688	regulation of leukocyte chemotaxis	14/758	127/18805	0.110236	2.73482	4.0202	0.000607607	0.0164115	0.013523	TNFSF18/S100A7/CCR1/PLA2G7/CCR6/VEGFA/PTN/LYN/IL34/MMP28/CCL3/CCL4/CCL5/C5AR2	14
GO:0060537	BP	GO:0060537	muscle tissue development	33/758	446/18805	0.073991	1.83562	3.66024	0.000615671	0.0164115	0.013523	FZD7/HOXD10/NEB/TTN/SHOX2/MYL3/SCN5A/POPDC3/PI16/VEGFA/TWIST1/PTCH1/CDON/IGF2/WT1/DKK1/ANKRD1/RBP4/ANKRD33/METTL21C/ASB2/ALDH1A2/NUPR1/MYLK3/IRX3/SOX15/CNTNAP1/CACNA1G/ALPK2/FHOD3/BMP2/TGFB1/CXADR	33
GO:0035150	BP	GO:0035150	regulation of tube size	16/758	157/18805	0.101911	2.52828	3.94088	0.000616246	0.0164115	0.013523	HTR2B/CPS1/GRIP2/OXTR/ADRA1B/DRD1/F2R/VEGFA/LEP/GPER1/ACE2/HBB/MMP2/ADORA2B/COMP/CBS	16
GO:0050678	BP	GO:0050678	regulation of epithelial cell proliferation	31/758	410/18805	0.0756098	1.87578	3.67447	0.00062299	0.0164115	0.013523	PROK1/ECM1/IL10/SGPP2/HTR2B/PTPRN/FZD7/SCN5A/FGFBP1/SEMA5A/PRL/VEGFA/TWIST1/PTN/LEP/RGN/AR/EGR3/NKX3-1/SNAI2/EXTL3/ZNF703/PTCH1/MMP12/PGR/IGF2/KRT4/ALDH1A2/NUPR1/CCL5/TGFB1	31
GO:0060993	BP	GO:0060993	kidney morphogenesis	12/758	99/18805	0.121212	3.00712	4.10352	0.000626317	0.0164115	0.013523	KIF26B/WNT4/PAX8/NPNT/VEGFA/GCNT1/PTCH1/WT1/IRX3/GREB1L/BMP2/TGFB1	12
GO:0061387	BP	GO:0061387	regulation of extent of cell growth	12/758	99/18805	0.121212	3.00712	4.10352	0.000626317	0.0164115	0.013523	CRABP2/TRIM46/SEMA6C/SEMA4F/SPP1/SEMA5A/CDKL3/KIAA0319/VEGFA/SEMA3A/PLXNA4/MAG	12
GO:0001541	BP	GO:0001541	ovarian follicle development	9/758	60/18805	0.15	3.72131	4.32681	0.000626674	0.0164115	0.013523	MSH4/INHA/BMPR1B/ESR1/CGA/VEGFA/INHBA/MMP19/MMP2	9
GO:0006816	BP	GO:0006816	calcium ion transport	33/758	447/18805	0.0738255	1.83152	3.64644	0.000639923	0.0166688	0.013735	HTR2B/RAMP1/PLCL2/CCR1/DRD1/F2R/CAMK2A/EPO/PKD1L1/GPER1/STC1/LYN/CRH/CATSPER1/CACNA2D4/TRPC4/METTL21C/LGALS3/GNB5/CX3CL1/PRKCB/PKD1L3/PKD1L2/CACNA1G/CCL3/CCL4/GRIN2C/TRPV3/CCL5/CACNG4/TGFB1/GRIN2D/LILRB2	33
GO:2000241	BP	GO:2000241	regulation of reproductive process	19/758	205/18805	0.0926829	2.29934	3.83355	0.000656159	0.0170008	0.0140086	MAEL/WNT4/OXTR/HPGDS/GDF9/CNR1/ESR1/CCR6/VEGFA/INHBA/TIMP1/RGN/AR/NKX3-1/PAEP/WT1/TAC3/TMPRSS12/NUPR1	19
GO:0008652	BP	GO:0008652	amino acid biosynthetic process	10/758	73/18805	0.136986	3.39845	4.20783	0.000666498	0.0171773	0.014154	PHGDH/GLUL/AGXT/CPS1/BHMT2/ALDH1A1/MTHFD1/PYCR1/UPB1/CBS	10
GO:0060349	BP	GO:0060349	bone morphogenesis	12/758	100/18805	0.12	2.97704	4.06251	0.000686176	0.0172748	0.0142344	PAPPA2/LTF/SHOX2/BMPR1B/FGF18/TWIST1/INSIG1/ATG9B/STC1/TGFB1/COMP/CBS	12
GO:0002765	BP	GO:0002765	immune response-inhibiting signal transduction	4/758	11/18805	0.363636	9.02135	5.4537	0.00068876	0.0172748	0.0142344	HLA-G/LYN/KLRC1/LILRB2	4
GO:0032275	BP	GO:0032275	luteinizing hormone secretion	4/758	11/18805	0.363636	9.02135	5.4537	0.00068876	0.0172748	0.0142344	KISS1/CGA/LEP/CRH	4
GO:0086016	BP	GO:0086016	AV node cell action potential	4/758	11/18805	0.363636	9.02135	5.4537	0.00068876	0.0172748	0.0142344	SCN10A/SCN5A/CACNA1G/CXADR	4
GO:0086027	BP	GO:0086027	AV node cell to bundle of His cell signaling	4/758	11/18805	0.363636	9.02135	5.4537	0.00068876	0.0172748	0.0142344	SCN10A/SCN5A/CACNA1G/CXADR	4
GO:0030330	BP	GO:0030330	DNA damage response, signal transduction by p53 class mediator	8/758	49/18805	0.163265	4.0504	4.38169	0.000699488	0.0172748	0.0142344	MUC1/PLA2R1/TWIST1/SNAI2/NDRG1/CD44/ANKRD1/PMAIP1	8
GO:0050432	BP	GO:0050432	catecholamine secretion	8/758	49/18805	0.163265	4.0504	4.38169	0.000699488	0.0172748	0.0142344	ADORA3/GRM2/OXTR/CNR1/STX1A/CRH/SLC18A2/PRKCB	8
GO:1903037	BP	GO:1903037	regulation of leukocyte cell-cell adhesion	30/758	395/18805	0.0759494	1.88421	3.63984	0.000704345	0.0172748	0.0142344	TNFSF18/VTCN1/IL10/PLA2G2A/IL1B/IGFBP2/CHST2/BCL6/IL7R/HLA-G/VNN1/ADTRP/CD83/EPO/CARD11/LEP/VSIG4/EGR3/LYN/GCNT1/PDCD1LG2/CD44/IGF2/ARG2/LGALS3/TBX21/CCL5/SKAP1/TGFB1/LILRB2	30
GO:0048754	BP	GO:0048754	branching morphogenesis of an epithelial tube	16/758	159/18805	0.100629	2.49647	3.88358	0.000707813	0.0172748	0.0142344	WNT4/PAX8/NPNT/ESR1/VEGFA/SEMA3E/AR/NKX3-1/TNC/PTCH1/PGR/WT1/GREB1L/BMP2/TGFB1/CELSR1	16
GO:0001658	BP	GO:0001658	branching involved in ureteric bud morphogenesis	9/758	61/18805	0.147541	3.6603	4.26503	0.000709294	0.0172748	0.0142344	WNT4/PAX8/NPNT/VEGFA/PTCH1/WT1/GREB1L/BMP2/TGFB1	9
GO:0031102	BP	GO:0031102	neuron projection regeneration	9/758	61/18805	0.147541	3.6603	4.26503	0.000709294	0.0172748	0.0142344	APOD/GAP43/SPP1/KIAA0319/PTN/TNC/MMP2/RTN4RL1/MAG	9
GO:0048864	BP	GO:0048864	stem cell development	11/758	87/18805	0.126437	3.13673	4.0939	0.000729506	0.0176787	0.0145672	SEMA6C/HTR2B/SEMA4F/HAND2/SEMA5A/TWIST1/SEMA3A/SEMA3E/SNAI2/SEMA4G/ALDH1A2	11
GO:0061138	BP	GO:0061138	morphogenesis of a branching epithelium	18/758	191/18805	0.0942408	2.33799	3.80897	0.000740894	0.0178658	0.0147214	WNT4/IL10/PAX8/NPNT/ESR1/VEGFA/SEMA3E/AR/NKX3-1/SNAI2/TNC/PTCH1/PGR/WT1/GREB1L/BMP2/TGFB1/CELSR1	18
GO:0072080	BP	GO:0072080	nephron tubule development	12/758	101/18805	0.118812	2.94757	4.02201	0.000750751	0.0180143	0.0148437	KIF26B/WNT4/PAX8/NPNT/VEGFA/AQP1/PTCH1/WT1/IRX3/GREB1L/BMP2/TGFB1	12
GO:0043031	BP	GO:0043031	negative regulation of macrophage activation	5/758	19/18805	0.263158	6.52861	4.9412	0.000761892	0.018192	0.0149902	IL31RA/VSIG4/LRFN5/CX3CL1/LDLR	5
GO:0006959	BP	GO:0006959	humoral immune response	25/758	309/18805	0.0809061	2.00718	3.6585	0.000783895	0.0186261	0.0153478	S100A7/CD5L/IL1B/POMC/GNLY/MASP1/LTF/CXCL1/C9/C6/CCR6/CD83/VSIG4/DEFA3/IFNE/LGALS3/CX3CL1/CCL13/CCL3/CCL4/CCL5/SLPI/LGALS4/C3/CFD	25
GO:0007596	BP	GO:0007596	blood coagulation	21/758	241/18805	0.0871369	2.16175	3.72001	0.000787912	0.0186307	0.0153516	PLA2G4A/FCER1G/PDPN/MFSD2B/SERPINE2/PLEK/SLC7A11/MMRN1/F2R/ADTRP/LYN/ANGPT2/ANGPTL2/HBB/SAA1/VTN/EMILIN2/MYL9/COMP/GP6/SCUBE1	21
GO:0009410	BP	GO:0009410	response to xenobiotic stimulus	33/758	453/18805	0.0728477	1.80726	3.56432	0.000803917	0.0189173	0.0155878	HMGCS2/IL10/IL1B/HTR2B/IGFBP2/CPS1/GRM2/OXTR/AADAC/UCHL1/DRD1/AHRR/GSTA1/ADCY1/ABCB1/NKX3-1/LYN/CRH/KCNQ3/PTCH1/SLC1A2/NNMT/GSTO2/ANKRD1/CYP2C18/SLC28A2/MMP2/PRKCB/DPEP1/SLC12A5/SMOX/CYP2A13/TGFB1	33
GO:0072006	BP	GO:0072006	nephron development	16/758	161/18805	0.0993789	2.46546	3.82715	0.000810739	0.0189861	0.0156445	NID1/KIF26B/WNT4/PAX8/DCHS2/NPNT/VEGFA/AQP1/ANGPT2/PTCH1/PDGFD/WT1/IRX3/GREB1L/BMP2/TGFB1	16
GO:0050806	BP	GO:0050806	positive regulation of synaptic transmission	17/758	177/18805	0.0960452	2.38276	3.78797	0.000831484	0.0193787	0.015968	KISS1/SERPINE2/IGSF11/CLSTN2/OXTR/RASGRF2/DRD1/ADCY1/STX1A/RELN/PTN/GPER1/CRH/GRIN2C/CACNG4/GRIN2D/LILRB2	17
GO:0033280	BP	GO:0033280	response to vitamin D	7/758	39/18805	0.179487	4.45284	4.42365	0.000837691	0.0194304	0.0160106	SPP1/STC1/SNAI2/TNC/PRKCB/CYP24A1/TGFB1	7
GO:0051928	BP	GO:0051928	positive regulation of calcium ion transport	13/758	117/18805	0.111111	2.75652	3.90591	0.000872701	0.0201288	0.016586	CCR1/DRD1/F2R/CAMK2A/GPER1/STC1/CRH/LGALS3/CX3CL1/CCL3/CCL4/TRPV3/CCL5	13
GO:0050670	BP	GO:0050670	regulation of lymphocyte proliferation	21/758	243/18805	0.0864198	2.14396	3.67841	0.000876063	0.0201288	0.016586	TNFSF18/VTCN1/IL10/PLA2G2A/TNFRSF4/IL1B/IGFBP2/BCL6/HLA-G/EPO/CARD11/LEP/VSIG4/LYN/PDCD1LG2/IGF2/ARG2/LGALS3/CCL5/TGFB1/LILRB2	21
GO:0043030	BP	GO:0043030	regulation of macrophage activation	9/758	63/18805	0.142857	3.5441	4.14528	0.00090121	0.020529	0.0169159	PLA2G4A/IL10/IL1RL1/IL31RA/VSIG4/LRFN5/CX3CL1/CCL3/LDLR	9
GO:0035929	BP	GO:0035929	steroid hormone secretion	6/758	29/18805	0.206897	5.13284	4.5646	0.000901913	0.020529	0.0169159	POMC/SPP1/GDF9/INHBA/NKX3-1/CRH	6
GO:1902893	BP	GO:1902893	regulation of miRNA transcription	10/758	76/18805	0.131579	3.2643	4.0536	0.000918913	0.0208187	0.0171545	IL10/PRL/ESR1/VEGFA/TWIST1/AR/WT1/SMAD6/BMP2/TGFB1	10
GO:0042063	BP	GO:0042063	gliogenesis	27/758	348/18805	0.0775862	1.92481	3.56879	0.000930584	0.0209855	0.017292	PHGDH/GPR37L1/ROR1/IL1B/SERPINE2/GAP43/PRDM8/DRD1/RELN/PTN/NDP/LYN/NDRG1/TRPC4/CX3CL1/METRN/IL34/VTN/RNF112/CNTNAP1/CCL3/APCDD1/BMP2/PRX/TGFB1/MAG/LDLR	27
GO:0001649	BP	GO:0001649	osteoblast differentiation	22/758	262/18805	0.0839695	2.08317	3.6184	0.000976978	0.0219249	0.018066	WNT4/IGFBP2/TWIST2/PTH1R/LTF/SHOX2/HAND2/NPNT/SPP1/BMPR1B/VEGFA/TWIST1/ACHE/GDPD2/SNAI2/TNC/PTCH1/IGF2/SMAD6/CCL3/BMP2/CYP24A1	22
GO:0001553	BP	GO:0001553	luteinization	4/758	12/18805	0.333333	8.26957	5.16248	0.00100031	0.0219249	0.018066	PTPRN/GDF9/INHBA/MMP2	4
GO:0006534	BP	GO:0006534	cysteine metabolic process	4/758	12/18805	0.333333	8.26957	5.16248	0.00100031	0.0219249	0.018066	AGXT/SLC7A11/MTHFD1/CBS	4
GO:0086067	BP	GO:0086067	AV node cell to bundle of His cell communication	4/758	12/18805	0.333333	8.26957	5.16248	0.00100031	0.0219249	0.018066	SCN10A/SCN5A/CACNA1G/CXADR	4
GO:0098976	BP	GO:0098976	excitatory chemical synaptic transmission	4/758	12/18805	0.333333	8.26957	5.16248	0.00100031	0.0219249	0.018066	CHRDL1/KCNQ3/GRIN2C/GRIN2D	4
GO:2000310	BP	GO:2000310	regulation of NMDA receptor activity	4/758	12/18805	0.333333	8.26957	5.16248	0.00100031	0.0219249	0.018066	SLC6A9/RELN/CRH/DAPK1	4
GO:0007409	BP	GO:0007409	axonogenesis	33/758	459/18805	0.0718954	1.78363	3.48342	0.00100374	0.0219249	0.018066	ARTN/CRABP2/NFASC/TRIM46/SEMA6C/SEMA4F/SHOX2/CCK/GAP43/SPP1/UCHL1/PRDM8/BMPR1B/SEMA5A/PLEKHG4B/CDKL3/KIAA0319/VEGFA/ADCY1/SEMA3A/RELN/PLXNA4/SEMA3E/NDP/PAK3/PTCH1/SEMA4G/ATP8A2/METRN/CNTNAP1/MAG/PTPRH/NEFH	33
GO:0015844	BP	GO:0015844	monoamine transport	10/758	77/18805	0.12987	3.22191	4.0039	0.00101868	0.0219558	0.0180915	ADORA3/GRM2/OXTR/DRD1/CNR1/STX1A/CRH/SLC18A2/CHRM5/PRKCB	10
GO:0051966	BP	GO:0051966	regulation of synaptic transmission, glutamatergic	10/758	77/18805	0.12987	3.22191	4.0039	0.00101868	0.0219558	0.0180915	SERPINE2/GRM2/OXTR/DRD1/CNR1/RELN/DKK1/GRIN2C/CACNG4/GRIN2D	10
GO:0061614	BP	GO:0061614	miRNA transcription	10/758	77/18805	0.12987	3.22191	4.0039	0.00101868	0.0219558	0.0180915	IL10/PRL/ESR1/VEGFA/TWIST1/AR/WT1/SMAD6/BMP2/TGFB1	10
GO:0050817	BP	GO:0050817	coagulation	21/758	246/18805	0.0853659	2.11782	3.61675	0.00102419	0.0219772	0.0181091	PLA2G4A/FCER1G/PDPN/MFSD2B/SERPINE2/PLEK/SLC7A11/MMRN1/F2R/ADTRP/LYN/ANGPT2/ANGPTL2/HBB/SAA1/VTN/EMILIN2/MYL9/COMP/GP6/SCUBE1	21
GO:0002698	BP	GO:0002698	negative regulation of immune effector process	14/758	134/18805	0.104478	2.59195	3.79015	0.00103568	0.0221263	0.018232	TNFSF18/IL10/MASP1/BCL6/IL7R/HLA-G/TWIST1/VSIG4/PRG2/KLRC1/LGALS3/TBX21/SERPINB4/TGFB1	14
GO:0007599	BP	GO:0007599	hemostasis	21/758	248/18805	0.0846774	2.10074	3.57613	0.00113448	0.0241313	0.0198841	PLA2G4A/FCER1G/PDPN/MFSD2B/SERPINE2/PLEK/SLC7A11/MMRN1/F2R/ADTRP/LYN/ANGPT2/ANGPTL2/HBB/SAA1/VTN/EMILIN2/MYL9/COMP/GP6/SCUBE1	21
GO:0061326	BP	GO:0061326	renal tubule development	12/758	106/18805	0.113208	2.80853	3.82673	0.00115478	0.0244562	0.0201518	KIF26B/WNT4/PAX8/NPNT/VEGFA/AQP1/PTCH1/WT1/IRX3/GREB1L/BMP2/TGFB1	12
GO:0048880	BP	GO:0048880	sensory system development	31/758	426/18805	0.07277	1.80533	3.44567	0.00116244	0.0245118	0.0201977	GRHL3/EFEMP1/SLC7A11/BMPR1B/SH3PXD2B/PRDM1/VEGFA/TWIST1/SEMA3A/INHBA/ACHE/AQP1/NDP/CHRDL1/RP1/CRB2/FAT3/CDON/WT1/RBP4/WNT5B/ATP8A2/DIO3/ALDH1A2/HSF4/TMEM132E/TGFB1/SPRED3/C3/RDH13/PBX4	31
GO:0042476	BP	GO:0042476	odontogenesis	14/758	136/18805	0.102941	2.55384	3.72711	0.00119665	0.0250301	0.0206247	EDAR/ITGB6/SCN10A/SCN5A/HAND2/INHBA/AQP1/TNC/WDR72/PRKCB/FAM20A/APCDD1/BMP2/TGFB1	14
GO:0009306	BP	GO:0009306	protein secretion	28/758	372/18805	0.0752688	1.86732	3.46267	0.00119729	0.0250301	0.0206247	IL1B/PTPRN/PLEK/TTN/CPLX1/C1QTNF3/F2R/CNR1/ADTRP/STX1A/ACHE/CTAGE8/LEP/GPER1/PORCN/CRH/SAA1/ANKRD1/RBP4/GPR68/PCK2/MIA2/PRKCB/DOC2B/CCL5/RCN3/TGFB1/COMP	28
GO:0001890	BP	GO:0001890	placenta development	15/758	152/18805	0.0986842	2.44823	3.67402	0.00125179	0.0259468	0.02138	IL10/SPP1/PRDM1/MDFI/PTN/LEP/NDP/PLAC1/STC1/PHLDA2/IGF2/HTRA1/SOX15/PLCD3/KRT19	15
GO:0002687	BP	GO:0002687	positive regulation of leukocyte migration	15/758	152/18805	0.0986842	2.44823	3.67402	0.00125179	0.0259468	0.02138	TNFSF18/S100A7/CCR1/PLA2G7/CCR6/VEGFA/PTN/PDGFD/LGALS3/CX3CL1/IL34/CCL3/CCL4/CCL5/TGFB1	15
GO:0010720	BP	GO:0010720	positive regulation of cell development	32/758	447/18805	0.0715884	1.77601	3.40305	0.00127437	0.0262518	0.0216314	CRABP2/CD101/IL10/IL1B/SERPINE2/CCR1/SHOX2/BCL6/SEMA5A/IL7R/CDKL3/HLA-G/VNN1/VEGFA/CD83/RELN/PTN/GPER1/EGR3/LYN/CDON/TMPRSS12/GPR68/CX3CL1/METRN/IL34/RNF112/BMP2/TGFB1/LILRB2/MAG/CLDN5	32
GO:0032945	BP	GO:0032945	negative regulation of mononuclear cell proliferation	11/758	93/18805	0.11828	2.93436	3.83245	0.00127729	0.0262518	0.0216314	VTCN1/IL10/PLA2G2A/BCL6/HLA-G/VSIG4/LYN/PDCD1LG2/ARG2/TGFB1/LILRB2	11
GO:0042744	BP	GO:0042744	hydrogen peroxide catabolic process	6/758	31/18805	0.193548	4.80169	4.34146	0.00130538	0.0266046	0.0219221	HBB/HBD/HBE1/DUOX1/HBZ/MPO	6
GO:1900745	BP	GO:1900745	positive regulation of p38MAPK cascade	6/758	31/18805	0.193548	4.80169	4.34146	0.00130538	0.0266046	0.0219221	IL1B/HAND2/VEGFA/LEP/GADD45G/BMP2	6
GO:0046427	BP	GO:0046427	positive regulation of receptor signaling pathway via JAK-STAT	7/758	42/18805	0.166667	4.13478	4.1681	0.00132336	0.0267472	0.0220395	IL10/IL7R/F2R/CAMK2A/PRL/LEP/GH1	7
GO:0050433	BP	GO:0050433	regulation of catecholamine secretion	7/758	42/18805	0.166667	4.13478	4.1681	0.00132336	0.0267472	0.0220395	ADORA3/GRM2/OXTR/CNR1/STX1A/CRH/PRKCB	7
GO:0035592	BP	GO:0035592	establishment of protein localization to extracellular region	28/758	375/18805	0.0746667	1.85238	3.417	0.00134977	0.0271073	0.0223363	IL1B/PTPRN/PLEK/TTN/CPLX1/C1QTNF3/F2R/CNR1/ADTRP/STX1A/ACHE/CTAGE8/LEP/GPER1/PORCN/CRH/SAA1/ANKRD1/RBP4/GPR68/PCK2/MIA2/PRKCB/DOC2B/CCL5/RCN3/TGFB1/COMP	28
GO:0002548	BP	GO:0002548	monocyte chemotaxis	8/758	54/18805	0.148148	3.67536	4.03483	0.0013523	0.0271073	0.0223363	TNFSF18/S100A7/CCR1/PLA2G7/LYN/LGALS3/CCL3/CCL5	8
GO:0014033	BP	GO:0014033	neural crest cell differentiation	11/758	94/18805	0.117021	2.90315	3.79092	0.00139508	0.0275901	0.0227341	SEMA6C/HTR2B/SEMA4F/HAND2/SEMA5A/TWIST1/SEMA3A/SEMA3E/SNAI2/SEMA4G/ALDH1A2	11
GO:0033273	BP	GO:0033273	response to vitamin	11/758	94/18805	0.117021	2.90315	3.79092	0.00139508	0.0275901	0.0227341	SPP1/EPO/LEP/STC1/SNAI2/TNC/ALDH1A2/PRKCB/CYP24A1/TGFB1/CBS	11
GO:0055006	BP	GO:0055006	cardiac cell development	11/758	94/18805	0.117021	2.90315	3.79092	0.00139508	0.0275901	0.0227341	NEB/TTN/SHOX2/PI16/VEGFA/INHBA/ASB2/MYLK3/ALPK2/FHOD3/CXADR	11
GO:1905939	BP	GO:1905939	regulation of gonad development	4/758	13/18805	0.307692	7.63345	4.90322	0.00139905	0.0275901	0.0227341	WNT4/GDF9/WT1/NUPR1	4
GO:0071300	BP	GO:0071300	cellular response to retinoic acid	9/758	67/18805	0.134328	3.33251	3.91974	0.0014114	0.0277214	0.0228424	BRINP2/FZD7/HAND2/AQP1/LEP/LYN/TNC/WNT5B/ALDH1A2	9
GO:0050768	BP	GO:0050768	negative regulation of neurogenesis	14/758	139/18805	0.100719	2.49872	3.63462	0.00147705	0.0288944	0.0238089	GPR37L1/TRIM46/SEMA6C/IL1B/SEMA4F/SPP1/SEMA5A/CDKL3/KIAA0319/SEMA3A/PTN/TGFB1/MAG/LDLR	14
GO:0007159	BP	GO:0007159	leukocyte cell-cell adhesion	31/758	433/18805	0.0715935	1.77614	3.34861	0.00150471	0.0293178	0.0241578	TNFSF18/VTCN1/IL10/PLA2G2A/IL1B/IGFBP2/CHST2/BCL6/IL7R/HLA-G/VNN1/ADTRP/CD83/EPO/CARD11/LEP/VSIG4/EGR3/LYN/GCNT1/CERCAM/PDCD1LG2/CD44/IGF2/ARG2/LGALS3/TBX21/CCL5/SKAP1/TGFB1/LILRB2	31
GO:0072073	BP	GO:0072073	kidney epithelium development	15/758	155/18805	0.0967742	2.40084	3.589	0.00152381	0.0295717	0.0243669	KIF26B/WNT4/PAX8/NPNT/VEGFA/AQP1/PTCH1/WT1/ARG2/SMAD6/IRX3/GREB1L/BMP2/TGFB1/CRLF1	15
GO:0043516	BP	GO:0043516	regulation of DNA damage response, signal transduction by p53 class mediator	6/758	32/18805	0.1875	4.65163	4.23694	0.00155258	0.0296977	0.0244708	PLA2R1/TWIST1/SNAI2/CD44/ANKRD1/PMAIP1	6
GO:0060603	BP	GO:0060603	mammary gland duct morphogenesis	6/758	32/18805	0.1875	4.65163	4.23694	0.00155258	0.0296977	0.0244708	WNT4/ESR1/AR/PTCH1/PGR/TGFB1	6
GO:0090025	BP	GO:0090025	regulation of monocyte chemotaxis	6/758	32/18805	0.1875	4.65163	4.23694	0.00155258	0.0296977	0.0244708	TNFSF18/S100A7/CCR1/PLA2G7/LYN/CCL5	6
GO:0015669	BP	GO:0015669	gas transport	5/758	22/18805	0.227273	5.63834	4.46117	0.00156079	0.0296977	0.0244708	AQP1/HBB/HBD/HBE1/HBZ	5
GO:0030449	BP	GO:0030449	regulation of complement activation	5/758	22/18805	0.227273	5.63834	4.46117	0.00156079	0.0296977	0.0244708	CD5L/IL1B/MASP1/VSIG4/C3	5
GO:0003007	BP	GO:0003007	heart morphogenesis	22/758	272/18805	0.0808824	2.00659	3.42705	0.00158294	0.0297701	0.0245305	HTR2B/TTN/SHOX2/MYL3/HAND2/VEGFA/TWIST1/DNAH11/SNAI2/PTCH1/DKK1/ANKRD1/RBP4/ASB2/SMAD6/ALDH1A2/ALPK2/BMP2/TGFB1/CLDN5/ADAMTS5/ADAMTS1	22
GO:0007188	BP	GO:0007188	adenylate cyclase-modulating G protein-coupled receptor signaling pathway	22/758	272/18805	0.0808824	2.00659	3.42705	0.00158294	0.0297701	0.0245305	GPR37L1/PTGER3/RAMP1/POMC/MARCO/PTH1R/UCN2/GRM2/RXFP1/ADRA1B/DRD1/CNR1/ADCY1/GPR37/CHRM2/GPER1/GPR12/GNG2/CHRM5/ADORA2B/HRH4/GNAL	22
GO:0031589	BP	GO:0031589	cell-substrate adhesion	27/758	361/18805	0.0747922	1.8555	3.36359	0.0015917	0.0297701	0.0245305	AJAP1/NID1/PDPN/WNT4/ANTXR1/FZD7/VIT/ITGB6/APOD/BCL6/NPNT/FAT2/VEGFA/SEMA3E/EPDR1/ANGPT2/MMP12/CD44/VWA2/COL17A1/ITGA7/FBLN5/SMAD6/CX3CL1/ITGAD/VTN/SKAP1	27
GO:0006939	BP	GO:0006939	smooth muscle contraction	12/758	110/18805	0.109091	2.7064	3.67852	0.00159516	0.0297701	0.0245305	PTGER3/HTR2B/NMUR1/GRIP2/OXTR/NPNT/DRD1/F2R/CHRM2/GPER1/ADORA2B/COMP	12
GO:0072676	BP	GO:0072676	lymphocyte migration	12/758	110/18805	0.109091	2.7064	3.67852	0.00159516	0.0297701	0.0245305	ARTN/ECM1/S100A7/APOD/CCR6/ADTRP/SAA1/CX3CL1/TBX21/CCL3/CCL4/CCL5	12
GO:0016049	BP	GO:0016049	cell growth	34/758	492/18805	0.0691057	1.71442	3.29091	0.0016522	0.0302727	0.0249446	GNG4/PAPPA2/CRABP2/TRIM46/SEMA6C/SERPINE2/SEMA4F/IL17RB/CPNE9/BCL6/SPP1/SEMA5A/GDF9/CDKL3/HSPA1A/ROS1/KIAA0319/PI16/RIMS1/VEGFA/HSPA1B/SEMA3A/INHBA/IGFBP1/PLXNA4/EXTL3/OSGIN2/IGFBPL1/TNC/WT1/KRT17/NEDD4L/TGFB1/MAG	34
GO:0002690	BP	GO:0002690	positive regulation of leukocyte chemotaxis	11/758	96/18805	0.114583	2.84266	3.70949	0.00165742	0.0302727	0.0249446	TNFSF18/S100A7/CCR1/PLA2G7/CCR6/VEGFA/PTN/IL34/CCL3/CCL4/CCL5	11
GO:0045104	BP	GO:0045104	intermediate filament cytoskeleton organization	11/758	96/18805	0.114583	2.84266	3.70949	0.00165742	0.0302727	0.0249446	INA/KRT4/ATP8A2/PPL/KRT34/KRT38/KRT15/KRT19/KRT14/KRT17/NEFH	11
GO:0007416	BP	GO:0007416	synapse assembly	22/758	273/18805	0.0805861	1.99924	3.40836	0.00165823	0.0302727	0.0249446	NEGR1/CSMD2/IGSF11/CLSTN2/OXTR/GAP43/PTPN13/DRD1/PCDHB16/PCDHB11/TPBG/ACHE/RELN/PLXNA4/LRRC4/LRRC24/VSTM5/DKK1/PCDH17/LRFN5/GABRB3/SLC12A5	22
GO:0030500	BP	GO:0030500	regulation of bone mineralization	10/758	82/18805	0.121951	3.02545	3.76702	0.00165938	0.0302727	0.0249446	ECM1/WNT4/CCR1/LTF/BMPR1B/TWIST1/PTN/CCL3/BMP2/COMP	10
GO:0030516	BP	GO:0030516	regulation of axon extension	10/758	82/18805	0.121951	3.02545	3.76702	0.00165938	0.0302727	0.0249446	TRIM46/SEMA6C/SEMA4F/SEMA5A/CDKL3/KIAA0319/VEGFA/SEMA3A/PLXNA4/MAG	10
GO:0007187	BP	GO:0007187	G protein-coupled receptor signaling pathway, coupled to cyclic nucleotide second messenger	8/758	56/18805	0.142857	3.5441	3.90748	0.00172042	0.0312694	0.0257658	HTR2B/PTH1R/CCR1/DRD1/CNR1/CHRM2/CHRM5/HRH4	8
GO:0051250	BP	GO:0051250	negative regulation of lymphocyte activation	16/758	173/18805	0.0924855	2.29445	3.50538	0.00173431	0.0314046	0.0258773	TNFSF18/VTCN1/IL10/PLA2G2A/INHA/BCL6/HLA-G/INHBA/VSIG4/LYN/PDCD1LG2/ARG2/LGALS3/TBX21/TGFB1/LILRB2	16
GO:0007160	BP	GO:0007160	cell-matrix adhesion	20/758	240/18805	0.0833333	2.06739	3.41067	0.00178135	0.0321369	0.0264807	AJAP1/NID1/WNT4/ITGB6/APOD/BCL6/NPNT/VEGFA/SEMA3E/EPDR1/MMP12/CD44/VWA2/COL17A1/ITGA7/FBLN5/CX3CL1/ITGAD/VTN/SKAP1	20
GO:0045103	BP	GO:0045103	intermediate filament-based process	11/758	97/18805	0.113402	2.81336	3.66955	0.00180294	0.0323242	0.026635	INA/KRT4/ATP8A2/PPL/KRT34/KRT38/KRT15/KRT19/KRT14/KRT17/NEFH	11
GO:0042886	BP	GO:0042886	amide transport	25/758	328/18805	0.0762195	1.89091	3.33588	0.00180501	0.0323242	0.026635	KISS1/IL1B/PTPRN/PAX8/ILDR1/SLC26A6/SLC38A3/SLC7A11/ABCG2/CPLX1/CNR1/STX1A/ABCB1/AQP1/LEP/GPER1/CRH/RBP4/MGST1/GPR68/PCK2/PRKCB/RASL10B/DOC2B/CCL5	25
GO:0071692	BP	GO:0071692	protein localization to extracellular region	28/758	383/18805	0.0731071	1.81369	3.29722	0.00184113	0.0328504	0.0270686	IL1B/PTPRN/PLEK/TTN/CPLX1/C1QTNF3/F2R/CNR1/ADTRP/STX1A/ACHE/CTAGE8/LEP/GPER1/PORCN/CRH/SAA1/ANKRD1/RBP4/GPR68/PCK2/MIA2/PRKCB/DOC2B/CCL5/RCN3/TGFB1/COMP	28
GO:0015850	BP	GO:0015850	organic hydroxy compound transport	23/758	293/18805	0.0784983	1.94744	3.34978	0.00185338	0.0329241	0.0271293	SOAT1/ADORA3/POMC/SLC26A6/GRM2/OXTR/SPP1/SLC10A4/DRD1/CNR1/STX1A/ABCB4/AQP1/CRH/PTCH1/SLC18A2/RBP4/SLC16A7/CHRM5/CETP/PRKCB/LDLR/SLC5A1	23
GO:0022612	BP	GO:0022612	gland morphogenesis	13/758	127/18805	0.102362	2.53947	3.56752	0.00185878	0.0329241	0.0271293	WNT4/EDAR/RXFP1/ESR1/PTN/AR/NKX3-1/SNAI2/TNC/PTCH1/PGR/MMP2/TGFB1	13
GO:0014061	BP	GO:0014061	regulation of norepinephrine secretion	4/758	14/18805	0.285714	7.0882	4.6702	0.0018966	0.0330594	0.0272408	ADORA3/OXTR/STX1A/CRH	4
GO:0034116	BP	GO:0034116	positive regulation of heterotypic cell-cell adhesion	4/758	14/18805	0.285714	7.0882	4.6702	0.0018966	0.0330594	0.0272408	IL10/IL1B/CD44/SKAP1	4
GO:0042541	BP	GO:0042541	hemoglobin biosynthetic process	4/758	14/18805	0.285714	7.0882	4.6702	0.0018966	0.0330594	0.0272408	SLC6A9/INHA/INHBA/EPO	4
GO:0050667	BP	GO:0050667	homocysteine metabolic process	4/758	14/18805	0.285714	7.0882	4.6702	0.0018966	0.0330594	0.0272408	CPS1/MTHFD1/DPEP1/CBS	4
GO:0016338	BP	GO:0016338	calcium-independent cell-cell adhesion via plasma membrane cell-adhesion molecules	5/758	23/18805	0.217391	5.3932	4.32047	0.00192891	0.0330594	0.0272408	CLDN15/CX3CL1/BMP2/CLDN5/CLDN8	5
GO:0060444	BP	GO:0060444	branching involved in mammary gland duct morphogenesis	5/758	23/18805	0.217391	5.3932	4.32047	0.00192891	0.0330594	0.0272408	WNT4/ESR1/AR/PGR/TGFB1	5
GO:0090026	BP	GO:0090026	positive regulation of monocyte chemotaxis	5/758	23/18805	0.217391	5.3932	4.32047	0.00192891	0.0330594	0.0272408	TNFSF18/S100A7/CCR1/PLA2G7/CCL5	5
GO:0043627	BP	GO:0043627	response to estrogen	9/758	70/18805	0.128571	3.18969	3.76151	0.00192897	0.0330594	0.0272408	IGFBP2/SLC34A2/ESR1/EPO/AR/CRH/SMAD6/MMP2/KRT19	9
GO:0042220	BP	GO:0042220	response to cocaine	8/758	57/18805	0.140351	3.48192	3.84597	0.00193198	0.0330594	0.0272408	GRM2/OXTR/DRD1/FKBP5/CNR1/CRH/SLC1A2/CACNG4	8
GO:0050770	BP	GO:0050770	regulation of axonogenesis	14/758	143/18805	0.0979021	2.42882	3.515	0.00193429	0.0330594	0.0272408	CRABP2/TRIM46/SEMA6C/SEMA4F/SHOX2/SPP1/SEMA5A/CDKL3/KIAA0319/VEGFA/SEMA3A/PAK3/METRN/MAG	14
GO:0010959	BP	GO:0010959	regulation of metal ion transport	29/758	403/18805	0.0719603	1.78524	3.26573	0.00195078	0.0331316	0.0273003	LRRC38/SERPINE2/CCR1/SCN5A/KCNIP4/DRD1/F2R/CAMK2A/EPO/DPP6/GPER1/STC1/LYN/KCNS2/CRH/METTL21C/LGALS3/GNB5/CX3CL1/KCNAB3/CCL3/CCL4/TRPV3/CCL5/NEDD4L/TGFB1/LILRB2/FXYD3/KCNE1	29
GO:0006820	BP	GO:0006820	monoatomic anion transport	16/758	175/18805	0.0914286	2.26822	3.45435	0.00195212	0.0331316	0.0273003	BEST4/SLC4A10/NMUR1/SLC12A8/SLC26A6/SLC26A2/GABRP/GABRR2/ABCB1/GLRA2/STC1/SLC39A14/SLC1A2/GABRB3/SLC12A5/FXYD3	16
GO:1901654	BP	GO:1901654	response to ketone	19/758	225/18805	0.0844444	2.09496	3.38628	0.00197122	0.0333397	0.0274718	HMGCS2/CPS1/OXTR/SPP1/ADCY1/ABCB4/INHBA/EPO/AQP1/AR/NKX3-1/CRH/TNC/UCP3/AKR1C2/METTL21C/PCK2/GNG2/TGFB1	19
GO:0030278	BP	GO:0030278	regulation of ossification	13/758	128/18805	0.101562	2.51963	3.53547	0.00199458	0.033502	0.0276055	ECM1/WNT4/CCR1/LTF/BMPR1B/TWIST1/PTN/DKK1/SMAD6/CCL3/BMP2/TGFB1/COMP	13
GO:0030282	BP	GO:0030282	bone mineralization	13/758	128/18805	0.101562	2.51963	3.53547	0.00199458	0.033502	0.0276055	ECM1/WNT4/PTH1R/CCR1/LTF/BMPR1B/TWIST1/PTN/LEP/MINPP1/CCL3/BMP2/COMP	13
GO:0045687	BP	GO:0045687	positive regulation of glial cell differentiation	7/758	45/18805	0.155556	3.85913	3.93533	0.00200529	0.0335165	0.0276175	SERPINE2/PTN/IL34/RNF112/BMP2/TGFB1/MAG	7
GO:1905954	BP	GO:1905954	positive regulation of lipid localization	12/758	113/18805	0.106195	2.63455	3.57164	0.0020092	0.0335165	0.0276175	PLA2G4A/IL1B/PLA2R1/SPP1/HILPDA/ABCB4/NKX3-1/CRH/PTCH1/ATP8A2/CETP/C3	12
GO:0022408	BP	GO:0022408	negative regulation of cell-cell adhesion	18/758	209/18805	0.0861244	2.13664	3.38643	0.00206175	0.0341738	0.028159	TNFSF18/VTCN1/IL10/PLA2G2A/SERPINE2/BCL6/HLA-G/VEGFA/ADTRP/VSIG4/ZNF703/PDCD1LG2/ARG2/LGALS3/TBX21/BMP2/TGFB1/LILRB2	18
GO:0001667	BP	GO:0001667	ameboidal-type cell migration	20/758	243/18805	0.0823045	2.04187	3.35013	0.00206263	0.0341738	0.028159	SEMA6C/HTR2B/SEMA4F/HAND2/SEMA5A/FAT2/TPBG/VEGFA/TWIST1/SEMA3A/AQP1/SEMA3E/TIMP1/SNAI2/CRB2/CD248/SEMA4G/LTB4R2/MAPRE2/TGFB1	20
GO:0006066	BP	GO:0006066	alcohol metabolic process	27/758	368/18805	0.0733696	1.8202	3.25655	0.00209228	0.0345474	0.0284669	SOAT1/PLA2G4A/HMGCS2/WNT4/DHCR24/SGPP2/DHRS9/PLEK/PTH1R/SULT1E1/CYP39A1/INSIG1/LEP/GPER1/CEL/ALDH1A1/CUBN/MINPP1/RBP4/AKR1C2/CYP2C18/PCK2/ALDH1A2/CETP/BMP2/RDH13/LDLR	27
GO:0006821	BP	GO:0006821	chloride transport	13/758	129/18805	0.100775	2.5001	3.50373	0.00213844	0.0351904	0.0289967	BEST4/SLC4A10/NMUR1/SLC12A8/SLC26A6/SLC26A2/GABRP/GABRR2/ABCB1/GLRA2/GABRB3/SLC12A5/FXYD3	13
GO:0043270	BP	GO:0043270	positive regulation of monoatomic ion transport	18/758	210/18805	0.0857143	2.12646	3.36422	0.00217267	0.0356333	0.0293617	LRRC38/CCR1/SCN5A/DRD1/F2R/CAMK2A/LEP/GPER1/STC1/CRH/LGALS3/CX3CL1/CCL3/CCL4/TRPV3/CCL5/FXYD3/KCNE1	18
GO:0050878	BP	GO:0050878	regulation of body fluid levels	28/758	388/18805	0.0721649	1.79032	3.22379	0.00222067	0.0362983	0.0299097	NEGR1/PLA2G4A/FCER1G/PDPN/MFSD2B/SERPINE2/PLEK/OXTR/SLC7A11/MMRN1/F2R/GUCA1B/PRL/VEGFA/ADTRP/AQP1/LYN/ANGPT2/CEL/ANGPTL2/HBB/SAA1/VTN/EMILIN2/MYL9/COMP/GP6/SCUBE1	28
GO:0060443	BP	GO:0060443	mammary gland morphogenesis	7/758	46/18805	0.152174	3.77524	3.86217	0.00228442	0.0368796	0.0303886	WNT4/RXFP1/ESR1/AR/PTCH1/PGR/TGFB1	7
GO:0095500	BP	GO:0095500	acetylcholine receptor signaling pathway	7/758	46/18805	0.152174	3.77524	3.86217	0.00228442	0.0368796	0.0303886	ACHE/CHRM2/LYNX1/CHRM5/PRKCB/CHRNE/HRH4	7
GO:1900744	BP	GO:1900744	regulation of p38MAPK cascade	7/758	46/18805	0.152174	3.77524	3.86217	0.00228442	0.0368796	0.0303886	IL1B/HAND2/VEGFA/LEP/GADD45G/DSG3/BMP2	7
GO:0021700	BP	GO:0021700	developmental maturation	26/758	352/18805	0.0738636	1.83246	3.23116	0.00228652	0.0368796	0.0303886	PTPRN/PTH1R/SLC26A6/LTF/SLC22A14/CCR6/VEGFA/ATP6V0A4/EPO/RELN/LEP/CHRDL1/KCNQ3/PAEP/PGR/TMPRSS12/ALDH1A2/MMP2/CX3CL1/GH1/CNTNAP1/BMP2/TGFB1/SHANK1/C3/KCNE1	26
GO:0006721	BP	GO:0006721	terpenoid metabolic process	11/758	100/18805	0.11	2.72896	3.55273	0.00230313	0.0369032	0.0304081	HMGCS2/CRABP2/DHRS9/RBP1/CRH/CEL/ALDH1A1/RBP4/CYP2C18/ALDH1A2/RDH13	11
GO:0070664	BP	GO:0070664	negative regulation of leukocyte proliferation	11/758	100/18805	0.11	2.72896	3.55273	0.00230313	0.0369032	0.0304081	VTCN1/IL10/PLA2G2A/BCL6/HLA-G/VSIG4/LYN/PDCD1LG2/ARG2/TGFB1/LILRB2	11
GO:0050918	BP	GO:0050918	positive chemotaxis	9/758	72/18805	0.125	3.10109	3.6607	0.00235104	0.037514	0.0309113	ARTN/SEMA5A/VEGFA/ANGPT2/NTF3/LGALS3/CX3CL1/CCL3/CCL5	9
GO:2000831	BP	GO:2000831	regulation of steroid hormone secretion	5/758	24/18805	0.208333	5.16848	4.18776	0.00235666	0.037514	0.0309113	POMC/SPP1/GDF9/NKX3-1/CRH	5
GO:0050729	BP	GO:0050729	positive regulation of inflammatory response	15/758	163/18805	0.0920245	2.28301	3.37159	0.00250033	0.0390628	0.0321876	TNFSF18/PLA2G2A/PTGER3/IL1B/IL1RL1/PLA2G7/CNR1/FABP4/CX3CL1/NUPR1/CCL3/ADORA2B/TGFB1/C3/LDLR	15
GO:0007567	BP	GO:0007567	parturition	4/758	15/18805	0.266667	6.61566	4.45902	0.00250445	0.0390628	0.0321876	OXTR/RXFP1/CRH/MMP2	4
GO:0010454	BP	GO:0010454	negative regulation of cell fate commitment	4/758	15/18805	0.266667	6.61566	4.45902	0.00250445	0.0390628	0.0321876	TNFSF18/FZD7/DKK1/TBX21	4
GO:0015671	BP	GO:0015671	oxygen transport	4/758	15/18805	0.266667	6.61566	4.45902	0.00250445	0.0390628	0.0321876	HBB/HBD/HBE1/HBZ	4
GO:0044849	BP	GO:0044849	estrous cycle	4/758	15/18805	0.266667	6.61566	4.45902	0.00250445	0.0390628	0.0321876	SLC26A6/OXTR/PTN/CA12	4
GO:0048243	BP	GO:0048243	norepinephrine secretion	4/758	15/18805	0.266667	6.61566	4.45902	0.00250445	0.0390628	0.0321876	ADORA3/OXTR/STX1A/CRH	4
GO:0002719	BP	GO:0002719	negative regulation of cytokine production involved in immune response	6/758	35/18805	0.171429	4.25292	3.9476	0.00251009	0.0390628	0.0321876	IL10/BCL6/TWIST1/PRG2/TBX21/TGFB1	6
GO:0014015	BP	GO:0014015	positive regulation of gliogenesis	9/758	73/18805	0.123288	3.05861	3.6116	0.00258793	0.0397476	0.0327518	IL1B/SERPINE2/PTN/LYN/IL34/RNF112/BMP2/TGFB1/MAG	9
GO:0071548	BP	GO:0071548	response to dexamethasone	7/758	47/18805	0.148936	3.69491	3.79103	0.00259258	0.0397476	0.0327518	CPS1/EPO/AQP1/CRH/METTL21C/PCK2/TGFB1	7
GO:1905521	BP	GO:1905521	regulation of macrophage migration	7/758	47/18805	0.148936	3.69491	3.79103	0.00259258	0.0397476	0.0327518	TNFSF18/CX3CL1/IL34/MMP28/CCL3/CCL5/CNN2	7
GO:0055013	BP	GO:0055013	cardiac muscle cell development	10/758	87/18805	0.114943	2.85158	3.54755	0.00259316	0.0397476	0.0327518	NEB/TTN/SHOX2/PI16/VEGFA/ASB2/MYLK3/ALPK2/FHOD3/CXADR	10
GO:0015833	BP	GO:0015833	peptide transport	22/758	283/18805	0.0777385	1.92859	3.22576	0.00259489	0.0397476	0.0327518	KISS1/IL1B/PTPRN/PAX8/ILDR1/SLC26A6/SLC7A11/CPLX1/CNR1/STX1A/AQP1/LEP/GPER1/CRH/RBP4/MGST1/GPR68/PCK2/PRKCB/RASL10B/DOC2B/CCL5	22
GO:0050673	BP	GO:0050673	epithelial cell proliferation	33/758	488/18805	0.067623	1.67764	3.10841	0.00270559	0.0413133	0.034042	PROK1/ECM1/IL10/SGPP2/HTR2B/PTPRN/FZD7/SCN5A/FGFBP1/SEMA5A/PRDM1/PRL/ESR1/VEGFA/TWIST1/PTN/LEP/RGN/AR/EGR3/NKX3-1/SNAI2/EXTL3/ZNF703/PTCH1/MMP12/PGR/IGF2/KRT4/ALDH1A2/NUPR1/CCL5/TGFB1	33
GO:0007422	BP	GO:0007422	peripheral nervous system development	10/758	88/18805	0.113636	2.81917	3.50553	0.00282254	0.0427787	0.0352494	ARTN/NFASC/HOXD10/HAND2/PLXNA4/EGR3/NDRG1/CNTNAP1/PRX/NEFH	10
GO:0032370	BP	GO:0032370	positive regulation of lipid transport	10/758	88/18805	0.113636	2.81917	3.50553	0.00282254	0.0427787	0.0352494	PLA2G4A/IL1B/PLA2R1/SPP1/ABCB4/NKX3-1/CRH/PTCH1/ATP8A2/CETP	10
GO:1903039	BP	GO:1903039	positive regulation of leukocyte cell-cell adhesion	22/758	285/18805	0.077193	1.91506	3.19013	0.00282791	0.0427787	0.0352494	VTCN1/IL1B/IGFBP2/CHST2/BCL6/IL7R/HLA-G/VNN1/CD83/EPO/CARD11/LEP/EGR3/LYN/GCNT1/PDCD1LG2/CD44/IGF2/CCL5/SKAP1/TGFB1/LILRB2	22
GO:0090280	BP	GO:0090280	positive regulation of calcium ion import	5/758	25/18805	0.2	4.96174	4.06224	0.00284937	0.04297	0.0354071	STC1/CRH/LGALS3/CCL3/TRPV3	5
GO:0034308	BP	GO:0034308	primary alcohol metabolic process	11/758	103/18805	0.106796	2.64947	3.44015	0.00291025	0.0433642	0.035732	WNT4/DHRS9/SULT1E1/CEL/ALDH1A1/RBP4/AKR1C2/CYP2C18/ALDH1A2/BMP2/RDH13	11
GO:0070167	BP	GO:0070167	regulation of biomineral tissue development	11/758	103/18805	0.106796	2.64947	3.44015	0.00291025	0.0433642	0.035732	ECM1/WNT4/CCR1/LTF/BMPR1B/TWIST1/PTN/CCL3/BMP2/TGFB1/COMP	11
GO:0045577	BP	GO:0045577	regulation of B cell differentiation	6/758	36/18805	0.166667	4.13478	3.8583	0.00291113	0.0433642	0.035732	IL10/INHA/BCL6/INHBA/CARD11/NFAM1	6
GO:0051968	BP	GO:0051968	positive regulation of synaptic transmission, glutamatergic	6/758	36/18805	0.166667	4.13478	3.8583	0.00291113	0.0433642	0.035732	OXTR/DRD1/RELN/GRIN2C/CACNG4/GRIN2D	6
GO:1905145	BP	GO:1905145	cellular response to acetylcholine	7/758	48/18805	0.145833	3.61794	3.72182	0.00293168	0.0435372	0.0358745	ACHE/CHRM2/LYNX1/CHRM5/PRKCB/CHRNE/HRH4	7
GO:0030324	BP	GO:0030324	lung development	17/758	199/18805	0.0854271	2.11934	3.25325	0.00294516	0.0436044	0.0359299	HMGCS2/PDPN/ITGB6/SLC7A11/RXFP1/FGF18/VEGFA/CRH/TNC/MMP12/PGR/RBP4/ALDH1A2/BMP2/RCN3/TGFB1/CELSR1	17
GO:0050769	BP	GO:0050769	positive regulation of neurogenesis	19/758	234/18805	0.0811966	2.01438	3.19999	0.00306257	0.0451465	0.0372005	CRABP2/IL1B/SERPINE2/SHOX2/SEMA5A/CDKL3/VEGFA/RELN/PTN/GPER1/LYN/CDON/CX3CL1/METRN/IL34/RNF112/BMP2/TGFB1/MAG	19
GO:0016101	BP	GO:0016101	diterpenoid metabolic process	10/758	89/18805	0.11236	2.7875	3.4641	0.00306785	0.0451465	0.0372005	CRABP2/DHRS9/RBP1/CRH/CEL/ALDH1A1/RBP4/CYP2C18/ALDH1A2/RDH13	10
GO:0031640	BP	GO:0031640	killing of cells of another organism	12/758	119/18805	0.10084	2.50172	3.36791	0.00310179	0.0452054	0.037249	PLA2G2A/POMC/GNLY/LTF/CXCL1/C9/C6/MICB/DEFA3/LGALS3/GZMB/CCL13	12
GO:0141061	BP	GO:0141061	disruption of cell in another organism	12/758	119/18805	0.10084	2.50172	3.36791	0.00310179	0.0452054	0.037249	PLA2G2A/POMC/GNLY/LTF/CXCL1/C9/C6/MICB/DEFA3/LGALS3/GZMB/CCL13	12
GO:0003170	BP	GO:0003170	heart valve development	9/758	75/18805	0.12	2.97704	3.51589	0.00311825	0.0452054	0.037249	SHOX2/PRDM1/TWIST1/SNAI2/DKK1/SMAD6/BMP2/TGFB1/ADAMTS5	9
GO:0042130	BP	GO:0042130	negative regulation of T cell proliferation	9/758	75/18805	0.12	2.97704	3.51589	0.00311825	0.0452054	0.037249	VTCN1/IL10/PLA2G2A/HLA-G/VSIG4/PDCD1LG2/ARG2/TGFB1/LILRB2	9
GO:0045109	BP	GO:0045109	intermediate filament organization	9/758	75/18805	0.12	2.97704	3.51589	0.00311825	0.0452054	0.037249	INA/KRT4/KRT34/KRT38/KRT15/KRT19/KRT14/KRT17/NEFH	9
GO:0097237	BP	GO:0097237	cellular response to toxic substance	13/758	135/18805	0.0962963	2.38899	3.31933	0.00319176	0.0461337	0.038014	PTPN13/ABCG2/GSTA1/ALDH1A1/HBB/HBD/HBE1/GSTO2/MGST1/FBLN5/DUOX1/HBZ/MPO	13
GO:0006750	BP	GO:0006750	glutathione biosynthetic process	4/758	16/18805	0.25	6.20218	4.26629	0.00323376	0.0463284	0.0381744	SLC7A11/SLC1A2/CHAC1/GGT5	4
GO:0016114	BP	GO:0016114	terpenoid biosynthetic process	4/758	16/18805	0.25	6.20218	4.26629	0.00323376	0.0463284	0.0381744	HMGCS2/DHRS9/RBP1/ALDH1A2	4
GO:0034374	BP	GO:0034374	low-density lipoprotein particle remodeling	4/758	16/18805	0.25	6.20218	4.26629	0.00323376	0.0463284	0.0381744	PLA2G2A/PLA2G7/CETP/MPO	4
GO:0070228	BP	GO:0070228	regulation of lymphocyte apoptotic process	8/758	62/18805	0.129032	3.20112	3.55777	0.0033153	0.0472767	0.0389558	IL10/BCL6/IL7R/LYN/ARG2/LGALS3/CCL5/BBC3	8
GO:0015695	BP	GO:0015695	organic cation transport	12/758	120/18805	0.1	2.48087	3.33517	0.00332353	0.0472767	0.0389558	SLC35F3/SLC6A9/ADORA3/OXTR/SLC38A3/STX1A/ACE2/CRH/SLC1A2/SLC6A15/SLC6A12/SLC25A15	12
GO:0070665	BP	GO:0070665	positive regulation of leukocyte proliferation	15/758	168/18805	0.0892857	2.21506	3.24207	0.00333968	0.0472767	0.0389558	VTCN1/TNFRSF4/IL1B/IGFBP2/IL5RA/BCL6/EPO/CARD11/LEP/LYN/PDCD1LG2/IGF2/IL34/CCL5/LILRB2	15
GO:0098754	BP	GO:0098754	detoxification	15/758	168/18805	0.0892857	2.21506	3.24207	0.00333968	0.0472767	0.0389558	ABCG2/GSTA1/ABCB1/ALDH1A1/HBB/HBD/HBE1/GSTO2/MGST1/FBLN5/DUOX1/MT2A/MT1F/HBZ/MPO	15
GO:0015701	BP	GO:0015701	bicarbonate transport	6/758	37/18805	0.162162	4.02303	3.77218	0.00335819	0.0472767	0.0389558	BEST4/SLC4A10/SLC26A6/SLC26A2/SLC39A4/SLC39A14	6
GO:0042462	BP	GO:0042462	eye photoreceptor cell development	6/758	37/18805	0.162162	4.02303	3.77218	0.00335819	0.0472767	0.0389558	PRDM1/VEGFA/RP1/CRB2/DIO3/RDH13	6
GO:0050868	BP	GO:0050868	negative regulation of T cell activation	13/758	136/18805	0.0955882	2.37142	3.28955	0.00340263	0.0473559	0.0390211	TNFSF18/VTCN1/IL10/PLA2G2A/BCL6/HLA-G/VSIG4/PDCD1LG2/ARG2/LGALS3/TBX21/TGFB1/LILRB2	13
GO:0061844	BP	GO:0061844	antimicrobial humoral immune response mediated by antimicrobial peptide	13/758	136/18805	0.0955882	2.37142	3.28955	0.00340263	0.0473559	0.0390211	S100A7/POMC/GNLY/LTF/CXCL1/DEFA3/LGALS3/CX3CL1/CCL13/CCL3/CCL4/CCL5/LGALS4	13
GO:0019755	BP	GO:0019755	one-carbon compound transport	5/758	26/18805	0.192308	4.77091	3.94324	0.00341243	0.0473559	0.0390211	AQP1/HBB/HBD/HBE1/HBZ	5
GO:0048641	BP	GO:0048641	regulation of skeletal muscle tissue development	5/758	26/18805	0.192308	4.77091	3.94324	0.00341243	0.0473559	0.0390211	SHOX2/TWIST1/CDON/IGF2/TGFB1	5
GO:0060740	BP	GO:0060740	prostate gland epithelium morphogenesis	5/758	26/18805	0.192308	4.77091	3.94324	0.00341243	0.0473559	0.0390211	ESR1/AR/NKX3-1/TNC/MMP2	5
GO:0150063	BP	GO:0150063	visual system development	29/758	419/18805	0.0692124	1.71707	3.04216	0.00342928	0.0474043	0.039061	GRHL3/EFEMP1/SLC7A11/BMPR1B/SH3PXD2B/PRDM1/VEGFA/TWIST1/INHBA/ACHE/AQP1/NDP/CHRDL1/RP1/CRB2/FAT3/CDON/WT1/RBP4/WNT5B/ATP8A2/DIO3/ALDH1A2/HSF4/TGFB1/SPRED3/C3/RDH13/PBX4	29
GO:0055001	BP	GO:0055001	muscle cell development	17/758	202/18805	0.0841584	2.08786	3.18577	0.00343538	0.0474043	0.039061	OBSCN/NEB/TTN/SHOX2/UCHL1/PI16/VEGFA/ANKRD1/ASB2/MYLK3/CNTNAP1/KRT19/ALPK2/FHOD3/MYL9/COMP/CXADR	17
GO:0007584	BP	GO:0007584	response to nutrient	15/758	169/18805	0.0887574	2.20196	3.21672	0.00353257	0.0486077	0.0400526	HMGCS2/IGFBP2/SPP1/CNR1/EPO/LEP/STC1/SNAI2/TNC/UCP3/ALDH1A2/PRKCB/CYP24A1/TGFB1/CBS	15
GO:0050672	BP	GO:0050672	negative regulation of lymphocyte proliferation	10/758	91/18805	0.10989	2.72623	3.38293	0.00360931	0.0494359	0.040735	VTCN1/IL10/PLA2G2A/HLA-G/VSIG4/LYN/PDCD1LG2/ARG2/TGFB1/LILRB2	10
GO:0030323	BP	GO:0030323	respiratory tube development	17/758	203/18805	0.0837438	2.07758	3.16354	0.00361305	0.0494359	0.040735	HMGCS2/PDPN/ITGB6/SLC7A11/RXFP1/FGF18/VEGFA/CRH/TNC/MMP12/PGR/RBP4/ALDH1A2/BMP2/RCN3/TGFB1/CELSR1	17
GO:0048593	BP	GO:0048593	camera-type eye morphogenesis	13/758	137/18805	0.0948905	2.35411	3.26004	0.00362467	0.0494559	0.0407515	PRDM1/VEGFA/TWIST1/AQP1/NDP/RP1/CRB2/FAT3/CDON/RBP4/ATP8A2/DIO3/RDH13	13
GO:0034113	BP	GO:0034113	heterotypic cell-cell adhesion	8/758	63/18805	0.126984	3.15031	3.50365	0.00366644	0.0497472	0.0409915	IL10/IL1B/CD44/ITGA7/ITGAD/SKAP1/LILRB2/CXADR	8
GO:0170041	BP	GO:0170041	non-proteinogenic amino acid metabolic process	8/758	63/18805	0.126984	3.15031	3.50365	0.00366644	0.0497472	0.0409915	PHGDH/CPS1/ALDH1A1/ARG2/MTHFD1/DPEP1/UPB1/CBS	8
GO:0060560	BP	GO:0060560	developmental growth involved in morphogenesis	19/758	238/18805	0.0798319	1.98053	3.11985	0.00368891	0.049913	0.0411281	KIF26B/CRABP2/TRIM46/SEMA6C/SEMA4F/CPNE9/SPP1/SEMA5A/CDKL3/KIAA0319/ESR1/RIMS1/VEGFA/SEMA3A/PLXNA4/TNC/NEDD4L/TGFB1/MAG	19
GO:0098815	BP	GO:0098815	modulation of excitatory postsynaptic potential	7/758	50/18805	0.14	3.47322	3.58878	0.00371068	0.0500685	0.0412562	IGSF11/RIMS1/STX1A/RELN/GRIN2C/GRIN2D/SHANK1	7
GO:0006720	BP	GO:0006720	isoprenoid metabolic process	12/758	122/18805	0.0983607	2.4402	3.27067	0.00380542	0.0512049	0.0421927	HMGCS2/CRABP2/DHRS9/RBP1/CRH/CEL/ALDH1A1/RBP4/PHYH/CYP2C18/ALDH1A2/RDH13	12
GO:0071392	BP	GO:0071392	cellular response to estradiol stimulus	6/758	38/18805	0.157895	3.91716	3.68903	0.0038544	0.0517211	0.042618	IL10/ESR1/GPER1/ZNF703/CCDC62/MMP2	6
GO:2000628	BP	GO:2000628	regulation of miRNA metabolic process	10/758	92/18805	0.108696	2.6966	3.34317	0.00390705	0.0522837	0.0430815	IL10/PRL/ESR1/VEGFA/TWIST1/AR/WT1/SMAD6/BMP2/TGFB1	10
GO:0048762	BP	GO:0048762	mesenchymal cell differentiation	21/758	275/18805	0.0763636	1.89448	3.06237	0.00394747	0.0526798	0.043408	PDPN/WNT4/SEMA6C/IL1B/HTR2B/SEMA4F/HAND2/SEMA5A/VEGFA/TWIST1/SEMA3A/SEMA3E/SNAI2/ZNF703/CRB2/SEMA4G/HMGA2/ALDH1A2/BMP2/TGFB1/SPRED3	21
GO:1901607	BP	GO:1901607	alpha-amino acid biosynthetic process	8/758	64/18805	0.125	3.10109	3.4506	0.00404566	0.053625	0.0441868	PHGDH/GLUL/AGXT/CPS1/BHMT2/MTHFD1/PYCR1/CBS	8
GO:0043043	BP	GO:0043043	peptide biosynthetic process	5/758	27/18805	0.185185	4.59421	3.83016	0.00405117	0.053625	0.0441868	SLC7A11/SLC1A2/CHAC1/LGALS4/GGT5	5
GO:1903038	BP	GO:1903038	negative regulation of leukocyte cell-cell adhesion	14/758	155/18805	0.0903226	2.24079	3.17893	0.00405564	0.053625	0.0441868	TNFSF18/VTCN1/IL10/PLA2G2A/BCL6/HLA-G/ADTRP/VSIG4/PDCD1LG2/ARG2/LGALS3/TBX21/TGFB1/LILRB2	14
GO:0141060	BP	GO:0141060	disruption of anatomical structure in another organism	12/758	123/18805	0.097561	2.42036	3.2389	0.0040666	0.053625	0.0441868	PLA2G2A/POMC/GNLY/LTF/CXCL1/C9/C6/MICB/DEFA3/LGALS3/GZMB/CCL13	12
GO:0009070	BP	GO:0009070	serine family amino acid biosynthetic process	4/758	17/18805	0.235294	5.83734	4.08929	0.00409536	0.053625	0.0441868	PHGDH/AGXT/MTHFD1/CBS	4
GO:0048841	BP	GO:0048841	regulation of axon extension involved in axon guidance	4/758	17/18805	0.235294	5.83734	4.08929	0.00409536	0.053625	0.0441868	SEMA5A/VEGFA/SEMA3A/PLXNA4	4
GO:0055091	BP	GO:0055091	phospholipid homeostasis	4/758	17/18805	0.235294	5.83734	4.08929	0.00409536	0.053625	0.0441868	ITGB6/CETP/RCN3/TGFB1	4
GO:0048167	BP	GO:0048167	regulation of synaptic plasticity	18/758	223/18805	0.0807175	2.0025	3.08636	0.0041329	0.0539714	0.0444722	SLC4A10/SERPINE2/IGSF11/GRM2/RASGRF2/DRD1/F2R/CAMK2A/ADCY1/RELN/PTN/CHRDL1/CRH/KCNQ3/CX3CL1/GRIN2C/GRIN2D/LILRB2	18
GO:1905144	BP	GO:1905144	response to acetylcholine	7/758	51/18805	0.137255	3.40512	3.52478	0.00415463	0.0541101	0.0445865	ACHE/CHRM2/LYNX1/CHRM5/PRKCB/CHRNE/HRH4	7
GO:0007631	BP	GO:0007631	feeding behavior	11/758	108/18805	0.101852	2.52681	3.26114	0.00420293	0.0545933	0.0449846	NEGR1/HCRTR1/CCK/OXTR/HAND2/UCHL1/DRD1/CNR1/LEP/ACE2/ATP8A2	11
GO:0016042	BP	GO:0016042	lipid catabolic process	25/758	350/18805	0.0714286	1.77205	2.988	0.00424447	0.0549862	0.0453084	PLA2G4A/PLA2G2A/IL1B/SGPP2/CPS1/AADAC/LIPH/SULT1E1/SPP1/CYP39A1/PLA2G7/CNR1/ADTRP/TWIST1/LEP/GPIHBP1/CEL/PHYH/HCAR1/PCK2/ASPG/DPEP1/PLCD3/CYP24A1/LDLR	25
GO:0071695	BP	GO:0071695	anatomical structure maturation	21/758	277/18805	0.0758123	1.8808	3.02665	0.00429019	0.0553503	0.0456084	PTPRN/PTH1R/SLC26A6/LTF/SLC22A14/CCR6/VEGFA/EPO/LEP/KCNQ3/PAEP/PGR/TMPRSS12/ALDH1A2/MMP2/CX3CL1/GH1/BMP2/TGFB1/C3/KCNE1	21
GO:0071456	BP	GO:0071456	cellular response to hypoxia	14/758	156/18805	0.0897436	2.22642	3.15233	0.0042953	0.0553503	0.0456084	VEGFA/TWIST1/HILPDA/INHBA/AQP1/NDP/STC1/NKX3-1/NDRG1/ENDOG/PMAIP1/TGFB1/BBC3/CBS	14
GO:0072009	BP	GO:0072009	nephron epithelium development	12/758	124/18805	0.0967742	2.40084	3.20743	0.00434198	0.0558042	0.0459824	KIF26B/WNT4/PAX8/NPNT/VEGFA/AQP1/PTCH1/WT1/IRX3/GREB1L/BMP2/TGFB1	12
GO:0006956	BP	GO:0006956	complement activation	8/758	65/18805	0.123077	3.05338	3.39859	0.00445442	0.0570986	0.047049	CD5L/IL1B/MASP1/C9/C6/VSIG4/C3/CFD	8
GO:0031960	BP	GO:0031960	response to corticosteroid	14/758	157/18805	0.089172	2.21224	3.12594	0.00454632	0.0581236	0.0478936	HMGCS2/IL10/IGFBP2/CPS1/INHBA/EPO/AQP1/GPER1/STC1/CRH/UCP3/METTL21C/PCK2/TGFB1	14
GO:1990748	BP	GO:1990748	cellular detoxification	12/758	125/18805	0.096	2.38164	3.17627	0.0046321	0.0588435	0.0484868	ABCG2/GSTA1/ALDH1A1/HBB/HBD/HBE1/GSTO2/MGST1/FBLN5/DUOX1/HBZ/MPO	12
GO:0042572	BP	GO:0042572	retinol metabolic process	7/758	52/18805	0.134615	3.33963	3.46235	0.00463762	0.0588435	0.0484868	DHRS9/CEL/ALDH1A1/RBP4/CYP2C18/ALDH1A2/RDH13	7
GO:0055002	BP	GO:0055002	striated muscle cell development	15/758	174/18805	0.0862069	2.13868	3.09255	0.00463886	0.0588435	0.0484868	OBSCN/NEB/TTN/SHOX2/PI16/VEGFA/ANKRD1/ASB2/MYLK3/CNTNAP1/KRT19/ALPK2/FHOD3/MYL9/CXADR	15
GO:0051336	BP	GO:0051336	regulation of hydrolase activity	24/758	334/18805	0.0718563	1.78266	2.95774	0.00466447	0.0590146	0.0486278	ECM1/ASAP3/SERPINE2/PLEK/PLA2R1/F2R/CAMK2A/HSPA1A/RASA4/TIMP1/LYN/GPIHBP1/FGD3/CRB2/NTF3/DDX11/GNB5/VTN/CCL5/SERPINB4/MAPRE2/BMP2/APC2/RCN3	24
GO:0060541	BP	GO:0060541	respiratory system development	18/758	226/18805	0.079646	1.97591	3.02491	0.00474854	0.0598948	0.0493531	HMGCS2/PDPN/ITGB6/SLC7A11/RXFP1/FGF18/VEGFA/CRH/TNC/MMP12/PGR/WT1/RBP4/ALDH1A2/BMP2/RCN3/TGFB1/CELSR1	18
GO:0060512	BP	GO:0060512	prostate gland morphogenesis	5/758	28/18805	0.178571	4.43013	3.72249	0.00477093	0.0598948	0.0493531	ESR1/AR/NKX3-1/TNC/MMP2	5
GO:1905523	BP	GO:1905523	positive regulation of macrophage migration	5/758	28/18805	0.178571	4.43013	3.72249	0.00477093	0.0598948	0.0493531	TNFSF18/CX3CL1/IL34/CCL3/CCL5	5
GO:0045685	BP	GO:0045685	regulation of glial cell differentiation	9/758	80/18805	0.1125	2.79098	3.28989	0.00482156	0.0603748	0.0497486	GPR37L1/SERPINE2/PTN/IL34/RNF112/BMP2/TGFB1/MAG/LDLR	9
GO:0090087	BP	GO:0090087	regulation of peptide transport	17/758	209/18805	0.0813397	2.01793	3.03277	0.00484545	0.0605184	0.0498669	KISS1/IL1B/PAX8/ILDR1/SLC26A6/CNR1/STX1A/LEP/GPER1/CRH/RBP4/GPR68/PCK2/PRKCB/RASL10B/DOC2B/CCL5	17
GO:0010812	BP	GO:0010812	negative regulation of cell-substrate adhesion	8/758	66/18805	0.121212	3.00712	3.34756	0.00489418	0.0606604	0.0499839	AJAP1/FZD7/APOD/BCL6/SEMA3E/ANGPT2/MMP12/CX3CL1	8
GO:0071384	BP	GO:0071384	cellular response to corticosteroid stimulus	8/758	66/18805	0.121212	3.00712	3.34756	0.00489418	0.0606604	0.0499839	HMGCS2/AQP1/GPER1/STC1/CRH/METTL21C/PCK2/TGFB1	8
GO:1905330	BP	GO:1905330	regulation of morphogenesis of an epithelium	8/758	66/18805	0.121212	3.00712	3.34756	0.00489418	0.0606604	0.0499839	WNT4/PAX8/ESR1/VEGFA/AR/SNAI2/WNT5B/TGFB1	8
GO:2000106	BP	GO:2000106	regulation of leukocyte apoptotic process	10/758	95/18805	0.105263	2.61144	3.22699	0.00491819	0.0608033	0.0501017	IL10/BCL6/SLC7A11/IL7R/LYN/ARG2/LGALS3/CCL5/FCAR/BBC3	10
GO:0045745	BP	GO:0045745	positive regulation of G protein-coupled receptor signaling pathway	6/758	40/18805	0.15	3.72131	3.53094	0.00500683	0.0617424	0.0508755	POMC/GPER1/SLC39A14/PDE6H/CCL5/C3	6
GO:0051260	BP	GO:0051260	protein homooligomerization	17/758	210/18805	0.0809524	2.00832	3.0114	0.00508088	0.062087	0.0511594	KCNA3/C9/HLA-G/CARD11/HPRT1/KCND1/KCNS2/SCARA5/VSTM5/KCNA4/SLC1A2/KCTD4/ALDH1A2/RNF112/KCNJ12/COMP/UPB1	17
GO:0097696	BP	GO:0097696	cell surface receptor signaling pathway via STAT	14/758	159/18805	0.0880503	2.18441	3.07374	0.00508397	0.062087	0.0511594	TNFSF18/IL10/STAT4/IL7R/F2R/CAMK2A/IL31RA/PRL/EPO/LEP/GH1/CCL5/TGFB1/CRLF1	14
GO:0006957	BP	GO:0006957	complement activation, alternative pathway	4/758	18/18805	0.222222	5.51305	3.92586	0.0050996	0.062087	0.0511594	C9/VSIG4/C3/CFD	4
GO:0019184	BP	GO:0019184	nonribosomal peptide biosynthetic process	4/758	18/18805	0.222222	5.51305	3.92586	0.0050996	0.062087	0.0511594	SLC7A11/SLC1A2/CHAC1/GGT5	4
GO:0046661	BP	GO:0046661	male sex differentiation	15/758	176/18805	0.0852273	2.11438	3.04405	0.00515361	0.062087	0.0511594	ADAM30/WNT4/DHCR24/INHA/ESR1/INHBA/AR/NKX3-1/ADAM2/WT1/ADAM20/NUPR1/SOX15/GREB1L/KCNE1	15
GO:0001754	BP	GO:0001754	eye photoreceptor cell differentiation	7/758	53/18805	0.132075	3.27662	3.40144	0.00516174	0.062087	0.0511594	PRDM1/VEGFA/NDP/RP1/CRB2/DIO3/RDH13	7
GO:0060688	BP	GO:0060688	regulation of morphogenesis of a branching structure	7/758	53/18805	0.132075	3.27662	3.40144	0.00516174	0.062087	0.0511594	PAX8/SHOX2/ESR1/VEGFA/AR/SNAI2/TGFB1	7
GO:0098926	BP	GO:0098926	postsynaptic signal transduction	7/758	53/18805	0.132075	3.27662	3.40144	0.00516174	0.062087	0.0511594	ACHE/CHRM2/LYNX1/CHRM5/PRKCB/CHRNE/HRH4	7
GO:0035249	BP	GO:0035249	synaptic transmission, glutamatergic	11/758	111/18805	0.0990991	2.45852	3.15849	0.00517498	0.062087	0.0511594	SERPINE2/GRM2/OXTR/DRD1/CNR1/RELN/CNIH2/DKK1/GRIN2C/CACNG4/GRIN2D	11
GO:0060291	BP	GO:0060291	long-term synaptic potentiation	11/758	111/18805	0.0990991	2.45852	3.15849	0.00517498	0.062087	0.0511594	SERPINE2/IGSF11/RASGRF2/DRD1/ADCY1/RELN/PTN/CRH/GRIN2C/GRIN2D/LILRB2	11
GO:1901655	BP	GO:1901655	cellular response to ketone	11/758	111/18805	0.0990991	2.45852	3.15849	0.00517498	0.062087	0.0511594	SPP1/ADCY1/AQP1/AR/CRH/TNC/AKR1C2/METTL21C/PCK2/GNG2/TGFB1	11
GO:0048545	BP	GO:0048545	response to steroid hormone	24/758	338/18805	0.0710059	1.76157	2.89551	0.00539706	0.0645478	0.0531871	HMGCS2/IL10/IGFBP2/CPS1/OXTR/SPP1/HSPA1A/ESR1/ADTRP/HSPA1B/INHBA/EPO/AQP1/GPER1/AR/STC1/NKX3-1/CRH/DEFA3/UCP3/PGR/METTL21C/PCK2/TGFB1	24
GO:0008217	BP	GO:0008217	regulation of blood pressure	16/758	194/18805	0.0824742	2.04608	3.0015	0.00540659	0.0645478	0.0531871	GPR37L1/POMC/GRIP2/OXTR/F2R/CNR1/LEP/ACE2/AR/NCALD/CRH/HBB/TAC3/RASL10B/EMILIN2/KCNK6	16
GO:0050863	BP	GO:0050863	regulation of T cell activation	27/758	395/18805	0.0683544	1.69579	2.8642	0.00547296	0.0651804	0.0537084	TNFSF18/VTCN1/IL10/PLA2G2A/IL1B/IGFBP2/BCL6/IL7R/PRDM1/HLA-G/VNN1/CD83/EPO/CARD11/LEP/VSIG4/EGR3/LYN/PDCD1LG2/IGF2/ARG2/LGALS3/LAT/TBX21/CCL5/TGFB1/LILRB2	27
GO:0014013	BP	GO:0014013	regulation of gliogenesis	11/758	112/18805	0.0982143	2.43657	3.12502	0.00553575	0.0656074	0.0540603	GPR37L1/IL1B/SERPINE2/PTN/LYN/IL34/RNF112/BMP2/TGFB1/MAG/LDLR	11
GO:1901890	BP	GO:1901890	positive regulation of cell junction assembly	11/758	112/18805	0.0982143	2.43657	3.12502	0.00553575	0.0656074	0.0540603	WNT4/CLSTN2/OXTR/TPBG/VEGFA/ACE2/LRRC24/VSTM5/IRX3/DSG3/CLDN5	11
GO:0001654	BP	GO:0001654	eye development	28/758	415/18805	0.0674699	1.67384	2.84477	0.00563163	0.0665817	0.0548631	GRHL3/EFEMP1/SLC7A11/BMPR1B/SH3PXD2B/PRDM1/VEGFA/TWIST1/INHBA/ACHE/AQP1/NDP/CHRDL1/RP1/CRB2/FAT3/CDON/WT1/RBP4/WNT5B/ATP8A2/DIO3/ALDH1A2/HSF4/TGFB1/SPRED3/RDH13/PBX4	28
GO:0050919	BP	GO:0050919	negative chemotaxis	6/758	41/18805	0.146341	3.63054	3.45567	0.00566939	0.0666311	0.0549037	SEMA4F/SEMA5A/SEMA3A/PLXNA4/SEMA3E/SEMA4G	6
GO:1903556	BP	GO:1903556	negative regulation of tumor necrosis factor superfamily cytokine production	9/758	82/18805	0.109756	2.72291	3.20434	0.00567634	0.0666311	0.0549037	IL10/POMC/LTF/TWIST1/ORM1/ARG2/CX3CL1/LILRA4/C5AR2	9
GO:1904018	BP	GO:1904018	positive regulation of vasculature development	16/758	195/18805	0.0820513	2.03559	2.97912	0.00567684	0.0666311	0.0549037	ECM1/IL10/IL1B/SEMA5A/FGF18/VEGFA/TWIST1/AQP1/ANGPT2/HMGA2/CX3CL1/PRKCB/EMILIN2/HSPB6/TGFB1/C3	16
GO:0060485	BP	GO:0060485	mesenchyme development	24/758	342/18805	0.0701754	1.74096	2.8341	0.00622275	0.0706889	0.0582473	PDPN/WNT4/SEMA6C/IL1B/HTR2B/SEMA4F/HAND2/SEMA5A/VEGFA/TWIST1/SEMA3A/SEMA3E/SNAI2/ZNF703/CRB2/WT1/DKK1/SEMA4G/HMGA2/ALDH1A2/BMP2/TGFB1/SPRED3/ADAMTS5	24
GO:0030072	BP	GO:0030072	peptide hormone secretion	19/758	250/18805	0.076	1.88546	2.88846	0.00623502	0.0706889	0.0582473	KISS1/IL1B/PTPRN/PAX8/ILDR1/CPLX1/CNR1/STX1A/AQP1/LEP/GPER1/CRH/RBP4/GPR68/PCK2/PRKCB/RASL10B/DOC2B/CCL5	19
GO:0020027	BP	GO:0020027	hemoglobin metabolic process	4/758	19/18805	0.210526	5.22289	3.77421	0.00625632	0.0706889	0.0582473	SLC6A9/INHA/INHBA/EPO	4
GO:0030949	BP	GO:0030949	positive regulation of vascular endothelial growth factor receptor signaling pathway	4/758	19/18805	0.210526	5.22289	3.77421	0.00625632	0.0706889	0.0582473	IL1B/FGF18/PRKCB/VTN	4
GO:0034587	BP	GO:0034587	piRNA processing	4/758	19/18805	0.210526	5.22289	3.77421	0.00625632	0.0706889	0.0582473	MAEL/GPAT2/PIWIL3/MOV10L1	4
GO:0042481	BP	GO:0042481	regulation of odontogenesis	4/758	19/18805	0.210526	5.22289	3.77421	0.00625632	0.0706889	0.0582473	PRKCB/APCDD1/BMP2/TGFB1	4
GO:0055003	BP	GO:0055003	cardiac myofibril assembly	4/758	19/18805	0.210526	5.22289	3.77421	0.00625632	0.0706889	0.0582473	NEB/TTN/MYLK3/FHOD3	4
GO:0060231	BP	GO:0060231	mesenchymal to epithelial transition	4/758	19/18805	0.210526	5.22289	3.77421	0.00625632	0.0706889	0.0582473	WNT4/FZD7/PAX8/WT1	4
GO:0140131	BP	GO:0140131	positive regulation of lymphocyte chemotaxis	4/758	19/18805	0.210526	5.22289	3.77421	0.00625632	0.0706889	0.0582473	S100A7/CCL3/CCL4/CCL5	4
GO:0036294	BP	GO:0036294	cellular response to decreased oxygen levels	14/758	163/18805	0.0858896	2.13081	2.97163	0.00631291	0.0706889	0.0582473	VEGFA/TWIST1/HILPDA/INHBA/AQP1/NDP/STC1/NKX3-1/NDRG1/ENDOG/PMAIP1/TGFB1/BBC3/CBS	14
GO:0001820	BP	GO:0001820	serotonin secretion	3/758	10/18805	0.3	7.44261	4.17636	0.00632901	0.0706889	0.0582473	CNR1/CRH/SLC18A2	3
GO:0001915	BP	GO:0001915	negative regulation of T cell mediated cytotoxicity	3/758	10/18805	0.3	7.44261	4.17636	0.00632901	0.0706889	0.0582473	IL7R/HLA-G/KLRC1	3
GO:0002246	BP	GO:0002246	wound healing involved in inflammatory response	3/758	10/18805	0.3	7.44261	4.17636	0.00632901	0.0706889	0.0582473	F2R/TIMP1/TGFB1	3
GO:0014012	BP	GO:0014012	peripheral nervous system axon regeneration	3/758	10/18805	0.3	7.44261	4.17636	0.00632901	0.0706889	0.0582473	APOD/TNC/MMP2	3
GO:0016102	BP	GO:0016102	diterpenoid biosynthetic process	3/758	10/18805	0.3	7.44261	4.17636	0.00632901	0.0706889	0.0582473	DHRS9/RBP1/ALDH1A2	3
GO:0031652	BP	GO:0031652	positive regulation of heat generation	3/758	10/18805	0.3	7.44261	4.17636	0.00632901	0.0706889	0.0582473	PTGER3/IL1B/CNR1	3
GO:0035747	BP	GO:0035747	natural killer cell chemotaxis	3/758	10/18805	0.3	7.44261	4.17636	0.00632901	0.0706889	0.0582473	CCL3/CCL4/CCL5	3
GO:0060052	BP	GO:0060052	neurofilament cytoskeleton organization	3/758	10/18805	0.3	7.44261	4.17636	0.00632901	0.0706889	0.0582473	INA/ATP8A2/NEFH	3
GO:0060371	BP	GO:0060371	regulation of atrial cardiac muscle cell membrane depolarization	3/758	10/18805	0.3	7.44261	4.17636	0.00632901	0.0706889	0.0582473	SCN10A/SCN5A/CACNA1G	3
GO:0060536	BP	GO:0060536	cartilage morphogenesis	3/758	10/18805	0.3	7.44261	4.17636	0.00632901	0.0706889	0.0582473	HAND2/STC1/SNAI2	3
GO:1903596	BP	GO:1903596	regulation of gap junction assembly	3/758	10/18805	0.3	7.44261	4.17636	0.00632901	0.0706889	0.0582473	IL1B/ACE2/IRX3	3
GO:0099084	BP	GO:0099084	postsynaptic specialization organization	7/758	55/18805	0.127273	3.15747	3.28385	0.00634183	0.0706889	0.0582473	CSMD2/GAP43/RELN/LRRC4/CNTNAP1/LILRB2/SHANK1	7
GO:0000578	BP	GO:0000578	embryonic axis specification	6/758	42/18805	0.142857	3.5441	3.38271	0.00639373	0.0709427	0.0584565	RIPPLY1/CHRDL1/PTCH1/WT1/SMAD6/PCSK6	6
GO:0006040	BP	GO:0006040	amino sugar metabolic process	6/758	42/18805	0.142857	3.5441	3.38271	0.00639373	0.0709427	0.0584565	CHI3L2/NPL/CHST2/ALDH1A1/CMAS/MGAT3	6
GO:0071549	BP	GO:0071549	cellular response to dexamethasone stimulus	5/758	30/18805	0.166667	4.13478	3.52156	0.00647449	0.0713512	0.0587931	AQP1/CRH/METTL21C/PCK2/TGFB1	5
GO:0097421	BP	GO:0097421	liver regeneration	5/758	30/18805	0.166667	4.13478	3.52156	0.00647449	0.0713512	0.0587931	IL10/RGN/PTCH1/VTN/TGFB1	5
GO:2000108	BP	GO:2000108	positive regulation of leukocyte apoptotic process	5/758	30/18805	0.166667	4.13478	3.52156	0.00647449	0.0713512	0.0587931	IL10/LYN/CCL5/FCAR/BBC3	5
GO:0006874	BP	GO:0006874	intracellular calcium ion homeostasis	22/758	306/18805	0.0718954	1.78363	2.83241	0.00652918	0.0717915	0.0591559	HCRTR1/HTR2B/PLCL2/PTH1R/CCR1/DRD1/F2R/CNR1/GPER1/RGN/STC1/LYN/GPR12/TRPC4/METTL21C/SV2B/CX3CL1/PRKCB/CCL13/CCL3/CCL5/TGFB1	22
GO:0098869	BP	GO:0098869	cellular oxidant detoxification	10/758	99/18805	0.10101	2.50593	3.07885	0.00657333	0.0721142	0.0594218	GSTA1/HBB/HBD/HBE1/GSTO2/MGST1/FBLN5/DUOX1/HBZ/MPO	10
GO:0001523	BP	GO:0001523	retinoid metabolic process	9/758	84/18805	0.107143	2.65808	3.12131	0.00664362	0.0724097	0.0596653	CRABP2/DHRS9/RBP1/CEL/ALDH1A1/RBP4/CYP2C18/ALDH1A2/RDH13	9
GO:0030593	BP	GO:0030593	neutrophil chemotaxis	9/758	84/18805	0.107143	2.65808	3.12131	0.00664362	0.0724097	0.0596653	FCER1G/IL1B/SAA1/LGALS3/CX3CL1/DPEP1/CCL3/C5AR2/CXADR	9
GO:1903034	BP	GO:1903034	regulation of response to wounding	15/758	181/18805	0.0828729	2.05597	2.92558	0.00664487	0.0724097	0.0596653	AJAP1/WNT4/IL10/SERPINE2/SPP1/MMRN1/F2R/KIAA0319/ADTRP/PTN/EXTL3/DUOX1/VTN/RTN4RL1/EMILIN2	15
GO:0010977	BP	GO:0010977	negative regulation of neuron projection development	12/758	131/18805	0.0916031	2.27255	2.99537	0.00671376	0.0729971	0.0601493	TRIM46/SEMA6C/SEMA4F/SPP1/SEMA5A/CDKL3/KIAA0319/SEMA3A/FAT3/DKK1/RTN4RL1/MAG	12
GO:1901888	BP	GO:1901888	regulation of cell junction assembly	20/758	270/18805	0.0740741	1.83768	2.84133	0.00673047	0.0730159	0.0601648	NEGR1/WNT4/IL1B/IGSF11/CLSTN2/OXTR/APOD/PTPN13/TPBG/VEGFA/ACE2/SNAI2/LRRC24/VSTM5/DKK1/LRFN5/IRX3/DSG3/SLC12A5/CLDN5	20
GO:0034765	BP	GO:0034765	regulation of monoatomic ion transmembrane transport	24/758	345/18805	0.0695652	1.72582	2.78857	0.00690829	0.0747784	0.0616171	SLC6A9/LRRC38/SCN10A/SCN5A/KCNIP4/DRD1/F2R/EPO/DPP6/GPER1/LYN/KCNS2/METTL21C/GNB5/CX3CL1/KCNAB3/KCNJ12/GRIN2C/NEDD4L/TGFB1/GRIN2D/FXYD3/KCNE1/KCNJ6	24
GO:2000401	BP	GO:2000401	regulation of lymphocyte migration	8/758	70/18805	0.114286	2.83528	3.15269	0.00699314	0.0752193	0.0619804	ECM1/S100A7/APOD/CCR6/ADTRP/CCL3/CCL4/CCL5	8
GO:1902895	BP	GO:1902895	positive regulation of miRNA transcription	7/758	56/18805	0.125	3.10109	3.22706	0.00700203	0.0752193	0.0619804	IL10/PRL/AR/WT1/SMAD6/BMP2/TGFB1	7
GO:0072331	BP	GO:0072331	signal transduction by p53 class mediator	14/758	165/18805	0.0848485	2.10498	2.92167	0.0070108	0.0752193	0.0619804	MUC1/CHD5/PLA2R1/TWIST1/EDA2R/SNAI2/NDRG1/CD44/ANKRD1/NUAK1/NUPR1/PMAIP1/HIPK4/BBC3	14
GO:0120254	BP	GO:0120254	olefinic compound metabolic process	14/758	165/18805	0.0848485	2.10498	2.92167	0.0070108	0.0752193	0.0619804	PLA2G4A/WNT4/DHRS9/GSTA1/INHBA/CEL/ALDH1A1/RBP4/AKR1C2/CYP2C18/ALDH1A2/BMP2/CYP2A13/RDH13	14
GO:0051924	BP	GO:0051924	regulation of calcium ion transport	19/758	253/18805	0.0750988	1.8631	2.8326	0.00705684	0.075547	0.0622504	CCR1/DRD1/F2R/CAMK2A/EPO/GPER1/STC1/LYN/CRH/METTL21C/LGALS3/GNB5/CX3CL1/CCL3/CCL4/TRPV3/CCL5/TGFB1/LILRB2	19
GO:0050727	BP	GO:0050727	regulation of inflammatory response	29/758	442/18805	0.0656109	1.62772	2.73693	0.00714462	0.0760617	0.0626745	TNFSF18/IL10/PLA2G2A/PTGER3/IL1B/FNDC4/IL1RL1/BCL6/C1QTNF3/PLA2G7/CNR1/ESR1/GPER1/ACE2/LYN/FABP4/EXTL3/PBK/TNC/SAA1/LRFN5/CX3CL1/NUPR1/CCL3/ADORA2B/CCL5/TGFB1/C3/LDLR	29
GO:0045833	BP	GO:0045833	negative regulation of lipid metabolic process	11/758	116/18805	0.0948276	2.35255	2.99465	0.00718139	0.0760617	0.0626745	WNT4/IL1B/SLC22A13/APOD/CNR1/INSIG1/GPER1/SNAI2/HCAR1/ASXL3/BMP2	11
GO:0016202	BP	GO:0016202	regulation of striated muscle tissue development	6/758	43/18805	0.139535	3.46168	3.31195	0.00718299	0.0760617	0.0626745	SHOX2/TWIST1/CDON/IGF2/SOX15/TGFB1	6
GO:0044058	BP	GO:0044058	regulation of digestive system process	6/758	43/18805	0.139535	3.46168	3.31195	0.00718299	0.0760617	0.0626745	NEGR1/PTGER3/AQP1/LEP/CLDN15/CRH	6
GO:0046717	BP	GO:0046717	acid secretion	6/758	43/18805	0.139535	3.46168	3.31195	0.00718299	0.0760617	0.0626745	PTGER3/AGXT/SLC26A6/ABCB4/TRPC4/CHRM5	6
GO:0043010	BP	GO:0043010	camera-type eye development	25/758	366/18805	0.068306	1.69458	2.75013	0.00739939	0.0781832	0.0644226	GRHL3/EFEMP1/SLC7A11/BMPR1B/PRDM1/VEGFA/TWIST1/INHBA/ACHE/AQP1/NDP/RP1/CRB2/FAT3/CDON/WT1/RBP4/WNT5B/ATP8A2/DIO3/ALDH1A2/HSF4/TGFB1/SPRED3/RDH13	25
GO:0008209	BP	GO:0008209	androgen metabolic process	5/758	31/18805	0.16129	4.0014	3.42755	0.00746855	0.078743	0.0648839	WNT4/DHRS9/SPP1/ESR1/INHBA	5
GO:1903035	BP	GO:1903035	negative regulation of response to wounding	10/758	101/18805	0.0990099	2.45631	3.00749	0.00754834	0.0788394	0.0649633	AJAP1/WNT4/SERPINE2/SPP1/MMRN1/KIAA0319/ADTRP/EXTL3/VTN/RTN4RL1	10
GO:0050708	BP	GO:0050708	regulation of protein secretion	20/758	273/18805	0.0732601	1.81749	2.78842	0.00756998	0.0788394	0.0649633	IL1B/TTN/C1QTNF3/F2R/CNR1/ADTRP/STX1A/ACHE/LEP/GPER1/CRH/SAA1/ANKRD1/RBP4/GPR68/PCK2/PRKCB/DOC2B/CCL5/TGFB1	20
GO:0006607	BP	GO:0006607	NLS-bearing protein import into nucleus	4/758	20/18805	0.2	4.96174	3.63289	0.00757479	0.0788394	0.0649633	RGPD3/RGPD5/RGPD6/RGPD1	4
GO:0043129	BP	GO:0043129	surfactant homeostasis	4/758	20/18805	0.2	4.96174	3.63289	0.00757479	0.0788394	0.0649633	ITGB6/VEGFA/RCN3/TGFB1	4
GO:0071605	BP	GO:0071605	monocyte chemotactic protein-1 production	4/758	20/18805	0.2	4.96174	3.63289	0.00757479	0.0788394	0.0649633	IL1B/APOD/C1QTNF3/TWIST1	4
GO:0071637	BP	GO:0071637	regulation of monocyte chemotactic protein-1 production	4/758	20/18805	0.2	4.96174	3.63289	0.00757479	0.0788394	0.0649633	IL1B/APOD/C1QTNF3/TWIST1	4
GO:0030225	BP	GO:0030225	macrophage differentiation	8/758	71/18805	0.112676	2.79535	3.10613	0.00761047	0.0790417	0.0651301	IL1RL1/INHA/IL31RA/VEGFA/INHBA/NDP/IL34/TGFB1	8
GO:0006790	BP	GO:0006790	sulfur compound metabolic process	23/758	329/18805	0.0699088	1.73435	2.75393	0.00762721	0.0790471	0.0651345	HMGCS2/PHGDH/AGXT/CPS1/PAX8/CHST2/SLC7A11/SULT1E1/HPGDS/BHMT2/GSTA1/VNN1/NDP/EXTL3/SLC1A2/GSTO2/MTHFD1/CHAC1/HS3ST2/DPEP1/PIPOX/GGT5/CBS	23
GO:0001659	BP	GO:0001659	temperature homeostasis	15/758	184/18805	0.0815217	2.02245	2.85632	0.00769411	0.0794025	0.0654274	PTGER3/IL1B/PLCL2/OXTR/PLAC8/DRD1/CNR1/VEGFA/ACHE/LEP/FABP4/GADD45G/ALDH1A1/ZNF516/ADAMTS5	15
GO:0007189	BP	GO:0007189	adenylate cyclase-activating G protein-coupled receptor signaling pathway	15/758	184/18805	0.0815217	2.02245	2.85632	0.00769411	0.0794025	0.0654274	PTGER3/RAMP1/POMC/PTH1R/UCN2/RXFP1/ADRA1B/DRD1/CNR1/ADCY1/GPER1/GPR12/GNG2/ADORA2B/GNAL	15
GO:0071385	BP	GO:0071385	cellular response to glucocorticoid stimulus	7/758	57/18805	0.122807	3.04668	3.17152	0.00771183	0.0794172	0.0654395	HMGCS2/AQP1/STC1/CRH/METTL21C/PCK2/TGFB1	7
GO:0015872	BP	GO:0015872	dopamine transport	6/758	44/18805	0.136364	3.38301	3.24325	0.00804032	0.0824513	0.0679396	GRM2/DRD1/CNR1/SLC18A2/CHRM5/PRKCB	6
GO:0050892	BP	GO:0050892	intestinal absorption	6/758	44/18805	0.136364	3.38301	3.24325	0.00804032	0.0824513	0.0679396	SLC26A6/LEP/CLDN15/CEL/LDLR/SLC5A1	6
GO:0048009	BP	GO:0048009	insulin-like growth factor receptor signaling pathway	10/758	102/18805	0.0980392	2.43223	2.97244	0.00807588	0.082642	0.0680967	IGFBP2/ROS1/IGFBP1/AR/NKX3-1/IGF2/IGFBP6/CILP/GH1/BMP2	10
GO:0048592	BP	GO:0048592	eye morphogenesis	14/758	168/18805	0.0833333	2.06739	2.84805	0.00817146	0.0833163	0.0686523	EFEMP1/PRDM1/VEGFA/TWIST1/AQP1/NDP/RP1/CRB2/FAT3/CDON/RBP4/ATP8A2/DIO3/RDH13	14
GO:0055074	BP	GO:0055074	calcium ion homeostasis	23/758	331/18805	0.0694864	1.72387	2.72302	0.00817598	0.0833163	0.0686523	HCRTR1/HTR2B/PLCL2/PTH1R/CCR1/DRD1/F2R/CNR1/GPER1/RGN/STC1/LYN/GPR12/TRPC4/METTL21C/SV2B/CX3CL1/PRKCB/FAM20A/CCL13/CCL3/CCL5/TGFB1	23
GO:0033363	BP	GO:0033363	secretory granule organization	8/758	72/18805	0.111111	2.75652	3.06037	0.00826789	0.0837196	0.0689846	PTPRN/SERPINE2/AP1S3/F2R/AQP1/ACRBP/TMPRSS12/KCNE1	8
GO:0002790	BP	GO:0002790	peptide secretion	19/758	257/18805	0.07393	1.83411	2.75929	0.00828737	0.0837196	0.0689846	KISS1/IL1B/PTPRN/PAX8/ILDR1/CPLX1/CNR1/STX1A/AQP1/LEP/GPER1/CRH/RBP4/GPR68/PCK2/PRKCB/RASL10B/DOC2B/CCL5	19
GO:0001660	BP	GO:0001660	fever generation	3/758	11/18805	0.272727	6.76601	3.9203	0.0084441	0.0837196	0.0689846	PTGER3/IL1B/CNR1	3
GO:0001821	BP	GO:0001821	histamine secretion	3/758	11/18805	0.272727	6.76601	3.9203	0.0084441	0.0837196	0.0689846	RAB44/LYN/SLC18A2	3
GO:0006107	BP	GO:0006107	oxaloacetate metabolic process	3/758	11/18805	0.272727	6.76601	3.9203	0.0084441	0.0837196	0.0689846	MDH1B/FAHD2B/PCK2	3
GO:0006751	BP	GO:0006751	glutathione catabolic process	3/758	11/18805	0.272727	6.76601	3.9203	0.0084441	0.0837196	0.0689846	CHAC1/DPEP1/GGT5	3
GO:0007191	BP	GO:0007191	adenylate cyclase-activating dopamine receptor signaling pathway	3/758	11/18805	0.272727	6.76601	3.9203	0.0084441	0.0837196	0.0689846	DRD1/GNG2/GNAL	3
GO:0033089	BP	GO:0033089	positive regulation of T cell differentiation in thymus	3/758	11/18805	0.272727	6.76601	3.9203	0.0084441	0.0837196	0.0689846	IL7R/VNN1/EGR3	3
GO:0045843	BP	GO:0045843	negative regulation of striated muscle tissue development	3/758	11/18805	0.272727	6.76601	3.9203	0.0084441	0.0837196	0.0689846	TWIST1/SOX15/TGFB1	3
GO:0046549	BP	GO:0046549	retinal cone cell development	3/758	11/18805	0.272727	6.76601	3.9203	0.0084441	0.0837196	0.0689846	RP1/CRB2/DIO3	3
GO:0060707	BP	GO:0060707	trophoblast giant cell differentiation	3/758	11/18805	0.272727	6.76601	3.9203	0.0084441	0.0837196	0.0689846	PRDM1/MDFI/SOX15	3
GO:2000726	BP	GO:2000726	negative regulation of cardiac muscle cell differentiation	3/758	11/18805	0.272727	6.76601	3.9203	0.0084441	0.0837196	0.0689846	FZD7/DKK1/BMP2	3
GO:0055088	BP	GO:0055088	lipid homeostasis	15/758	186/18805	0.0806452	2.0007	2.81087	0.00846415	0.0837196	0.0689846	NEGR1/SOAT1/MALL/ITGB6/RBP1/C1QTNF3/CYP39A1/INSIG1/ABCB4/FABP4/GPIHBP1/CETP/RCN3/TGFB1/LDLR	15
GO:0021782	BP	GO:0021782	glial cell development	12/758	135/18805	0.0888889	2.20522	2.88017	0.00846905	0.0837196	0.0689846	PHGDH/ROR1/IL1B/PRDM8/DRD1/LYN/NDRG1/CNTNAP1/PRX/TGFB1/MAG/LDLR	12
GO:0015804	BP	GO:0015804	neutral amino acid transport	7/758	58/18805	0.12069	2.99415	3.1172	0.00847337	0.0837196	0.0689846	SLC6A9/SLC38A3/SLC7A11/LEP/ACE2/SLC1A2/SLC6A15	7
GO:0001911	BP	GO:0001911	negative regulation of leukocyte mediated cytotoxicity	5/758	32/18805	0.15625	3.87636	3.3374	0.0085641	0.0841042	0.0693016	IL7R/HLA-G/KLRC1/SERPINB4/TGFB1	5
GO:0009069	BP	GO:0009069	serine family amino acid metabolic process	5/758	32/18805	0.15625	3.87636	3.3374	0.0085641	0.0841042	0.0693016	PHGDH/AGXT/NDP/MTHFD1/CBS	5
GO:0036336	BP	GO:0036336	dendritic cell migration	5/758	32/18805	0.15625	3.87636	3.3374	0.0085641	0.0841042	0.0693016	TNFSF18/CCR1/CCR6/ASB2/CCL5	5
GO:0008584	BP	GO:0008584	male gonad development	13/758	152/18805	0.0855263	2.1218	2.8459	0.00860479	0.0843339	0.0694908	ADAM30/WNT4/INHA/ESR1/INHBA/AR/NKX3-1/ADAM2/WT1/ADAM20/NUPR1/SOX15/KCNE1	13
GO:0090276	BP	GO:0090276	regulation of peptide hormone secretion	16/758	204/18805	0.0784314	1.94578	2.78352	0.00863531	0.0844631	0.0695972	KISS1/IL1B/PAX8/ILDR1/CNR1/STX1A/LEP/GPER1/CRH/RBP4/GPR68/PCK2/PRKCB/RASL10B/DOC2B/CCL5	16
GO:0045216	BP	GO:0045216	cell-cell junction organization	17/758	222/18805	0.0765766	1.89977	2.76379	0.0087065	0.0849887	0.0700303	IL1B/ILDR1/F2R/CDH6/VEGFA/CLDN15/ACE2/SNAI2/ZNF703/MYLK3/IRX3/CNTNAP1/DSG3/TGFB1/CLDN5/CXADR/CLDN8	17
GO:0071347	BP	GO:0071347	cellular response to interleukin-1	9/758	88/18805	0.102273	2.53725	2.96228	0.0089525	0.0856078	0.0705405	IL1B/IL1R2/NKX3-1/ST18/ANKRD1/MMP2/MYLK3/CCL3/CCL5	9
GO:0051384	BP	GO:0051384	response to glucocorticoid	12/758	136/18805	0.0882353	2.189	2.852	0.00895935	0.0856078	0.0705405	HMGCS2/IL10/IGFBP2/CPS1/EPO/AQP1/STC1/CRH/UCP3/METTL21C/PCK2/TGFB1	12
GO:0061035	BP	GO:0061035	regulation of cartilage development	8/758	73/18805	0.109589	2.71876	3.01538	0.00896697	0.0856078	0.0705405	EFEMP1/SHOX2/BMPR1B/FGF18/LEP/SNAI2/BMP2/TGFB1	8
GO:0003176	BP	GO:0003176	aortic valve development	6/758	45/18805	0.133333	3.30783	3.17651	0.00896878	0.0856078	0.0705405	TWIST1/SNAI2/SMAD6/BMP2/TGFB1/ADAMTS5	6
GO:1901861	BP	GO:1901861	regulation of muscle tissue development	6/758	45/18805	0.133333	3.30783	3.17651	0.00896878	0.0856078	0.0705405	SHOX2/TWIST1/CDON/IGF2/SOX15/TGFB1	6
GO:1901342	BP	GO:1901342	regulation of vasculature development	25/758	372/18805	0.0672043	1.66725	2.66392	0.00899541	0.0856078	0.0705405	PROK1/ECM1/WNT4/IL10/GLUL/IL1B/SEMA5A/FGF18/HLA-G/PRL/VEGFA/TWIST1/AQP1/SEMA3E/LEP/ANGPT2/HMGA2/CX3CL1/PRKCB/EMILIN2/HSPB6/TGFB1/C3/CLDN5/ADAMTS1	25
GO:0032535	BP	GO:0032535	regulation of cellular component size	24/758	353/18805	0.0679887	1.68671	2.6693	0.00904532	0.0856078	0.0705405	CRABP2/TRIM46/SEMA6C/NEB/PLEK/SEMA4F/SLC12A8/SPP1/SEMA5A/IL7R/CDKL3/KIAA0319/VEGFA/SEMA3A/AQP1/PLXNA4/PAK3/DEPTOR/ASB2/COTL1/SLC12A5/PEX11G/KCNK6/MAG	24
GO:0002523	BP	GO:0002523	leukocyte migration involved in inflammatory response	4/758	21/18805	0.190476	4.72547	3.50069	0.00906368	0.0856078	0.0705405	CCR6/PTN/TRIM55/CX3CL1	4
GO:0002544	BP	GO:0002544	chronic inflammatory response	4/758	21/18805	0.190476	4.72547	3.50069	0.00906368	0.0856078	0.0705405	IL10/VNN1/ADORA2B/CCL5	4
GO:0007213	BP	GO:0007213	G protein-coupled acetylcholine receptor signaling pathway	4/758	21/18805	0.190476	4.72547	3.50069	0.00906368	0.0856078	0.0705405	CHRM2/CHRM5/PRKCB/HRH4	4
GO:0007398	BP	GO:0007398	ectoderm development	4/758	21/18805	0.190476	4.72547	3.50069	0.00906368	0.0856078	0.0705405	GRHL3/FZD7/EDA2R/AMER2	4
GO:0048535	BP	GO:0048535	lymph node development	4/758	21/18805	0.190476	4.72547	3.50069	0.00906368	0.0856078	0.0705405	PDPN/IL7R/CD248/TGFB1	4
GO:0048846	BP	GO:0048846	axon extension involved in axon guidance	4/758	21/18805	0.190476	4.72547	3.50069	0.00906368	0.0856078	0.0705405	SEMA5A/VEGFA/SEMA3A/PLXNA4	4
GO:0055081	BP	GO:0055081	monoatomic anion homeostasis	4/758	21/18805	0.190476	4.72547	3.50069	0.00906368	0.0856078	0.0705405	CPS1/SLC12A8/CA12/SLC12A5	4
GO:1902284	BP	GO:1902284	neuron projection extension involved in neuron projection guidance	4/758	21/18805	0.190476	4.72547	3.50069	0.00906368	0.0856078	0.0705405	SEMA5A/VEGFA/SEMA3A/PLXNA4	4
GO:0046546	BP	GO:0046546	development of primary male sexual characteristics	13/758	153/18805	0.0849673	2.10793	2.82002	0.0090687	0.0856078	0.0705405	ADAM30/WNT4/INHA/ESR1/INHBA/AR/NKX3-1/ADAM2/WT1/ADAM20/NUPR1/SOX15/KCNE1	13
GO:0098656	BP	GO:0098656	monoatomic anion transmembrane transport	13/758	153/18805	0.0849673	2.10793	2.82002	0.0090687	0.0856078	0.0705405	BEST4/SLC4A10/SLC12A8/SLC26A6/SLC26A2/GABRP/GABRR2/GLRA2/SLC39A14/SLC1A2/GABRB3/SLC12A5/FXYD3	13
GO:0050867	BP	GO:0050867	positive regulation of cell activation	26/758	392/18805	0.0663265	1.64548	2.64678	0.00919631	0.0866445	0.0713947	PLA2G4A/VTCN1/IL10/TNFRSF4/IL1B/IL1RL1/IGFBP2/PLEK/BCL6/IL7R/HLA-G/VNN1/CD83/EPO/CARD11/LEP/EGR3/LYN/PDCD1LG2/IGF2/SOX15/TBX21/CCL3/CCL5/TGFB1/LILRB2	26
GO:0008202	BP	GO:0008202	steroid metabolic process	23/758	335/18805	0.0686567	1.70328	2.66181	0.00937027	0.0881131	0.0726048	SOAT1/HMGCS2/WNT4/DHCR24/DHRS9/SULT1E1/SPP1/CYP39A1/ESR1/CGA/INSIG1/INHBA/LEP/SNAI2/CRH/CUBN/AKR1C2/DHRS2/SERPINA6/CETP/BMP2/CYP24A1/LDLR	23
GO:0006639	BP	GO:0006639	acylglycerol metabolic process	12/758	137/18805	0.0875912	2.17303	2.82407	0.00947148	0.0888932	0.0732477	PLA2G4A/GPAT2/CPS1/AADAC/INSIG1/RGN/AGPAT5/GPIHBP1/PCK2/CETP/C3/LDLR	12
GO:0042310	BP	GO:0042310	vasoconstriction	9/758	89/18805	0.101124	2.50875	2.92389	0.00961452	0.0900622	0.0742109	HTR2B/GRIP2/OXTR/ADRA1B/F2R/LEP/ACE2/MMP2/COMP	9
GO:0030900	BP	GO:0030900	forebrain development	27/758	413/18805	0.0653753	1.62188	2.61892	0.00964339	0.0900944	0.0742374	WNT4/KCNA3/CHD5/SLC4A10/CCDC141/POU1F1/OXTR/SCN5A/SLC7A11/PRDM8/SEMA5A/DRD1/TUBB2A/SEMA3A/INHBA/RELN/AQP1/PLXNA4/SEMA3E/HPRT1/CRH/CDON/SLC1A2/DKK1/ALDH1A2/RTN4RL1/BMP2	27
GO:1905952	BP	GO:1905952	regulation of lipid localization	15/758	189/18805	0.0793651	1.96895	2.74375	0.00973273	0.0900944	0.0742374	PLA2G4A/IL1B/POMC/PLA2R1/SPP1/GDF9/HILPDA/ABCB4/LEP/NKX3-1/CRH/PTCH1/ATP8A2/CETP/C3	15
GO:0015908	BP	GO:0015908	fatty acid transport	11/758	121/18805	0.0909091	2.25534	2.83906	0.00974879	0.0900944	0.0742374	RBP7/PLA2G4A/CRABP2/PLA2G2A/IL1B/PLA2R1/RBP1/LEP/LYN/FABP4/SLC43A3	11
GO:0002063	BP	GO:0002063	chondrocyte development	5/758	33/18805	0.151515	3.7589	3.25083	0.00976593	0.0900944	0.0742374	ECM1/SHOX2/BMPR1B/FGF18/COMP	5
GO:0010996	BP	GO:0010996	response to auditory stimulus	5/758	33/18805	0.151515	3.7589	3.25083	0.00976593	0.0900944	0.0742374	GAP43/KIAA0319/PTN/KCNQ3/ATP8A2	5
GO:0042573	BP	GO:0042573	retinoic acid metabolic process	5/758	33/18805	0.151515	3.7589	3.25083	0.00976593	0.0900944	0.0742374	CRABP2/DHRS9/RBP1/CYP2C18/ALDH1A2	5
GO:0048799	BP	GO:0048799	animal organ maturation	5/758	33/18805	0.151515	3.7589	3.25083	0.00976593	0.0900944	0.0742374	LTF/LEP/ALDH1A2/GH1/BMP2	5
GO:1905207	BP	GO:1905207	regulation of cardiocyte differentiation	5/758	33/18805	0.151515	3.7589	3.25083	0.00976593	0.0900944	0.0742374	FZD7/GPER1/DKK1/BMP2/TGFB1	5
GO:0032602	BP	GO:0032602	chemokine production	10/758	105/18805	0.0952381	2.36273	2.86974	0.00982965	0.09017	0.0742997	IL10/IL1B/IL1RL1/APOD/C1QTNF3/TWIST1/SNAI2/ARG2/ADORA2B/TGFB1	10
GO:0032642	BP	GO:0032642	regulation of chemokine production	10/758	105/18805	0.0952381	2.36273	2.86974	0.00982965	0.09017	0.0742997	IL10/IL1B/IL1RL1/APOD/C1QTNF3/TWIST1/SNAI2/ARG2/ADORA2B/TGFB1	10
GO:0042102	BP	GO:0042102	positive regulation of T cell proliferation	10/758	105/18805	0.0952381	2.36273	2.86974	0.00982965	0.09017	0.0742997	VTCN1/IL1B/IGFBP2/EPO/CARD11/LEP/PDCD1LG2/IGF2/CCL5/LILRB2	10
GO:0002791	BP	GO:0002791	regulation of peptide secretion	16/758	207/18805	0.0772947	1.91758	2.72053	0.00985746	0.0902551	0.0743698	KISS1/IL1B/PAX8/ILDR1/CNR1/STX1A/LEP/GPER1/CRH/RBP4/GPR68/PCK2/PRKCB/RASL10B/DOC2B/CCL5	16
GO:0010562	BP	GO:0010562	positive regulation of phosphorus metabolic process	31/758	493/18805	0.0628803	1.55998	2.58217	0.00994615	0.0902804	0.0743907	TNFSF18/IL1B/HTR2B/FZD7/PLEK/PTH1R/LTF/SPATA18/UCHL1/FGF18/IL31RA/VEGFA/ADTRP/RELN/PILRB/LEP/GPER1/AR/NKX3-1/LYN/NTF3/HMGA2/IL34/LAT/VTN/GH1/FAM20A/CCL5/BMP2/TGFB1/C3	31
GO:0045937	BP	GO:0045937	positive regulation of phosphate metabolic process	31/758	493/18805	0.0628803	1.55998	2.58217	0.00994615	0.0902804	0.0743907	TNFSF18/IL1B/HTR2B/FZD7/PLEK/PTH1R/LTF/SPATA18/UCHL1/FGF18/IL31RA/VEGFA/ADTRP/RELN/PILRB/LEP/GPER1/AR/NKX3-1/LYN/NTF3/HMGA2/IL34/LAT/VTN/GH1/FAM20A/CCL5/BMP2/TGFB1/C3	31
GO:0002701	BP	GO:0002701	negative regulation of production of molecular mediator of immune response	6/758	46/18805	0.130435	3.23592	3.11162	0.00997144	0.0902804	0.0743907	IL10/BCL6/TWIST1/PRG2/TBX21/TGFB1	6
GO:0042398	BP	GO:0042398	modified amino acid biosynthetic process	6/758	46/18805	0.130435	3.23592	3.11162	0.00997144	0.0902804	0.0743907	SLC7A11/SLC1A2/MTHFD1/CKMT1B/CHAC1/GGT5	6
GO:0097106	BP	GO:0097106	postsynaptic density organization	6/758	46/18805	0.130435	3.23592	3.11162	0.00997144	0.0902804	0.0743907	CSMD2/RELN/LRRC4/CNTNAP1/LILRB2/SHANK1	6
GO:2001239	BP	GO:2001239	regulation of extrinsic apoptotic signaling pathway in absence of ligand	6/758	46/18805	0.130435	3.23592	3.11162	0.00997144	0.0902804	0.0743907	IL1B/HSPA1A/HSPA1B/INHBA/SNAI2/CX3CL1	6
GO:0006638	BP	GO:0006638	neutral lipid metabolic process	12/758	138/18805	0.0869565	2.15728	2.79639	0.0100061	0.0903701	0.0744646	PLA2G4A/GPAT2/CPS1/AADAC/INSIG1/RGN/AGPAT5/GPIHBP1/PCK2/CETP/C3/LDLR	12
GO:0060562	BP	GO:0060562	epithelial tube morphogenesis	23/758	337/18805	0.0682493	1.69318	2.63151	0.0100184	0.0903701	0.0744646	KIF26B/WNT4/GRHL3/PAX8/HAND2/NPNT/ESR1/VEGFA/TWIST1/SEMA3E/AR/NKX3-1/TNC/PTCH1/PGR/WT1/ASB2/MTHFD1/IRX3/GREB1L/BMP2/TGFB1/CELSR1	23
GO:0010718	BP	GO:0010718	positive regulation of epithelial to mesenchymal transition	7/758	60/18805	0.116667	2.89435	3.01197	0.0101601	0.0913094	0.0752385	PDPN/IL1B/TWIST1/ZNF703/CRB2/BMP2/TGFB1	7
GO:0060632	BP	GO:0060632	regulation of microtubule-based movement	7/758	60/18805	0.116667	2.89435	3.01197	0.0101601	0.0913094	0.0752385	TRIM46/CCR6/DNAH11/RGN/CATSPER1/TAC3/NEFH	7
GO:2000243	BP	GO:2000243	positive regulation of reproductive process	9/758	90/18805	0.1	2.48087	2.88603	0.0103128	0.0925115	0.0762291	WNT4/OXTR/CCR6/VEGFA/INHBA/AR/WT1/TAC3/TMPRSS12	9
GO:0015698	BP	GO:0015698	inorganic anion transport	14/758	173/18805	0.0809249	2.00764	2.7287	0.0104389	0.0931319	0.0767403	BEST4/SLC4A10/NMUR1/SLC12A8/SLC26A6/SLC34A2/SLC26A2/GABRP/GABRR2/ABCB1/GLRA2/GABRB3/SLC12A5/FXYD3	14
GO:1901796	BP	GO:1901796	regulation of signal transduction by p53 class mediator	10/758	106/18805	0.0943396	2.34044	2.83628	0.0104744	0.0931319	0.0767403	MUC1/CHD5/PLA2R1/TWIST1/SNAI2/CD44/ANKRD1/NUAK1/PMAIP1/HIPK4	10
GO:0030239	BP	GO:0030239	myofibril assembly	8/758	75/18805	0.106667	2.64626	2.92764	0.0104962	0.0931319	0.0767403	OBSCN/NEB/TTN/ANKRD1/MYLK3/KRT19/FHOD3/MYL9	8
GO:0045667	BP	GO:0045667	regulation of osteoblast differentiation	13/758	156/18805	0.0833333	2.06739	2.74357	0.0105788	0.0931319	0.0767403	WNT4/TWIST2/LTF/HAND2/NPNT/BMPR1B/VEGFA/TWIST1/GDPD2/SNAI2/PTCH1/SMAD6/BMP2	13
GO:0009743	BP	GO:0009743	response to carbohydrate	18/758	245/18805	0.0734694	1.82268	2.65633	0.0106225	0.0931319	0.0767403	HMGCS2/GLUL/IL1B/PTPRN/COL6A3/SLC26A6/LEP/GPER1/LYN/CRH/SLC39A14/ANGPT2/EXTL3/ENDOG/GPR68/PCK2/PRKCB/TGFB1	18
GO:0097553	BP	GO:0097553	calcium ion transmembrane import into cytosol	15/758	191/18805	0.078534	1.94833	2.69968	0.0106587	0.0931319	0.0767403	HTR2B/PLCL2/DRD1/F2R/EPO/GPER1/LYN/METTL21C/CX3CL1/CACNA1G/CCL3/GRIN2C/TRPV3/TGFB1/GRIN2D	15
GO:0021756	BP	GO:0021756	striatum development	4/758	22/18805	0.181818	4.51067	3.37658	0.010731	0.0931319	0.0767403	SLC7A11/DRD1/INHBA/HPRT1	4
GO:0044241	BP	GO:0044241	lipid digestion	4/758	22/18805	0.181818	4.51067	3.37658	0.010731	0.0931319	0.0767403	AQP1/LEP/CEL/LDLR	4
GO:0072111	BP	GO:0072111	cell proliferation involved in kidney development	4/758	22/18805	0.181818	4.51067	3.37658	0.010731	0.0931319	0.0767403	PTCH1/PDGFD/WT1/BMP2	4
GO:2000725	BP	GO:2000725	regulation of cardiac muscle cell differentiation	4/758	22/18805	0.181818	4.51067	3.37658	0.010731	0.0931319	0.0767403	FZD7/DKK1/BMP2/TGFB1	4
GO:0098739	BP	GO:0098739	import across plasma membrane	16/758	209/18805	0.076555	1.89923	2.67912	0.0107457	0.0931319	0.0767403	SLC6A9/SLC12A8/SLC38A3/SLC7A11/ACE2/SLC39A4/SLC39A14/SLC1A2/SLC28A1/KCNJ12/CACNA1G/TRPV3/NEDD4L/SLC12A5/SLC5A1/KCNJ6	16
GO:0007389	BP	GO:0007389	pattern specification process	30/758	476/18805	0.0630252	1.56357	2.55236	0.0107678	0.0931319	0.0767403	GRHL3/HES6/HOXD10/PAX8/BHLHE40/HAND2/BMPR1B/MDFI/RELN/PKD1L1/DNAH11/RIPPLY1/CHRDL1/STC1/NKX3-1/CRB2/PTCH1/CDON/WT1/ENKUR/DKK1/BICC1/ASB2/SMAD6/ALDH1A2/PCSK6/IRX3/BMP2/APC2/C3	30
GO:0000050	BP	GO:0000050	urea cycle	3/758	12/18805	0.25	6.20218	3.69432	0.0109254	0.0931319	0.0767403	CPS1/SLC25A15/ARG2	3
GO:0006863	BP	GO:0006863	purine nucleobase transport	3/758	12/18805	0.25	6.20218	3.69432	0.0109254	0.0931319	0.0767403	SLC43A3/SLC28A2/SLC28A1	3
GO:0007494	BP	GO:0007494	midgut development	3/758	12/18805	0.25	6.20218	3.69432	0.0109254	0.0931319	0.0767403	HMGCS2/CPS1/ALDH1A2	3
GO:0010936	BP	GO:0010936	negative regulation of macrophage cytokine production	3/758	12/18805	0.25	6.20218	3.69432	0.0109254	0.0931319	0.0767403	TWIST1/PRG2/TGFB1	3
GO:0019532	BP	GO:0019532	oxalate transport	3/758	12/18805	0.25	6.20218	3.69432	0.0109254	0.0931319	0.0767403	AGXT/SLC26A6/SLC26A2	3
GO:0042447	BP	GO:0042447	hormone catabolic process	3/758	12/18805	0.25	6.20218	3.69432	0.0109254	0.0931319	0.0767403	SULT1E1/SPP1/DIO3	3
GO:0042487	BP	GO:0042487	regulation of odontogenesis of dentin-containing tooth	3/758	12/18805	0.25	6.20218	3.69432	0.0109254	0.0931319	0.0767403	PRKCB/APCDD1/BMP2	3
GO:0043517	BP	GO:0043517	positive regulation of DNA damage response, signal transduction by p53 class mediator	3/758	12/18805	0.25	6.20218	3.69432	0.0109254	0.0931319	0.0767403	PLA2R1/ANKRD1/PMAIP1	3
GO:0048635	BP	GO:0048635	negative regulation of muscle organ development	3/758	12/18805	0.25	6.20218	3.69432	0.0109254	0.0931319	0.0767403	TWIST1/SOX15/TGFB1	3
GO:0140059	BP	GO:0140059	dendrite arborization	3/758	12/18805	0.25	6.20218	3.69432	0.0109254	0.0931319	0.0767403	TPBG/SEMA3A/PTN	3
GO:1901862	BP	GO:1901862	negative regulation of muscle tissue development	3/758	12/18805	0.25	6.20218	3.69432	0.0109254	0.0931319	0.0767403	TWIST1/SOX15/TGFB1	3
GO:2000833	BP	GO:2000833	positive regulation of steroid hormone secretion	3/758	12/18805	0.25	6.20218	3.69432	0.0109254	0.0931319	0.0767403	SPP1/NKX3-1/CRH	3
GO:0048568	BP	GO:0048568	embryonic organ development	29/758	457/18805	0.0634573	1.57429	2.54716	0.011028	0.0931319	0.0767403	GRHL3/IL10/EFEMP1/HOXD10/PAX8/SHOX2/HAND2/PRDM1/MDFI/VEGFA/TWIST1/INSIG1/PLXNA4/CRB2/PTCH1/PHLDA2/IGF2/RBP4/ATP8A2/ASB2/MTHFD1/ALDH1A2/SOX15/RNF112/PLCD3/KRT19/MYO15A/TGFB1/PBX4	29
GO:0048708	BP	GO:0048708	astrocyte differentiation	9/758	91/18805	0.0989011	2.45361	2.84867	0.0110486	0.0931319	0.0767403	GPR37L1/ROR1/IL1B/SERPINE2/GAP43/DRD1/BMP2/MAG/LDLR	9
GO:0051591	BP	GO:0051591	response to cAMP	9/758	91/18805	0.0989011	2.45361	2.84867	0.0110486	0.0931319	0.0767403	HMGCS2/CPS1/SLC26A6/AQP1/STC1/WT1/MMP19/DUOX1/KCNE1	9
GO:0030279	BP	GO:0030279	negative regulation of ossification	6/758	47/18805	0.12766	3.16707	3.0485	0.0110513	0.0931319	0.0767403	ECM1/CCR1/DKK1/SMAD6/CCL3/TGFB1	6
GO:0044273	BP	GO:0044273	sulfur compound catabolic process	6/758	47/18805	0.12766	3.16707	3.0485	0.0110513	0.0931319	0.0767403	AGXT/VNN1/CHAC1/DPEP1/GGT5/CBS	6
GO:0048247	BP	GO:0048247	lymphocyte chemotaxis	6/758	47/18805	0.12766	3.16707	3.0485	0.0110513	0.0931319	0.0767403	S100A7/SAA1/CX3CL1/CCL3/CCL4/CCL5	6
GO:0048634	BP	GO:0048634	regulation of muscle organ development	6/758	47/18805	0.12766	3.16707	3.0485	0.0110513	0.0931319	0.0767403	SHOX2/TWIST1/CDON/IGF2/SOX15/TGFB1	6
GO:1902105	BP	GO:1902105	regulation of leukocyte differentiation	23/758	340/18805	0.0676471	1.67824	2.58644	0.0110583	0.0931319	0.0767403	TNFSF18/CD101/IL10/INHA/CCR1/LTF/BCL6/IL7R/PRDM1/HLA-G/VNN1/CD83/INHBA/CARD11/EGR3/LYN/GPR68/IL34/TBX21/CCL3/TGFB1/LILRB2/NFAM1	23
GO:0033032	BP	GO:0033032	regulation of myeloid cell apoptotic process	5/758	34/18805	0.147059	3.64834	3.16757	0.0110787	0.0931319	0.0767403	SLC7A11/EPO/SNAI2/CCL5/FCAR	5
GO:0048240	BP	GO:0048240	sperm capacitation	5/758	34/18805	0.147059	3.64834	3.16757	0.0110787	0.0931319	0.0767403	SLC26A6/SLC22A14/CCR6/PAEP/TMPRSS12	5
GO:0048710	BP	GO:0048710	regulation of astrocyte differentiation	5/758	34/18805	0.147059	3.64834	3.16757	0.0110787	0.0931319	0.0767403	GPR37L1/SERPINE2/BMP2/MAG/LDLR	5
GO:0050869	BP	GO:0050869	negative regulation of B cell activation	5/758	34/18805	0.147059	3.64834	3.16757	0.0110787	0.0931319	0.0767403	IL10/INHA/BCL6/INHBA/LYN	5
GO:0086002	BP	GO:0086002	cardiac muscle cell action potential involved in contraction	7/758	61/18805	0.114754	2.8469	2.96097	0.0110894	0.0931319	0.0767403	SCN3A/SCN10A/SCN5A/SCN4A/CACNA1G/NEDD4L/KCNE1	7
GO:0045766	BP	GO:0045766	positive regulation of angiogenesis	15/758	192/18805	0.078125	1.93818	2.67785	0.0111469	0.0932933	0.0768733	ECM1/IL10/IL1B/SEMA5A/FGF18/VEGFA/TWIST1/AQP1/ANGPT2/HMGA2/CX3CL1/PRKCB/EMILIN2/HSPB6/C3	15
GO:0060538	BP	GO:0060538	skeletal muscle organ development	15/758	192/18805	0.078125	1.93818	2.67785	0.0111469	0.0932933	0.0768733	NEGR1/HOXD10/SHOX2/POPDC3/TWIST1/CDON/IGF2/WT1/ANKRD1/ANKRD33/METTL21C/ASB2/NUPR1/CNTNAP1/TGFB1	15
GO:2000242	BP	GO:2000242	negative regulation of reproductive process	8/758	76/18805	0.105263	2.61144	2.88484	0.0113294	0.0946582	0.077998	MAEL/WNT4/HPGDS/TIMP1/RGN/NKX3-1/PAEP/WT1	8
GO:0048511	BP	GO:0048511	rhythmic process	21/758	303/18805	0.0693069	1.71942	2.58731	0.011469	0.0955299	0.0787162	KISS1/PTPRN/BHLHE40/SLC26A6/OXTR/BMPR1B/GDF9/ESR1/CGA/TWIST1/ADCY1/INHBA/PTN/LEP/EGR3/CRH/PGR/MMP19/CA12/MMP2/ADAMTS1	21
GO:0006937	BP	GO:0006937	regulation of muscle contraction	14/758	175/18805	0.08	1.9847	2.68208	0.011473	0.0955299	0.0787162	SCN10A/OXTR/MYL3/SCN5A/NPNT/ADRA1B/F2R/CHRM2/GPER1/ACE2/STC1/SCN4A/ADORA2B/MYL9	14
GO:0071383	BP	GO:0071383	cellular response to steroid hormone stimulus	16/758	211/18805	0.0758294	1.88123	2.63816	0.011696	0.0971793	0.0800754	HMGCS2/HSPA1A/ESR1/ADTRP/HSPA1B/AQP1/GPER1/AR/STC1/NKX3-1/CRH/DEFA3/PGR/METTL21C/PCK2/TGFB1	16
GO:0008643	BP	GO:0008643	carbohydrate transport	12/758	141/18805	0.0851064	2.11138	2.71473	0.0117509	0.0971793	0.0800754	SLC45A1/IL1B/MFSD2B/SLC26A6/DRD1/AQP1/LEP/SLC1A2/PRKCB/GH1/C3/SLC5A1	12
GO:0010927	BP	GO:0010927	cellular component assembly involved in morphogenesis	12/758	141/18805	0.0851064	2.11138	2.71473	0.0117509	0.0971793	0.0800754	OBSCN/NEB/TTN/ANKRD1/ACRBP/TMPRSS12/MYLK3/CNTNAP1/KRT19/FHOD3/MYL9/MAG	12
GO:0032989	BP	GO:0032989	cellular anatomical entity morphogenesis	12/758	141/18805	0.0851064	2.11138	2.71473	0.0117509	0.0971793	0.0800754	OBSCN/NEB/TTN/ANKRD1/ACRBP/TMPRSS12/MYLK3/CNTNAP1/KRT19/FHOD3/MYL9/MAG	12
GO:0060021	BP	GO:0060021	roof of mouth development	9/758	92/18805	0.0978261	2.42694	2.8118	0.011823	0.0976095	0.0804298	ITGB6/HAND2/COL11A2/TWIST1/INSIG1/INHBA/SNAI2/GABRB3/CLDN5	9
GO:0002823	BP	GO:0002823	negative regulation of adaptive immune response based on somatic recombination of immune receptors built from immunoglobulin superfamily domains	7/758	62/18805	0.112903	2.80098	2.91101	0.0120788	0.0992176	0.0817549	TNFSF18/IL1RL1/BCL6/IL7R/HLA-G/KLRC1/TBX21	7
GO:0007566	BP	GO:0007566	embryo implantation	7/758	62/18805	0.112903	2.80098	2.91101	0.0120788	0.0992176	0.0817549	IL1B/SPP1/VEGFA/EPO/TIMP1/STC1/MMP2	7
GO:0038066	BP	GO:0038066	p38MAPK cascade	7/758	62/18805	0.112903	2.80098	2.91101	0.0120788	0.0992176	0.0817549	IL1B/HAND2/VEGFA/LEP/GADD45G/DSG3/BMP2	7
GO:0019216	BP	GO:0019216	regulation of lipid metabolic process	23/758	343/18805	0.0670554	1.66356	2.54181	0.0121834	0.0998	0.0822348	WNT4/IL1B/HTR2B/SLC22A13/APOD/AADAC/SPATA18/CNR1/CGA/TWIST1/INSIG1/LEP/GPER1/RGN/SNAI2/GOLM1/HCAR1/SERPINA3/CHRM5/ASXL3/BMP2/C3/LDLR	23
GO:0048806	BP	GO:0048806	genitalia development	6/758	48/18805	0.125	3.10109	2.98704	0.0122112	0.0998	0.0822348	DHCR24/ESR1/AR/WT1/RBP4/GREB1L	6
GO:0097028	BP	GO:0097028	dendritic cell differentiation	6/758	48/18805	0.125	3.10109	2.98704	0.0122112	0.0998	0.0822348	ITGB6/HLA-G/LYN/DHRS2/TGFB1/LILRB2	6
GO:0001893	BP	GO:0001893	maternal placenta development	5/758	35/18805	0.142857	3.5441	3.0874	0.0125068	0.101485	0.0836233	SPP1/PRDM1/PTN/NDP/STC1	5
GO:0031342	BP	GO:0031342	negative regulation of cell killing	5/758	35/18805	0.142857	3.5441	3.0874	0.0125068	0.101485	0.0836233	IL7R/HLA-G/KLRC1/SERPINB4/TGFB1	5
GO:0045761	BP	GO:0045761	regulation of adenylate cyclase activity	5/758	35/18805	0.142857	3.5441	3.0874	0.0125068	0.101485	0.0836233	ADORA3/GRM2/DRD1/LTB4R2/ADORA2B	5
GO:0110110	BP	GO:0110110	positive regulation of animal organ morphogenesis	5/758	35/18805	0.142857	3.5441	3.0874	0.0125068	0.101485	0.0836233	WNT4/DKK1/PRKCB/BMP2/TGFB1	5
GO:0010955	BP	GO:0010955	negative regulation of protein processing	4/758	23/18805	0.173913	4.31456	3.25969	0.0125841	0.101485	0.0836233	IL1R2/SERPINE2/GAS1/CHAC1	4
GO:0031290	BP	GO:0031290	retinal ganglion cell axon guidance	4/758	23/18805	0.173913	4.31456	3.25969	0.0125841	0.101485	0.0836233	SEMA4F/BMPR1B/VEGFA/NDP	4
GO:0060706	BP	GO:0060706	cell differentiation involved in embryonic placenta development	4/758	23/18805	0.173913	4.31456	3.25969	0.0125841	0.101485	0.0836233	PRDM1/MDFI/SOX15/KRT19	4
GO:0070166	BP	GO:0070166	enamel mineralization	4/758	23/18805	0.173913	4.31456	3.25969	0.0125841	0.101485	0.0836233	ITGB6/WDR72/FAM20A/TGFB1	4
GO:0001656	BP	GO:0001656	metanephros development	9/758	93/18805	0.0967742	2.40084	2.77542	0.0126371	0.101745	0.0838371	KIF26B/WNT4/PAX8/AQP1/NKX3-1/PTCH1/WT1/IRX3/GREB1L	9
GO:0051091	BP	GO:0051091	positive regulation of DNA-binding transcription factor activity	15/758	195/18805	0.0769231	1.90836	2.61313	0.0127176	0.102223	0.0842314	TNFSF18/ROR1/IL10/IL1B/LTF/CAMK2A/HSPA1A/ESR1/HSPA1B/ADCY1/CARD11/BEX1/AR/TRIM34/TRIM22	15
GO:0002573	BP	GO:0002573	myeloid leukocyte differentiation	18/758	250/18805	0.072	1.78623	2.56475	0.012874	0.10331	0.0851274	CD101/IL1RL1/INHA/ITGB6/CCR1/LTF/IL31RA/VEGFA/INHBA/NDP/LYN/SH3PXD2A/GPR68/DHRS2/IL34/CCL3/BMP2/TGFB1	18
GO:0002443	BP	GO:0002443	leukocyte mediated immunity	30/758	483/18805	0.0621118	1.54091	2.46815	0.0129952	0.104111	0.085787	FCER1G/FCGR2C/SLAMF6/IL10/IL1B/POMC/SLC22A13/BCL6/IL7R/C9/C6/HLA-G/CCR6/RAB44/LEP/HPRT1/LYN/SLC18A2/KLRC1/GZMB/LAT/TBX21/CCL3/ADORA2B/SERPINB4/TGFB1/FCAR/C3/IGLL5/IL2RB	30
GO:0048588	BP	GO:0048588	developmental cell growth	17/758	232/18805	0.0732759	1.81788	2.56891	0.013101	0.104787	0.0863438	CRABP2/TRIM46/SEMA6C/SEMA4F/CPNE9/SPP1/SEMA5A/GDF9/CDKL3/KIAA0319/PI16/RIMS1/VEGFA/SEMA3A/PLXNA4/NEDD4L/MAG	17
GO:0071277	BP	GO:0071277	cellular response to calcium ion	8/758	78/18805	0.102564	2.54448	2.80126	0.0131408	0.104932	0.0864638	KCNH1/CPNE9/SCN5A/ADCY1/RASA4/KCNQ3/ENDOG/DPEP1	8
GO:0050777	BP	GO:0050777	negative regulation of immune response	16/758	214/18805	0.0747664	1.85486	2.57754	0.0132439	0.105583	0.0869996	TNFSF18/IL10/IL1RL1/MASP1/BCL6/IL7R/HLA-G/VSIG4/LYN/MMP12/KLRC1/ARG2/LGALS3/TBX21/SERPINB4/TGFB1	16
GO:0006641	BP	GO:0006641	triglyceride metabolic process	10/758	110/18805	0.0909091	2.25534	2.70615	0.0133792	0.105967	0.0873166	GPAT2/CPS1/AADAC/INSIG1/RGN/GPIHBP1/PCK2/CETP/C3/LDLR	10
GO:0010586	BP	GO:0010586	miRNA metabolic process	10/758	110/18805	0.0909091	2.25534	2.70615	0.0133792	0.105967	0.0873166	IL10/PRL/ESR1/VEGFA/TWIST1/AR/WT1/SMAD6/BMP2/TGFB1	10
GO:0031341	BP	GO:0031341	regulation of cell killing	10/758	110/18805	0.0909091	2.25534	2.70615	0.0133792	0.105967	0.0873166	SLAMF6/CD5L/POMC/SLC22A13/IL7R/HLA-G/LEP/KLRC1/SERPINB4/TGFB1	10
GO:0048675	BP	GO:0048675	axon extension	10/758	110/18805	0.0909091	2.25534	2.70615	0.0133792	0.105967	0.0873166	TRIM46/SEMA6C/SEMA4F/SEMA5A/CDKL3/KIAA0319/VEGFA/SEMA3A/PLXNA4/MAG	10
GO:0030850	BP	GO:0030850	prostate gland development	6/758	49/18805	0.122449	3.0378	2.92716	0.0134541	0.106216	0.0875212	ESR1/AR/NKX3-1/TNC/PTCH1/MMP2	6
GO:1905314	BP	GO:1905314	semi-lunar valve development	6/758	49/18805	0.122449	3.0378	2.92716	0.0134541	0.106216	0.0875212	TWIST1/SNAI2/SMAD6/BMP2/TGFB1/ADAMTS5	6
GO:0048705	BP	GO:0048705	skeletal system morphogenesis	17/758	233/18805	0.0729614	1.81008	2.54995	0.013622	0.106908	0.0880918	PAPPA2/HOXD10/LTF/SHOX2/BMPR1B/FGF18/MDFI/VEGFA/TWIST1/INSIG1/ATG9B/STC1/MTHFD1/MMP2/TGFB1/COMP/CBS	17
GO:1903707	BP	GO:1903707	negative regulation of hemopoiesis	11/758	127/18805	0.0866142	2.14879	2.66215	0.013702	0.106908	0.0880918	TNFSF18/INHA/LTF/BCL6/HLA-G/INHBA/LYN/SNAI2/GPR68/TBX21/CCL3	11
GO:0071453	BP	GO:0071453	cellular response to oxygen levels	14/758	179/18805	0.0782123	1.94035	2.59067	0.0137794	0.106908	0.0880918	VEGFA/TWIST1/HILPDA/INHBA/AQP1/NDP/STC1/NKX3-1/NDRG1/ENDOG/PMAIP1/TGFB1/BBC3/CBS	14
GO:0006544	BP	GO:0006544	glycine metabolic process	3/758	13/18805	0.230769	5.72509	3.49263	0.0137833	0.106908	0.0880918	PHGDH/AGXT/NDP	3
GO:0006563	BP	GO:0006563	L-serine metabolic process	3/758	13/18805	0.230769	5.72509	3.49263	0.0137833	0.106908	0.0880918	PHGDH/AGXT/CBS	3
GO:0015851	BP	GO:0015851	nucleobase transport	3/758	13/18805	0.230769	5.72509	3.49263	0.0137833	0.106908	0.0880918	SLC43A3/SLC28A2/SLC28A1	3
GO:0031650	BP	GO:0031650	regulation of heat generation	3/758	13/18805	0.230769	5.72509	3.49263	0.0137833	0.106908	0.0880918	PTGER3/IL1B/CNR1	3
GO:0042045	BP	GO:0042045	epithelial fluid transport	3/758	13/18805	0.230769	5.72509	3.49263	0.0137833	0.106908	0.0880918	SLC26A6/AQP1/SLC5A1	3
GO:0048711	BP	GO:0048711	positive regulation of astrocyte differentiation	3/758	13/18805	0.230769	5.72509	3.49263	0.0137833	0.106908	0.0880918	SERPINE2/BMP2/MAG	3
GO:0061029	BP	GO:0061029	eyelid development in camera-type eye	3/758	13/18805	0.230769	5.72509	3.49263	0.0137833	0.106908	0.0880918	GRHL3/TWIST1/INHBA	3
GO:0061517	BP	GO:0061517	macrophage proliferation	3/758	13/18805	0.230769	5.72509	3.49263	0.0137833	0.106908	0.0880918	NDP/CX3CL1/IL34	3
GO:0045444	BP	GO:0045444	fat cell differentiation	18/758	252/18805	0.0714286	1.77205	2.52869	0.0138736	0.107438	0.0885283	NEGR1/SULT1E1/PLAC8/C1QTNF3/VEGFA/INSIG1/LEP/GPER1/SNAI2/FABP4/HMGA2/PTPRQ/WNT5B/MEDAG/SMAD6/ZNF516/BMP2/TGFB1	18
GO:0036314	BP	GO:0036314	response to sterol	5/758	36/18805	0.138889	3.44565	3.01011	0.0140545	0.10798	0.088975	INSIG1/INHBA/PTCH1/CCL3/TGFB1	5
GO:0090183	BP	GO:0090183	regulation of kidney development	5/758	36/18805	0.138889	3.44565	3.01011	0.0140545	0.10798	0.088975	WNT4/PAX8/VEGFA/WT1/TGFB1	5
GO:1901099	BP	GO:1901099	negative regulation of signal transduction in absence of ligand	5/758	36/18805	0.138889	3.44565	3.01011	0.0140545	0.10798	0.088975	IL1B/HSPA1A/HSPA1B/SNAI2/CX3CL1	5
GO:1905332	BP	GO:1905332	positive regulation of morphogenesis of an epithelium	5/758	36/18805	0.138889	3.44565	3.01011	0.0140545	0.10798	0.088975	WNT4/PAX8/VEGFA/WNT5B/TGFB1	5
GO:2001240	BP	GO:2001240	negative regulation of extrinsic apoptotic signaling pathway in absence of ligand	5/758	36/18805	0.138889	3.44565	3.01011	0.0140545	0.10798	0.088975	IL1B/HSPA1A/HSPA1B/SNAI2/CX3CL1	5
GO:0071466	BP	GO:0071466	cellular response to xenobiotic stimulus	15/758	198/18805	0.0757576	1.87945	2.54954	0.0144555	0.110887	0.09137	IL1B/AADAC/UCHL1/AHRR/GSTA1/ABCB1/NKX3-1/KCNQ3/GSTO2/ANKRD1/CYP2C18/SLC28A2/DPEP1/SMOX/CYP2A13	15
GO:0030539	BP	GO:0030539	male genitalia development	4/758	24/18805	0.166667	4.13478	3.14928	0.0146295	0.111345	0.0917474	DHCR24/AR/WT1/GREB1L	4
GO:0034114	BP	GO:0034114	regulation of heterotypic cell-cell adhesion	4/758	24/18805	0.166667	4.13478	3.14928	0.0146295	0.111345	0.0917474	IL10/IL1B/CD44/SKAP1	4
GO:0045591	BP	GO:0045591	positive regulation of regulatory T cell differentiation	4/758	24/18805	0.166667	4.13478	3.14928	0.0146295	0.111345	0.0917474	BCL6/HLA-G/TGFB1/LILRB2	4
GO:0072273	BP	GO:0072273	metanephric nephron morphogenesis	4/758	24/18805	0.166667	4.13478	3.14928	0.0146295	0.111345	0.0917474	KIF26B/WNT4/PAX8/WT1	4
GO:0098856	BP	GO:0098856	intestinal lipid absorption	4/758	24/18805	0.166667	4.13478	3.14928	0.0146295	0.111345	0.0917474	LEP/CLDN15/CEL/LDLR	4
GO:0006979	BP	GO:0006979	response to oxidative stress	26/758	408/18805	0.0637255	1.58095	2.43137	0.0147753	0.112278	0.0925169	GPR37L1/S100A7/PTPRN/PLA2R1/APOD/SLC7A11/MICB/HSPA1A/VNN1/HSPA1B/GPR37/AQP1/DAPK1/ENDOG/PDGFD/HBB/UCP3/MGST1/DHRS2/FBLN5/DUOX1/MMP2/RNF112/PYCR1/MPO/MGAT3	26
GO:0010975	BP	GO:0010975	regulation of neuron projection development	28/758	448/18805	0.0625	1.55054	2.41706	0.0148659	0.112745	0.0929018	NEGR1/CRABP2/TRIM46/SEMA6C/SEMA4F/SHOX2/SPP1/SEMA5A/CDKL3/KIAA0319/CNR1/VEGFA/SEMA3A/GPC2/EPO/RELN/PTN/EFHC2/PAK3/LYN/FAT3/DKK1/ATP8A2/CX3CL1/METRN/RTN4RL1/NEDD4L/MAG	28
GO:0036293	BP	GO:0036293	response to decreased oxygen levels	22/758	330/18805	0.0666667	1.65391	2.45608	0.0148831	0.112745	0.0929018	OXTR/VEGFA/TWIST1/HILPDA/INHBA/EPO/AQP1/LEP/NDP/STC1/NKX3-1/NDRG1/ANGPT2/ENDOG/UCP3/DIO3/MMP2/PMAIP1/BMP2/TGFB1/BBC3/CBS	22
GO:0060047	BP	GO:0060047	heart contraction	18/758	254/18805	0.0708661	1.7581	2.49296	0.0149332	0.112949	0.0930699	ADORA3/SCN3A/TTN/SCN10A/SHOX2/MYL3/SCN5A/ADRA1B/CHRM2/ACE2/STC1/IRX3/SCN4A/KCNJ12/CACNA1G/NEDD4L/CXADR/KCNE1	18
GO:0032963	BP	GO:0032963	collagen metabolic process	10/758	112/18805	0.0892857	2.21506	2.64317	0.0150401	0.113582	0.0935908	WNT4/ADAMTS3/F2R/INHBA/MMP12/MMP19/MMP2/MMP28/RCN3/TGFB1	10
GO:0002437	BP	GO:0002437	inflammatory response to antigenic stimulus	8/758	80/18805	0.1	2.48087	2.72025	0.0151552	0.113837	0.0938014	FCGR2C/IL10/IL5RA/IL31RA/CNR1/RAB44/LYN/C3	8
GO:0032720	BP	GO:0032720	negative regulation of tumor necrosis factor production	8/758	80/18805	0.1	2.48087	2.72025	0.0151552	0.113837	0.0938014	IL10/POMC/TWIST1/ORM1/ARG2/CX3CL1/LILRA4/C5AR2	8
GO:0070588	BP	GO:0070588	calcium ion transmembrane transport	23/758	350/18805	0.0657143	1.63029	2.43934	0.0151673	0.113837	0.0938014	HTR2B/PLCL2/DRD1/F2R/EPO/PKD1L1/GPER1/LYN/CATSPER1/CACNA2D4/TRPC4/METTL21C/GNB5/CX3CL1/PKD1L3/PKD1L2/CACNA1G/CCL3/GRIN2C/TRPV3/CACNG4/TGFB1/GRIN2D	23
GO:0001889	BP	GO:0001889	liver development	12/758	146/18805	0.0821918	2.03907	2.58306	0.0151674	0.113837	0.0938014	HMGCS2/WNT4/IL10/CPS1/PTN/RGN/PTCH1/PCK2/ALDH1A2/VTN/TGFB1/UPB1	12
GO:0002707	BP	GO:0002707	negative regulation of lymphocyte mediated immunity	7/758	65/18805	0.107692	2.67171	2.76687	0.0154278	0.115436	0.0951188	BCL6/IL7R/HLA-G/KLRC1/TBX21/SERPINB4/TGFB1	7
GO:0072348	BP	GO:0072348	sulfur compound transport	7/758	65/18805	0.107692	2.67171	2.76687	0.0154278	0.115436	0.0951188	SLC35F3/SLC26A6/SLC7A11/ABCG2/SLC26A2/SLC1A2/MGST1	7
GO:0030947	BP	GO:0030947	regulation of vascular endothelial growth factor receptor signaling pathway	5/758	37/18805	0.135135	3.35253	2.93551	0.0157258	0.117126	0.096511	IL1B/MMRN1/FGF18/PRKCB/VTN	5
GO:0034368	BP	GO:0034368	protein-lipid complex remodeling	5/758	37/18805	0.135135	3.35253	2.93551	0.0157258	0.117126	0.096511	PLA2G2A/PLA2G7/PCSK6/CETP/MPO	5
GO:0034369	BP	GO:0034369	plasma lipoprotein particle remodeling	5/758	37/18805	0.135135	3.35253	2.93551	0.0157258	0.117126	0.096511	PLA2G2A/PLA2G7/PCSK6/CETP/MPO	5
GO:0090277	BP	GO:0090277	positive regulation of peptide hormone secretion	10/758	113/18805	0.0884956	2.19546	2.61218	0.0159259	0.117946	0.0971867	KISS1/ILDR1/GPER1/CRH/RBP4/GPR68/PCK2/PRKCB/RASL10B/DOC2B	10
GO:1902476	BP	GO:1902476	chloride transmembrane transport	10/758	113/18805	0.0884956	2.19546	2.61218	0.0159259	0.117946	0.0971867	BEST4/SLC12A8/SLC26A6/SLC26A2/GABRP/GABRR2/GLRA2/GABRB3/SLC12A5/FXYD3	10
GO:0050671	BP	GO:0050671	positive regulation of lymphocyte proliferation	12/758	147/18805	0.0816327	2.0252	2.55736	0.0159327	0.117946	0.0971867	VTCN1/TNFRSF4/IL1B/IGFBP2/BCL6/EPO/CARD11/LEP/PDCD1LG2/IGF2/CCL5/LILRB2	12
GO:0060048	BP	GO:0060048	cardiac muscle contraction	12/758	147/18805	0.0816327	2.0252	2.55736	0.0159327	0.117946	0.0971867	SCN3A/TTN/SCN10A/MYL3/SCN5A/ADRA1B/ACE2/STC1/SCN4A/CACNA1G/NEDD4L/KCNE1	12
GO:0045214	BP	GO:0045214	sarcomere organization	6/758	51/18805	0.117647	2.91867	2.81187	0.0161999	0.119741	0.0986663	OBSCN/TTN/ANKRD1/MYLK3/KRT19/FHOD3	6
GO:1904892	BP	GO:1904892	regulation of receptor signaling pathway via STAT	9/758	97/18805	0.0927835	2.30184	2.63443	0.0163152	0.12023	0.099069	IL10/IL7R/F2R/CAMK2A/PRL/LEP/GH1/CCL5/TGFB1	9
GO:0002696	BP	GO:0002696	positive regulation of leukocyte activation	24/758	372/18805	0.0645161	1.60056	2.39766	0.0163153	0.12023	0.099069	PLA2G4A/VTCN1/IL10/TNFRSF4/IL1B/IL1RL1/IGFBP2/BCL6/IL7R/HLA-G/VNN1/CD83/EPO/CARD11/LEP/EGR3/LYN/PDCD1LG2/IGF2/TBX21/CCL3/CCL5/TGFB1/LILRB2	24
GO:0007411	BP	GO:0007411	axon guidance	17/758	238/18805	0.0714286	1.77205	2.45652	0.0164748	0.121222	0.0998862	ARTN/NFASC/SEMA6C/SEMA4F/GAP43/BMPR1B/SEMA5A/PLEKHG4B/VEGFA/SEMA3A/RELN/PLXNA4/SEMA3E/NDP/PTCH1/SEMA4G/PTPRH	17
GO:0001655	BP	GO:0001655	urogenital system development	7/758	66/18805	0.106061	2.63123	2.72063	0.0166776	0.121776	0.100343	PAX8/ESR1/AR/NKX3-1/TNC/PTCH1/MMP2	7
GO:0031100	BP	GO:0031100	animal organ regeneration	7/758	66/18805	0.106061	2.63123	2.72063	0.0166776	0.121776	0.100343	IL10/RGN/ANGPT2/PTCH1/NNMT/VTN/TGFB1	7
GO:0034284	BP	GO:0034284	response to monosaccharide	16/758	220/18805	0.0727273	1.80427	2.45917	0.0168164	0.121776	0.100343	HMGCS2/GLUL/PTPRN/COL6A3/SLC26A6/LEP/GPER1/CRH/SLC39A14/ANGPT2/EXTL3/ENDOG/GPR68/PCK2/PRKCB/TGFB1	16
GO:0002407	BP	GO:0002407	dendritic cell chemotaxis	4/758	25/18805	0.16	3.96939	3.04472	0.0168734	0.121776	0.100343	TNFSF18/CCR1/CCR6/CCL5	4
GO:0006706	BP	GO:0006706	steroid catabolic process	4/758	25/18805	0.16	3.96939	3.04472	0.0168734	0.121776	0.100343	SULT1E1/SPP1/CYP39A1/CYP24A1	4
GO:0008211	BP	GO:0008211	glucocorticoid metabolic process	4/758	25/18805	0.16	3.96939	3.04472	0.0168734	0.121776	0.100343	WNT4/CRH/SERPINA6/BMP2	4
GO:0010842	BP	GO:0010842	retina layer formation	4/758	25/18805	0.16	3.96939	3.04472	0.0168734	0.121776	0.100343	NDP/FAT3/ATP8A2/RDH13	4
GO:0015874	BP	GO:0015874	norepinephrine transport	4/758	25/18805	0.16	3.96939	3.04472	0.0168734	0.121776	0.100343	ADORA3/OXTR/STX1A/CRH	4
GO:0046697	BP	GO:0046697	decidualization	4/758	25/18805	0.16	3.96939	3.04472	0.0168734	0.121776	0.100343	SPP1/PTN/NDP/STC1	4
GO:1901623	BP	GO:1901623	regulation of lymphocyte chemotaxis	4/758	25/18805	0.16	3.96939	3.04472	0.0168734	0.121776	0.100343	S100A7/CCL3/CCL4/CCL5	4
GO:1903318	BP	GO:1903318	negative regulation of protein maturation	4/758	25/18805	0.16	3.96939	3.04472	0.0168734	0.121776	0.100343	IL1R2/SERPINE2/GAS1/CHAC1	4
GO:0019627	BP	GO:0019627	urea metabolic process	3/758	14/18805	0.214286	5.31615	3.31088	0.0170251	0.121776	0.100343	CPS1/SLC25A15/ARG2	3
GO:0035630	BP	GO:0035630	bone mineralization involved in bone maturation	3/758	14/18805	0.214286	5.31615	3.31088	0.0170251	0.121776	0.100343	LTF/LEP/BMP2	3
GO:0042670	BP	GO:0042670	retinal cone cell differentiation	3/758	14/18805	0.214286	5.31615	3.31088	0.0170251	0.121776	0.100343	RP1/CRB2/DIO3	3
GO:0046348	BP	GO:0046348	amino sugar catabolic process	3/758	14/18805	0.214286	5.31615	3.31088	0.0170251	0.121776	0.100343	CHI3L2/NPL/ALDH1A1	3
GO:0051608	BP	GO:0051608	histamine transport	3/758	14/18805	0.214286	5.31615	3.31088	0.0170251	0.121776	0.100343	RAB44/LYN/SLC18A2	3
GO:0061469	BP	GO:0061469	regulation of type B pancreatic cell proliferation	3/758	14/18805	0.214286	5.31615	3.31088	0.0170251	0.121776	0.100343	SGPP2/PTPRN/NUPR1	3
GO:1905208	BP	GO:1905208	negative regulation of cardiocyte differentiation	3/758	14/18805	0.214286	5.31615	3.31088	0.0170251	0.121776	0.100343	FZD7/DKK1/BMP2	3
GO:2000311	BP	GO:2000311	regulation of AMPA receptor activity	3/758	14/18805	0.214286	5.31615	3.31088	0.0170251	0.121776	0.100343	CNIH2/CACNG4/SHANK1	3
GO:0097485	BP	GO:0097485	neuron projection guidance	17/758	239/18805	0.0711297	1.76464	2.4381	0.0170972	0.122112	0.10062	ARTN/NFASC/SEMA6C/SEMA4F/GAP43/BMPR1B/SEMA5A/PLEKHG4B/VEGFA/SEMA3A/RELN/PLXNA4/SEMA3E/NDP/PTCH1/SEMA4G/PTPRH	17
GO:0006109	BP	GO:0006109	regulation of carbohydrate metabolic process	14/758	184/18805	0.076087	1.88762	2.47965	0.0171476	0.122293	0.100769	POMC/PLEK/PTH1R/UCHL1/C1QTNF3/LEP/GPER1/RGN/NNMT/PHLDA2/IGF2/NUPR1/PMAIP1/TGFB1	14
GO:0008207	BP	GO:0008207	C21-steroid hormone metabolic process	5/758	38/18805	0.131579	3.2643	2.86343	0.0175244	0.124615	0.102683	WNT4/DHRS9/AKR1C2/DHRS2/BMP2	5
GO:0070306	BP	GO:0070306	lens fiber cell differentiation	5/758	38/18805	0.131579	3.2643	2.86343	0.0175244	0.124615	0.102683	SLC7A11/WNT5B/HSF4/TGFB1/SPRED3	5
GO:0061008	BP	GO:0061008	hepaticobiliary system development	12/758	149/18805	0.0805369	1.99802	2.50656	0.0175504	0.124618	0.102685	HMGCS2/WNT4/IL10/CPS1/PTN/RGN/PTCH1/PCK2/ALDH1A2/VTN/TGFB1/UPB1	12
GO:0001666	BP	GO:0001666	response to hypoxia	21/758	316/18805	0.0664557	1.64868	2.38328	0.0176189	0.124827	0.102857	VEGFA/TWIST1/HILPDA/INHBA/EPO/AQP1/LEP/NDP/STC1/NKX3-1/NDRG1/ANGPT2/ENDOG/UCP3/DIO3/MMP2/PMAIP1/BMP2/TGFB1/BBC3/CBS	21
GO:0010466	BP	GO:0010466	negative regulation of peptidase activity	6/758	52/18805	0.115385	2.86254	2.75632	0.017708	0.124827	0.102857	ECM1/SERPINE2/TIMP1/CRB2/VTN/SERPINB4	6
GO:0034331	BP	GO:0034331	cell junction maintenance	6/758	52/18805	0.115385	2.86254	2.75632	0.017708	0.124827	0.102857	CSMD2/F2R/RIMS1/PLXNA4/CNTNAP1/SHANK1	6
GO:0035987	BP	GO:0035987	endodermal cell differentiation	6/758	52/18805	0.115385	2.86254	2.75632	0.017708	0.124827	0.102857	INHBA/DKK1/HMGA2/ITGA7/MMP2/VTN	6
GO:0042461	BP	GO:0042461	photoreceptor cell development	6/758	52/18805	0.115385	2.86254	2.75632	0.017708	0.124827	0.102857	PRDM1/VEGFA/RP1/CRB2/DIO3/RDH13	6
GO:0002793	BP	GO:0002793	positive regulation of peptide secretion	10/758	115/18805	0.0869565	2.15728	2.55117	0.0178129	0.125385	0.103317	KISS1/ILDR1/GPER1/CRH/RBP4/GPR68/PCK2/PRKCB/RASL10B/DOC2B	10
GO:0170039	BP	GO:0170039	proteinogenic amino acid metabolic process	13/758	167/18805	0.0778443	1.93122	2.47723	0.0178421	0.125409	0.103337	PHGDH/GLUL/AGXT/CPS1/SLC7A11/BHMT2/NDP/ARG2/ASPG/MTHFD1/PYCR1/PIPOX/CBS	13
GO:0019730	BP	GO:0019730	antimicrobial humoral response	14/758	185/18805	0.0756757	1.87742	2.45787	0.0178907	0.125414	0.103341	S100A7/POMC/GNLY/LTF/CXCL1/DEFA3/LGALS3/CX3CL1/CCL13/CCL3/CCL4/CCL5/SLPI/LGALS4	14
GO:0002820	BP	GO:0002820	negative regulation of adaptive immune response	7/758	67/18805	0.104478	2.59195	2.67525	0.0179972	0.125414	0.103341	TNFSF18/IL1RL1/BCL6/IL7R/HLA-G/KLRC1/TBX21	7
GO:0032623	BP	GO:0032623	interleukin-2 production	7/758	67/18805	0.104478	2.59195	2.67525	0.0179972	0.125414	0.103341	VTCN1/IL1B/CD83/CARD11/VSIG4/NAV3/TBX21	7
GO:0032663	BP	GO:0032663	regulation of interleukin-2 production	7/758	67/18805	0.104478	2.59195	2.67525	0.0179972	0.125414	0.103341	VTCN1/IL1B/CD83/CARD11/VSIG4/NAV3/TBX21	7
GO:0050832	BP	GO:0050832	defense response to fungus	7/758	67/18805	0.104478	2.59195	2.67525	0.0179972	0.125414	0.103341	POMC/GNLY/LTF/DEFA3/COTL1/MPO/TGFB1	7
GO:2000630	BP	GO:2000630	positive regulation of miRNA metabolic process	7/758	67/18805	0.104478	2.59195	2.67525	0.0179972	0.125414	0.103341	IL10/PRL/AR/WT1/SMAD6/BMP2/TGFB1	7
GO:0032946	BP	GO:0032946	positive regulation of mononuclear cell proliferation	12/758	150/18805	0.08	1.9847	2.48146	0.0184041	0.127469	0.105034	VTCN1/TNFRSF4/IL1B/IGFBP2/BCL6/EPO/CARD11/LEP/PDCD1LG2/IGF2/CCL5/LILRB2	12
GO:0050714	BP	GO:0050714	positive regulation of protein secretion	12/758	150/18805	0.08	1.9847	2.48146	0.0184041	0.127469	0.105034	TTN/C1QTNF3/ACHE/GPER1/CRH/ANKRD1/RBP4/GPR68/PCK2/PRKCB/DOC2B/TGFB1	12
GO:1903706	BP	GO:1903706	regulation of hemopoiesis	27/758	436/18805	0.0619266	1.53632	2.3221	0.0184176	0.127469	0.105034	TNFSF18/CD101/IL10/INHA/CCR1/LTF/BCL6/IL7R/PRDM1/HSPA1A/HLA-G/VNN1/CD83/HSPA1B/INHBA/CARD11/PTN/EGR3/LYN/SNAI2/GPR68/IL34/TBX21/CCL3/TGFB1/LILRB2/NFAM1	27
GO:0009798	BP	GO:0009798	axis specification	9/758	99/18805	0.0909091	2.25534	2.56652	0.018423	0.127469	0.105034	MDFI/PKD1L1/RIPPLY1/CHRDL1/STC1/PTCH1/WT1/SMAD6/PCSK6	9
GO:0051781	BP	GO:0051781	positive regulation of cell division	9/758	99/18805	0.0909091	2.25534	2.56652	0.018423	0.127469	0.105034	PROK1/IL1B/HTR2B/VEGFA/PTN/NKX3-1/PDGFD/IGF2/TGFB1	9
GO:0070098	BP	GO:0070098	chemokine-mediated signaling pathway	8/758	83/18805	0.0963855	2.3912	2.60321	0.0185835	0.128397	0.105799	CCR1/CCR6/LYN/CX3CL1/CCL13/CCL3/CCL4/CCL5	8
GO:0002444	BP	GO:0002444	myeloid leukocyte mediated immunity	10/758	116/18805	0.0862069	2.13868	2.52113	0.0188158	0.129269	0.106517	FCGR2C/POMC/RAB44/LYN/SLC18A2/LAT/CCL3/ADORA2B/FCAR/C3	10
GO:0018958	BP	GO:0018958	phenol-containing compound metabolic process	10/758	116/18805	0.0862069	2.13868	2.52113	0.0188158	0.129269	0.106517	PAX8/SLC7A11/HAND2/DRD1/CGA/GPR37/HPRT1/TPH2/DIO3/DUOX1	10
GO:0070252	BP	GO:0070252	actin-mediated cell contraction	10/758	116/18805	0.0862069	2.13868	2.52113	0.0188158	0.129269	0.106517	PDPN/SCN3A/SCN10A/SCN5A/EPDR1/STC1/SCN4A/CACNA1G/NEDD4L/KCNE1	10
GO:0070555	BP	GO:0070555	response to interleukin-1	10/758	116/18805	0.0862069	2.13868	2.52113	0.0188158	0.129269	0.106517	IL1B/IL1R2/EPO/NKX3-1/ST18/ANKRD1/MMP2/MYLK3/CCL3/CCL5	10
GO:0050870	BP	GO:0050870	positive regulation of T cell activation	18/758	261/18805	0.0689655	1.71095	2.37035	0.0191474	0.131258	0.108156	VTCN1/IL1B/IGFBP2/BCL6/IL7R/HLA-G/VNN1/CD83/EPO/CARD11/LEP/EGR3/LYN/PDCD1LG2/IGF2/CCL5/TGFB1/LILRB2	18
GO:0032964	BP	GO:0032964	collagen biosynthetic process	6/758	53/18805	0.113208	2.80853	2.70208	0.0193096	0.131258	0.108156	WNT4/ADAMTS3/F2R/INHBA/RCN3/TGFB1	6
GO:0042269	BP	GO:0042269	regulation of natural killer cell mediated cytotoxicity	6/758	53/18805	0.113208	2.80853	2.70208	0.0193096	0.131258	0.108156	SLAMF6/HLA-G/LEP/KLRC1/SERPINB4/TGFB1	6
GO:0046460	BP	GO:0046460	neutral lipid biosynthetic process	6/758	53/18805	0.113208	2.80853	2.70208	0.0193096	0.131258	0.108156	PLA2G4A/GPAT2/RGN/PCK2/C3/LDLR	6
GO:0046463	BP	GO:0046463	acylglycerol biosynthetic process	6/758	53/18805	0.113208	2.80853	2.70208	0.0193096	0.131258	0.108156	PLA2G4A/GPAT2/RGN/PCK2/C3/LDLR	6
GO:0170038	BP	GO:0170038	proteinogenic amino acid biosynthetic process	6/758	53/18805	0.113208	2.80853	2.70208	0.0193096	0.131258	0.108156	PHGDH/GLUL/AGXT/BHMT2/MTHFD1/PYCR1	6
GO:0045953	BP	GO:0045953	negative regulation of natural killer cell mediated cytotoxicity	4/758	26/18805	0.153846	3.81672	2.94545	0.0193208	0.131258	0.108156	HLA-G/KLRC1/SERPINB4/TGFB1	4
GO:0046629	BP	GO:0046629	gamma-delta T cell activation	4/758	26/18805	0.153846	3.81672	2.94545	0.0193208	0.131258	0.108156	MICB/EGR3/KLRC1/CXADR	4
GO:0003180	BP	GO:0003180	aortic valve morphogenesis	5/758	39/18805	0.128205	3.1806	2.7937	0.0194541	0.131501	0.108357	TWIST1/SNAI2/SMAD6/TGFB1/ADAMTS5	5
GO:0034367	BP	GO:0034367	protein-containing complex remodeling	5/758	39/18805	0.128205	3.1806	2.7937	0.0194541	0.131501	0.108357	PLA2G2A/PLA2G7/PCSK6/CETP/MPO	5
GO:0042755	BP	GO:0042755	eating behavior	5/758	39/18805	0.128205	3.1806	2.7937	0.0194541	0.131501	0.108357	CCK/OXTR/UCHL1/LEP/ATP8A2	5
GO:0007156	BP	GO:0007156	homophilic cell adhesion via plasma membrane adhesion molecules	13/758	169/18805	0.0769231	1.90836	2.43099	0.0194917	0.131501	0.108357	IGSF11/CLSTN2/PCDH10/DCHS2/PCDHB16/PCDHB11/CDH6/FAT2/PCDH19/FAT3/PCDH17/DSG3/CELSR1	13
GO:1990138	BP	GO:1990138	neuron projection extension	13/758	169/18805	0.0769231	1.90836	2.43099	0.0194917	0.131501	0.108357	TRIM46/SEMA6C/SEMA4F/CPNE9/SEMA5A/CDKL3/KIAA0319/RIMS1/VEGFA/SEMA3A/PLXNA4/NEDD4L/MAG	13
GO:0001910	BP	GO:0001910	regulation of leukocyte mediated cytotoxicity	9/758	100/18805	0.09	2.23278	2.53318	0.019548	0.131517	0.108369	SLAMF6/POMC/SLC22A13/IL7R/HLA-G/LEP/KLRC1/SERPINB4/TGFB1	9
GO:0051346	BP	GO:0051346	negative regulation of hydrolase activity	9/758	100/18805	0.09	2.23278	2.53318	0.019548	0.131517	0.108369	ECM1/SERPINE2/PLA2R1/CAMK2A/RASA4/TIMP1/CRB2/VTN/SERPINB4	9
GO:0010810	BP	GO:0010810	regulation of cell-substrate adhesion	16/758	224/18805	0.0714286	1.77205	2.38228	0.0195826	0.131568	0.108412	AJAP1/NID1/PDPN/WNT4/FZD7/VIT/APOD/BCL6/NPNT/VEGFA/SEMA3E/ANGPT2/MMP12/CX3CL1/VTN/SKAP1	16
GO:0051345	BP	GO:0051345	positive regulation of hydrolase activity	14/758	188/18805	0.0744681	1.84746	2.39331	0.020267	0.135413	0.111579	ASAP3/PLEK/F2R/HSPA1A/LYN/GPIHBP1/NTF3/DDX11/GNB5/CCL5/MAPRE2/BMP2/APC2/RCN3	14
GO:0045619	BP	GO:0045619	regulation of lymphocyte differentiation	16/758	225/18805	0.0711111	1.76417	2.3633	0.0203255	0.135413	0.111579	TNFSF18/IL10/INHA/BCL6/IL7R/PRDM1/HLA-G/VNN1/CD83/INHBA/CARD11/EGR3/TBX21/TGFB1/LILRB2/NFAM1	16
GO:0007204	BP	GO:0007204	positive regulation of cytosolic calcium ion concentration	13/758	170/18805	0.0764706	1.89714	2.40811	0.0203583	0.135413	0.111579	KISS1/PTGER3/CCR1/OXTR/ADRA1B/F2R/ESR1/CCR6/EPO/GPER1/SAA1/HRH4/C5AR2	13
GO:0003015	BP	GO:0003015	heart process	18/758	263/18805	0.0684411	1.69793	2.33599	0.0205056	0.135413	0.111579	ADORA3/SCN3A/TTN/SCN10A/SHOX2/MYL3/SCN5A/ADRA1B/CHRM2/ACE2/STC1/IRX3/SCN4A/KCNJ12/CACNA1G/NEDD4L/CXADR/KCNE1	18
GO:0002829	BP	GO:0002829	negative regulation of type 2 immune response	3/758	15/18805	0.2	4.96174	3.14576	0.0206552	0.135413	0.111579	BCL6/ARG2/TBX21	3
GO:0010919	BP	GO:0010919	regulation of inositol phosphate biosynthetic process	3/758	15/18805	0.2	4.96174	3.14576	0.0206552	0.135413	0.111579	PLEK/PTH1R/GPER1	3
GO:0016322	BP	GO:0016322	neuron remodeling	3/758	15/18805	0.2	4.96174	3.14576	0.0206552	0.135413	0.111579	KCNQ3/CX3CL1/C3	3
GO:0043518	BP	GO:0043518	negative regulation of DNA damage response, signal transduction by p53 class mediator	3/758	15/18805	0.2	4.96174	3.14576	0.0206552	0.135413	0.111579	TWIST1/SNAI2/CD44	3
GO:0045117	BP	GO:0045117	azole transmembrane transport	3/758	15/18805	0.2	4.96174	3.14576	0.0206552	0.135413	0.111579	SLC38A3/SLC28A2/SLC28A1	3
GO:0048681	BP	GO:0048681	negative regulation of axon regeneration	3/758	15/18805	0.2	4.96174	3.14576	0.0206552	0.135413	0.111579	SPP1/KIAA0319/RTN4RL1	3
GO:0048935	BP	GO:0048935	peripheral nervous system neuron development	3/758	15/18805	0.2	4.96174	3.14576	0.0206552	0.135413	0.111579	HOXD10/HAND2/NEFH	3
GO:0050930	BP	GO:0050930	induction of positive chemotaxis	3/758	15/18805	0.2	4.96174	3.14576	0.0206552	0.135413	0.111579	ARTN/VEGFA/NTF3	3
GO:0060456	BP	GO:0060456	positive regulation of digestive system process	3/758	15/18805	0.2	4.96174	3.14576	0.0206552	0.135413	0.111579	NEGR1/AQP1/CRH	3
GO:0070207	BP	GO:0070207	protein homotrimerization	3/758	15/18805	0.2	4.96174	3.14576	0.0206552	0.135413	0.111579	HLA-G/SCARA5/SLC1A2	3
GO:1904936	BP	GO:1904936	interneuron migration	3/758	15/18805	0.2	4.96174	3.14576	0.0206552	0.135413	0.111579	DRD1/RELN/FAT3	3
GO:2001028	BP	GO:2001028	positive regulation of endothelial cell chemotaxis	3/758	15/18805	0.2	4.96174	3.14576	0.0206552	0.135413	0.111579	SEMA5A/FGF18/VEGFA	3
GO:2001138	BP	GO:2001138	regulation of phospholipid transport	3/758	15/18805	0.2	4.96174	3.14576	0.0206552	0.135413	0.111579	ABCB4/ATP8A2/CETP	3
GO:2001140	BP	GO:2001140	positive regulation of phospholipid transport	3/758	15/18805	0.2	4.96174	3.14576	0.0206552	0.135413	0.111579	ABCB4/ATP8A2/CETP	3
GO:0016051	BP	GO:0016051	carbohydrate biosynthetic process	15/758	207/18805	0.0724638	1.79773	2.36519	0.0207844	0.136076	0.112126	PGD/PLEK/PTH1R/C1QTNF3/NHLRC1/LEP/GPER1/GYG2/SLC39A14/NNMT/IGF2/RBP4/PCK2/ALDOC/TGFB1	15
GO:0045576	BP	GO:0045576	mast cell activation	7/758	69/18805	0.101449	2.51683	2.5869	0.0208534	0.136162	0.112197	CNR1/RAB44/LYN/NDRG1/SLC18A2/LAT/ADORA2B	7
GO:0061180	BP	GO:0061180	mammary gland epithelium development	7/758	69/18805	0.101449	2.51683	2.5869	0.0208534	0.136162	0.112197	WNT4/ESR1/AR/ZNF703/PTCH1/PGR/TGFB1	7
GO:0071320	BP	GO:0071320	cellular response to cAMP	6/758	54/18805	0.111111	2.75652	2.64908	0.0210072	0.136494	0.112471	CPS1/SLC26A6/AQP1/STC1/WT1/KCNE1	6
GO:0071827	BP	GO:0071827	plasma lipoprotein particle organization	6/758	54/18805	0.111111	2.75652	2.64908	0.0210072	0.136494	0.112471	SOAT1/PLA2G2A/PLA2G7/PCSK6/CETP/MPO	6
GO:2000772	BP	GO:2000772	regulation of cellular senescence	6/758	54/18805	0.111111	2.75652	2.64908	0.0210072	0.136494	0.112471	BCL6/HLA-G/TWIST1/HMGA2/NUAK1/ARG2	6
GO:0006520	BP	GO:0006520	amino acid metabolic process	19/758	283/18805	0.0671378	1.6656	2.31218	0.0210871	0.136494	0.112471	PHGDH/HPDL/GLUL/AGXT/CPS1/SLC7A11/BHMT2/NDP/ALDH1A1/TPH2/ARG2/ASPG/MTHFD1/DPEP1/PYCR1/PIPOX/UPB1/GGT5/CBS	19
GO:2001242	BP	GO:2001242	regulation of intrinsic apoptotic signaling pathway	14/758	189/18805	0.0740741	1.83768	2.37205	0.0211098	0.136494	0.112471	MUC1/IL10/NME5/HSPA1A/VNN1/EPO/NKX3-1/SNAI2/CD44/MMP2/NUPR1/PYCR1/PMAIP1/BBC3	14
GO:0001909	BP	GO:0001909	leukocyte mediated cytotoxicity	12/758	153/18805	0.0784314	1.94578	2.4073	0.021152	0.136494	0.112471	FCGR2C/SLAMF6/POMC/SLC22A13/IL7R/HLA-G/LEP/HPRT1/KLRC1/GZMB/SERPINB4/TGFB1	12
GO:0070227	BP	GO:0070227	lymphocyte apoptotic process	8/758	85/18805	0.0941176	2.33494	2.52799	0.0211564	0.136494	0.112471	IL10/BCL6/IL7R/LYN/ARG2/LGALS3/CCL5/BBC3	8
GO:0086001	BP	GO:0086001	cardiac muscle cell action potential	8/758	85/18805	0.0941176	2.33494	2.52799	0.0211564	0.136494	0.112471	SCN3A/SCN10A/SCN5A/SCN4A/CACNA1G/NEDD4L/CXADR/KCNE1	8
GO:0086003	BP	GO:0086003	cardiac muscle cell contraction	8/758	85/18805	0.0941176	2.33494	2.52799	0.0211564	0.136494	0.112471	SCN3A/SCN10A/SCN5A/STC1/SCN4A/CACNA1G/NEDD4L/KCNE1	8
GO:0072593	BP	GO:0072593	reactive oxygen species metabolic process	17/758	245/18805	0.0693878	1.72142	2.32938	0.0212216	0.136733	0.112668	PLA2R1/SH3PXD2B/LEP/ACE2/HBB/HBD/HBE1/SLC18A2/SH3PXD2A/ARG2/FBLN5/DUOX1/HBZ/MPO/PMAIP1/TGFB1/CBS	17
GO:0048639	BP	GO:0048639	positive regulation of developmental growth	13/758	171/18805	0.0760234	1.88604	2.38537	0.0212534	0.136757	0.112687	CRABP2/CPNE9/SEMA5A/RIMS1/VEGFA/LEP/IGF2/WT1/ATP8A2/DIO3/SOX15/GH1/NEDD4L	13
GO:0001953	BP	GO:0001953	negative regulation of cell-matrix adhesion	5/758	40/18805	0.125	3.10109	2.7262	0.021518	0.138277	0.11394	AJAP1/APOD/BCL6/SEMA3E/MMP12	5
GO:0034219	BP	GO:0034219	carbohydrate transmembrane transport	11/758	136/18805	0.0808824	2.00659	2.41444	0.0217585	0.139566	0.115002	SLC45A1/IL1B/SLC26A6/DRD1/AQP1/LEP/SLC1A2/PRKCB/GH1/C3/SLC5A1	11
GO:0003073	BP	GO:0003073	regulation of systemic arterial blood pressure	9/758	102/18805	0.0882353	2.189	2.46766	0.0219457	0.139566	0.115002	GPR37L1/OXTR/F2R/ACE2/AR/NCALD/CRH/RASL10B/KCNK6	9
GO:0002716	BP	GO:0002716	negative regulation of natural killer cell mediated immunity	4/758	27/18805	0.148148	3.67536	2.851	0.0219764	0.139566	0.115002	HLA-G/KLRC1/SERPINB4/TGFB1	4
GO:0032967	BP	GO:0032967	positive regulation of collagen biosynthetic process	4/758	27/18805	0.148148	3.67536	2.851	0.0219764	0.139566	0.115002	WNT4/F2R/INHBA/TGFB1	4
GO:0042026	BP	GO:0042026	protein refolding	4/758	27/18805	0.148148	3.67536	2.851	0.0219764	0.139566	0.115002	HSPA1A/HSPA1B/HSPB2/HSPB6	4
GO:0045649	BP	GO:0045649	regulation of macrophage differentiation	4/758	27/18805	0.148148	3.67536	2.851	0.0219764	0.139566	0.115002	INHA/INHBA/IL34/TGFB1	4
GO:0050926	BP	GO:0050926	regulation of positive chemotaxis	4/758	27/18805	0.148148	3.67536	2.851	0.0219764	0.139566	0.115002	ARTN/VEGFA/ANGPT2/NTF3	4
GO:0060343	BP	GO:0060343	trabecula formation	4/758	27/18805	0.148148	3.67536	2.851	0.0219764	0.139566	0.115002	VEGFA/RBP4/MMP2/ADAMTS1	4
GO:1901798	BP	GO:1901798	positive regulation of signal transduction by p53 class mediator	4/758	27/18805	0.148148	3.67536	2.851	0.0219764	0.139566	0.115002	CHD5/PLA2R1/ANKRD1/PMAIP1	4
GO:0003205	BP	GO:0003205	cardiac chamber development	13/758	172/18805	0.0755814	1.87508	2.3628	0.0221775	0.14066	0.115903	PAX8/SHOX2/MYL3/SCN5A/HAND2/PRDM1/DNAH11/RBP4/SMAD6/GREB1L/BMP2/TGFB1/ADAMTS1	13
GO:0045765	BP	GO:0045765	regulation of angiogenesis	23/758	363/18805	0.0633609	1.5719	2.2549	0.0222223	0.14076	0.115986	PROK1/ECM1/IL10/GLUL/IL1B/SEMA5A/FGF18/HLA-G/PRL/VEGFA/TWIST1/AQP1/SEMA3E/LEP/ANGPT2/HMGA2/CX3CL1/PRKCB/EMILIN2/HSPB6/C3/CLDN5/ADAMTS1	23
GO:0001701	BP	GO:0001701	in utero embryonic development	25/758	403/18805	0.0620347	1.539	2.24165	0.022268	0.140867	0.116074	IL10/RRM2/PTH1R/SLC34A2/HAND2/ADAMTS3/C6/PRDM1/MDFI/VEGFA/TWIST1/AR/ENDOG/PTCH1/PHLDA2/IGF2/SH3PXD2A/CCDC62/PPP4R4/APBA2/SOX15/PLCD3/KRT19/BMP2/UPB1	25
GO:0046530	BP	GO:0046530	photoreceptor cell differentiation	7/758	70/18805	0.1	2.48087	2.54388	0.0223934	0.141476	0.116576	PRDM1/VEGFA/NDP/RP1/CRB2/DIO3/RDH13	7
GO:0030217	BP	GO:0030217	T cell differentiation	21/758	324/18805	0.0648148	1.60797	2.2623	0.0225274	0.142139	0.117122	FCER1G/TNFSF18/WNT4/SLAMF6/IL1B/FZD7/STAT4/BCL6/IL7R/PRDM1/HLA-G/CCR6/VNN1/CD83/CARD11/LEP/EGR3/KLRC1/TBX21/TGFB1/LILRB2	21
GO:0042743	BP	GO:0042743	hydrogen peroxide metabolic process	6/758	55/18805	0.109091	2.7064	2.59729	0.0228029	0.143683	0.118394	HBB/HBD/HBE1/DUOX1/HBZ/MPO	6
GO:0030879	BP	GO:0030879	mammary gland development	11/758	137/18805	0.080292	1.99194	2.38811	0.0228312	0.143683	0.118394	WNT4/OXTR/RXFP1/PRL/ESR1/VEGFA/AR/ZNF703/PTCH1/PGR/TGFB1	11
GO:0001764	BP	GO:0001764	neuron migration	14/758	191/18805	0.0732984	1.81844	2.32992	0.022874	0.143767	0.118463	TRIM46/CCK/DRD1/CAMK2A/KIAA0319/TUBB2A/VEGFA/TWIST1/SEMA3A/RELN/SEMA3E/FAT3/CX3CL1/CELSR1	14
GO:0051092	BP	GO:0051092	positive regulation of NF-kappaB transcription factor activity	10/758	120/18805	0.0833333	2.06739	2.40395	0.0232449	0.145722	0.120074	TNFSF18/ROR1/IL1B/LTF/CAMK2A/HSPA1A/HSPA1B/CARD11/AR/TRIM22	10
GO:1902106	BP	GO:1902106	negative regulation of leukocyte differentiation	10/758	120/18805	0.0833333	2.06739	2.40395	0.0232449	0.145722	0.120074	TNFSF18/INHA/LTF/BCL6/HLA-G/INHBA/LYN/GPR68/TBX21/CCL3	10
GO:0009066	BP	GO:0009066	aspartate family amino acid metabolic process	5/758	41/18805	0.121951	3.02545	2.66078	0.0237192	0.147744	0.121741	PHGDH/BHMT2/ASPG/MTHFD1/PIPOX	5
GO:0033028	BP	GO:0033028	myeloid cell apoptotic process	5/758	41/18805	0.121951	3.02545	2.66078	0.0237192	0.147744	0.121741	SLC7A11/EPO/SNAI2/CCL5/FCAR	5
GO:0035136	BP	GO:0035136	forelimb morphogenesis	5/758	41/18805	0.121951	3.02545	2.66078	0.0237192	0.147744	0.121741	CRABP2/HOXD10/SHOX2/TWIST1/ALDH1A2	5
GO:0072210	BP	GO:0072210	metanephric nephron development	5/758	41/18805	0.121951	3.02545	2.66078	0.0237192	0.147744	0.121741	KIF26B/WNT4/PAX8/AQP1/WT1	5
GO:1904861	BP	GO:1904861	excitatory synapse assembly	5/758	41/18805	0.121951	3.02545	2.66078	0.0237192	0.147744	0.121741	CSMD2/PTPN13/RELN/LRRC4/VSTM5	5
GO:0001892	BP	GO:0001892	embryonic placenta development	8/758	87/18805	0.091954	2.28126	2.45485	0.023972	0.148749	0.122568	IL10/PRDM1/MDFI/PHLDA2/IGF2/SOX15/PLCD3/KRT19	8
GO:0052547	BP	GO:0052547	regulation of peptidase activity	8/758	87/18805	0.091954	2.28126	2.45485	0.023972	0.148749	0.122568	ECM1/SERPINE2/TIMP1/LYN/CRB2/VTN/SERPINB4/RCN3	8
GO:0120193	BP	GO:0120193	tight junction organization	8/758	87/18805	0.091954	2.28126	2.45485	0.023972	0.148749	0.122568	IL1B/ILDR1/CLDN15/SNAI2/MYLK3/DSG3/CLDN5/CLDN8	8
GO:0006836	BP	GO:0006836	neurotransmitter transport	15/758	211/18805	0.07109	1.76365	2.28617	0.0241907	0.149915	0.123529	SLC6A9/CPLX1/DRD1/CAMK2A/RIMS1/STX1A/GPER1/SLC1A2/SLC18A2/SLC6A15/SLC6A12/SLC28A2/SV2B/PRKCB/DOC2B	15
GO:0006704	BP	GO:0006704	glucocorticoid biosynthetic process	3/758	16/18805	0.1875	4.65163	2.99469	0.0246756	0.15108	0.124489	WNT4/CRH/BMP2	3
GO:0021984	BP	GO:0021984	adenohypophysis development	3/758	16/18805	0.1875	4.65163	2.99469	0.0246756	0.15108	0.124489	WNT4/POU1F1/BMP2	3
GO:0030214	BP	GO:0030214	hyaluronan catabolic process	3/758	16/18805	0.1875	4.65163	2.99469	0.0246756	0.15108	0.124489	CD44/STAB2/TGFB1	3
GO:0034638	BP	GO:0034638	phosphatidylcholine catabolic process	3/758	16/18805	0.1875	4.65163	2.99469	0.0246756	0.15108	0.124489	PLA2G4A/PLA2G7/LDLR	3
GO:0045956	BP	GO:0045956	positive regulation of calcium ion-dependent exocytosis	3/758	16/18805	0.1875	4.65163	2.99469	0.0246756	0.15108	0.124489	STX1A/SCAMP5/DOC2B	3
GO:0048934	BP	GO:0048934	peripheral nervous system neuron differentiation	3/758	16/18805	0.1875	4.65163	2.99469	0.0246756	0.15108	0.124489	HOXD10/HAND2/NEFH	3
GO:0070571	BP	GO:0070571	negative regulation of neuron projection regeneration	3/758	16/18805	0.1875	4.65163	2.99469	0.0246756	0.15108	0.124489	SPP1/KIAA0319/RTN4RL1	3
GO:0071941	BP	GO:0071941	nitrogen cycle metabolic process	3/758	16/18805	0.1875	4.65163	2.99469	0.0246756	0.15108	0.124489	CPS1/SLC25A15/ARG2	3
GO:0098883	BP	GO:0098883	synapse pruning	3/758	16/18805	0.1875	4.65163	2.99469	0.0246756	0.15108	0.124489	DKK1/CX3CL1/C3	3
GO:0002070	BP	GO:0002070	epithelial cell maturation	4/758	28/18805	0.142857	3.5441	2.76094	0.024844	0.15108	0.124489	VEGFA/PGR/TGFB1/KCNE1	4
GO:0002675	BP	GO:0002675	positive regulation of acute inflammatory response	4/758	28/18805	0.142857	3.5441	2.76094	0.024844	0.15108	0.124489	PTGER3/IL1B/CNR1/C3	4
GO:0010714	BP	GO:0010714	positive regulation of collagen metabolic process	4/758	28/18805	0.142857	3.5441	2.76094	0.024844	0.15108	0.124489	WNT4/F2R/INHBA/TGFB1	4
GO:0021544	BP	GO:0021544	subpallium development	4/758	28/18805	0.142857	3.5441	2.76094	0.024844	0.15108	0.124489	SLC7A11/DRD1/INHBA/HPRT1	4
GO:0097186	BP	GO:0097186	amelogenesis	4/758	28/18805	0.142857	3.5441	2.76094	0.024844	0.15108	0.124489	ITGB6/WDR72/FAM20A/TGFB1	4
GO:1902894	BP	GO:1902894	negative regulation of miRNA transcription	4/758	28/18805	0.142857	3.5441	2.76094	0.024844	0.15108	0.124489	ESR1/VEGFA/TWIST1/TGFB1	4
GO:1903522	BP	GO:1903522	regulation of blood circulation	18/758	269/18805	0.0669145	1.66006	2.23465	0.0250261	0.151997	0.125245	ADORA3/SCN10A/SHOX2/OXTR/MYL3/SCN5A/ADRA1B/F2R/CHRM2/LEP/ACE2/STC1/MMP2/IRX3/KCNJ12/CACNA1G/CXADR/KCNE1	18
GO:0030048	BP	GO:0030048	actin filament-based movement	11/758	139/18805	0.0791367	1.96328	2.3361	0.0250917	0.152058	0.125295	PDPN/SCN3A/SCN10A/SCN5A/EPDR1/STC1/MYO1A/SCN4A/CACNA1G/NEDD4L/KCNE1	11
GO:0009266	BP	GO:0009266	response to temperature stimulus	13/758	175/18805	0.0742857	1.84293	2.29595	0.0251297	0.152058	0.125295	HMGCS2/PLAC8/MICB/HSPA1A/HSPA1B/LYN/SCARA5/HSPB2/UCP3/TRPV3/ZNF516/SLC12A5/HSPB6	13
GO:0060041	BP	GO:0060041	retina development in camera-type eye	13/758	175/18805	0.0742857	1.84293	2.29595	0.0251297	0.152058	0.125295	BMPR1B/PRDM1/ACHE/NDP/RP1/CRB2/FAT3/CDON/RBP4/ATP8A2/DIO3/TGFB1/RDH13	13
GO:0032368	BP	GO:0032368	regulation of lipid transport	12/758	157/18805	0.0764331	1.89621	2.311	0.0252746	0.152745	0.125861	PLA2G4A/IL1B/POMC/PLA2R1/SPP1/GDF9/ABCB4/NKX3-1/CRH/PTCH1/ATP8A2/CETP	12
GO:0003407	BP	GO:0003407	neural retina development	8/758	88/18805	0.0909091	2.25534	2.41903	0.0254739	0.153379	0.126384	PRDM1/NDP/RP1/CRB2/FAT3/ATP8A2/DIO3/RDH13	8
GO:0010232	BP	GO:0010232	vascular transport	8/758	88/18805	0.0909091	2.25534	2.41903	0.0254739	0.153379	0.126384	SLC6A9/SLC38A3/ABCG2/ABCB1/SLC1A2/SLC16A7/SLC28A2/SLC5A1	8
GO:0150104	BP	GO:0150104	transport across blood-brain barrier	8/758	88/18805	0.0909091	2.25534	2.41903	0.0254739	0.153379	0.126384	SLC6A9/SLC38A3/ABCG2/ABCB1/SLC1A2/SLC16A7/SLC28A2/SLC5A1	8
GO:0006941	BP	GO:0006941	striated muscle contraction	14/758	194/18805	0.0721649	1.79032	2.26765	0.0257238	0.154692	0.127466	SCN3A/TTN/SCN10A/MYL3/SCN5A/ADRA1B/ACE2/STC1/ATP8A2/ARG2/SCN4A/CACNA1G/NEDD4L/KCNE1	14
GO:0010951	BP	GO:0010951	negative regulation of endopeptidase activity	5/758	42/18805	0.119048	2.95342	2.59732	0.0260604	0.156138	0.128657	SERPINE2/TIMP1/CRB2/VTN/SERPINB4	5
GO:0070232	BP	GO:0070232	regulation of T cell apoptotic process	5/758	42/18805	0.119048	2.95342	2.59732	0.0260604	0.156138	0.128657	IL7R/ARG2/LGALS3/CCL5/BBC3	5
GO:0150077	BP	GO:0150077	regulation of neuroinflammatory response	5/758	42/18805	0.119048	2.95342	2.59732	0.0260604	0.156138	0.128657	IL1B/CX3CL1/NUPR1/CCL3/LDLR	5
GO:0022898	BP	GO:0022898	regulation of transmembrane transporter activity	13/758	176/18805	0.0738636	1.83246	2.27396	0.0261753	0.156465	0.128927	SLC6A9/LRRC38/EPO/RELN/ACE2/CRH/DAPK1/CNIH2/GNB5/CACNG4/NEDD4L/SHANK1/KCNE1	13
GO:0001818	BP	GO:0001818	negative regulation of cytokine production	24/758	389/18805	0.0616967	1.53061	2.16727	0.0261793	0.156465	0.128927	IL10/IL1RL1/INHA/POMC/IL1R2/LTF/APOD/BCL6/C1QTNF3/CD83/TWIST1/INHBA/VSIG4/EXTL3/PDCD1LG2/ORM1/PRG2/NAV3/ARG2/CX3CL1/TBX21/TGFB1/LILRA4/C5AR2	24
GO:0007517	BP	GO:0007517	muscle organ development	23/758	369/18805	0.0623306	1.54634	2.17221	0.0262337	0.156599	0.129037	NEGR1/HOXD10/COL6A3/NEB/TTN/SHOX2/MYL3/POPDC3/TWIST1/EGR3/CDON/IGF2/WT1/ANKRD1/ANKRD33/ITGA7/METTL21C/ASB2/NUPR1/SOX15/CNTNAP1/BMP2/TGFB1	23
GO:0003002	BP	GO:0003002	regionalization	26/758	430/18805	0.0604651	1.50006	2.14981	0.026532	0.158185	0.130344	HES6/HOXD10/PAX8/BHLHE40/HAND2/BMPR1B/MDFI/RELN/PKD1L1/DNAH11/RIPPLY1/NKX3-1/CRB2/PTCH1/CDON/WT1/ENKUR/DKK1/BICC1/ASB2/SMAD6/ALDH1A2/PCSK6/IRX3/BMP2/C3	26
GO:0002762	BP	GO:0002762	negative regulation of myeloid leukocyte differentiation	6/758	57/18805	0.105263	2.61144	2.49708	0.0266975	0.158397	0.130518	INHA/LTF/INHBA/LYN/GPR68/CCL3	6
GO:0050805	BP	GO:0050805	negative regulation of synaptic transmission	6/758	57/18805	0.105263	2.61144	2.49708	0.0266975	0.158397	0.130518	IL1B/GRM2/DRD1/ACHE/PCDH17/LILRB2	6
GO:0050982	BP	GO:0050982	detection of mechanical stimulus	6/758	57/18805	0.105263	2.61144	2.49708	0.0266975	0.158397	0.130518	SERPINE2/TTN/PKD1L1/PTPRQ/PKD1L3/PKD1L2	6
GO:0071825	BP	GO:0071825	protein-lipid complex organization	6/758	57/18805	0.105263	2.61144	2.49708	0.0266975	0.158397	0.130518	SOAT1/PLA2G2A/PLA2G7/PCSK6/CETP/MPO	6
GO:0006814	BP	GO:0006814	sodium ion transport	17/758	252/18805	0.0674603	1.6736	2.20625	0.0269467	0.159503	0.13143	SLC6A9/SLC4A10/SERPINE2/SCN3A/SCN10A/SLC38A3/SCN5A/SLC34A2/SLC10A4/SLC6A15/SLC6A12/SCN4A/TRPV3/NEDD4L/TGFB1/FXYD3/SLC5A1	17
GO:0030111	BP	GO:0030111	regulation of Wnt signaling pathway	22/758	350/18805	0.0628571	1.5594	2.16501	0.0269495	0.159503	0.13143	FZD7/IGFBP2/CCNYL1/SEMA5A/CTNND2/TPBG/MDFI/IGFBP1/SNAI2/ZNF703/DKK1/BICC1/IGFBP6/WNT5B/AMER2/GPC5/ALPK2/APCDD1/BMP2/APC2/TGFB1/PPM1N	22
GO:0043123	BP	GO:0043123	positive regulation of canonical NF-kappaB signal transduction	15/758	214/18805	0.0700935	1.73893	2.228	0.0270077	0.159653	0.131553	ECM1/ROR1/IL1B/EDAR/HTR2B/LTF/F2R/PRL/VEGFA/CARD11/EDA2R/TRIM22/CX3CL1/PRKCB/TGFB1	15
GO:0033077	BP	GO:0033077	T cell differentiation in thymus	8/758	89/18805	0.0898876	2.23	2.38369	0.0270403	0.159653	0.131553	WNT4/IL1B/FZD7/IL7R/CCR6/VNN1/CARD11/EGR3	8
GO:1904062	BP	GO:1904062	regulation of monoatomic cation transmembrane transport	20/758	311/18805	0.0643087	1.59542	2.16991	0.0274505	0.161878	0.133387	LRRC38/SCN5A/KCNIP4/DRD1/F2R/EPO/DPP6/GPER1/LYN/KCNS2/METTL21C/GNB5/CX3CL1/KCNAB3/GRIN2C/NEDD4L/TGFB1/GRIN2D/FXYD3/KCNE1	20
GO:0030098	BP	GO:0030098	lymphocyte differentiation	26/758	432/18805	0.0601852	1.49312	2.125	0.0278829	0.162717	0.134078	FCER1G/TNFSF18/WNT4/SLAMF6/IL10/IL1B/INHA/FZD7/STAT4/PLCL2/BCL6/IL7R/PRDM1/HLA-G/CCR6/VNN1/CD83/INHBA/CARD11/LEP/EGR3/KLRC1/TBX21/TGFB1/LILRB2/NFAM1	26
GO:0001773	BP	GO:0001773	myeloid dendritic cell activation	4/758	29/18805	0.137931	3.42189	2.67491	0.0279267	0.162717	0.134078	IL10/ITGB6/DHRS2/TGFB1	4
GO:0003156	BP	GO:0003156	regulation of animal organ formation	4/758	29/18805	0.137931	3.42189	2.67491	0.0279267	0.162717	0.134078	AR/WT1/DKK1/BMP2	4
GO:0010758	BP	GO:0010758	regulation of macrophage chemotaxis	4/758	29/18805	0.137931	3.42189	2.67491	0.0279267	0.162717	0.134078	TNFSF18/IL34/MMP28/CCL5	4
GO:0014046	BP	GO:0014046	dopamine secretion	4/758	29/18805	0.137931	3.42189	2.67491	0.0279267	0.162717	0.134078	GRM2/CNR1/SLC18A2/PRKCB	4
GO:0042403	BP	GO:0042403	thyroid hormone metabolic process	4/758	29/18805	0.137931	3.42189	2.67491	0.0279267	0.162717	0.134078	PAX8/CGA/DIO3/DUOX1	4
GO:0070977	BP	GO:0070977	bone maturation	4/758	29/18805	0.137931	3.42189	2.67491	0.0279267	0.162717	0.134078	LTF/LEP/GH1/BMP2	4
GO:0072207	BP	GO:0072207	metanephric epithelium development	4/758	29/18805	0.137931	3.42189	2.67491	0.0279267	0.162717	0.134078	WNT4/PAX8/AQP1/WT1	4
GO:0090594	BP	GO:0090594	inflammatory response to wounding	4/758	29/18805	0.137931	3.42189	2.67491	0.0279267	0.162717	0.134078	F2R/TIMP1/EXTL3/TGFB1	4
GO:2000353	BP	GO:2000353	positive regulation of endothelial cell apoptotic process	4/758	29/18805	0.137931	3.42189	2.67491	0.0279267	0.162717	0.134078	HLA-G/GPER1/CD248/TGFB1	4
GO:0007626	BP	GO:0007626	locomotory behavior	15/758	215/18805	0.0697674	1.73084	2.20881	0.0279987	0.162747	0.134103	NEGR1/SLC4A10/HOXD10/LSAMP/HPGDS/UCHL1/DRD1/GPR37/RELN/HPRT1/CRH/SLC18A2/APBA2/MYO15A/GRIN2D	15
GO:0021953	BP	GO:0021953	central nervous system neuron differentiation	15/758	215/18805	0.0697674	1.73084	2.20881	0.0279987	0.162747	0.134103	BRINP2/CHD5/SLC4A10/HOXD10/BCL6/PRDM8/BMPR1B/DRD1/INHBA/PLXNA4/SEMA3E/LEP/HPRT1/PTCH1/DKK1	15
GO:0007519	BP	GO:0007519	skeletal muscle tissue development	13/758	178/18805	0.0730337	1.81187	2.2304	0.0283619	0.164313	0.135393	HOXD10/SHOX2/POPDC3/TWIST1/CDON/IGF2/ANKRD1/ANKRD33/METTL21C/ASB2/NUPR1/CNTNAP1/TGFB1	13
GO:0031644	BP	GO:0031644	regulation of nervous system process	10/758	124/18805	0.0806452	2.0007	2.29125	0.0283823	0.164313	0.135393	IGSF11/F2R/RIMS1/STX1A/RELN/CCL3/GRIN2C/GRIN2D/SHANK1/MAG	10
GO:0071887	BP	GO:0071887	leukocyte apoptotic process	10/758	124/18805	0.0806452	2.0007	2.29125	0.0283823	0.164313	0.135393	IL10/BCL6/SLC7A11/IL7R/LYN/ARG2/LGALS3/CCL5/FCAR/BBC3	10
GO:0051090	BP	GO:0051090	regulation of DNA-binding transcription factor activity	21/758	332/18805	0.063253	1.56923	2.14458	0.0284277	0.164313	0.135393	TNFSF18/ROR1/ADORA3/IL10/TNFRSF4/IL1B/HES6/BHLHE40/LTF/CAMK2A/HSPA1A/ESR1/HSPA1B/ADCY1/CARD11/BEX1/AR/PTCH1/TRIM34/TRIM22/NUPR1	21
GO:0002768	BP	GO:0002768	immune response-regulating cell surface receptor signaling pathway	23/758	372/18805	0.061828	1.53387	2.13141	0.0284368	0.164313	0.135393	FCER1G/PIGR/VTCN1/FCGR2C/PLCL2/LTF/BTNL9/MICB/HLA-G/CARD11/PAK3/LYN/KLRC1/LGALS3/PRKCB/LAT/SKAP1/LILRB2/LILRA4/FCAR/C3/C5AR2/NFAM1	23
GO:0007612	BP	GO:0007612	learning	12/758	160/18805	0.075	1.86065	2.2406	0.0287316	0.165623	0.136473	CLSTN2/SLC7A11/DRD1/TPBG/RELN/PTN/CRH/ADAM2/DKK1/SLC12A5/SHANK1/CLDN5	12
GO:0035264	BP	GO:0035264	multicellular organism growth	12/758	160/18805	0.075	1.86065	2.2406	0.0287316	0.165623	0.136473	SLC4A10/PLAC8/AR/PTCH1/SLC1A2/IGF2/ATP8A2/DIO3/APBA2/GH1/SLC12A5/COMP	12
GO:0034599	BP	GO:0034599	cellular response to oxidative stress	17/758	254/18805	0.0669291	1.66043	2.17177	0.0287774	0.165691	0.136529	GPR37L1/PLA2R1/SLC7A11/HSPA1A/HSPA1B/GPR37/AQP1/DAPK1/ENDOG/PDGFD/MGST1/DHRS2/FBLN5/MMP2/PYCR1/MPO/MGAT3	17
GO:1990266	BP	GO:1990266	neutrophil migration	9/758	107/18805	0.0841121	2.08671	2.31029	0.0288494	0.16591	0.136709	FCER1G/IL1B/SAA1/LGALS3/CX3CL1/DPEP1/CCL3/C5AR2/CXADR	9
GO:0000097	BP	GO:0000097	sulfur amino acid biosynthetic process	3/758	17/18805	0.176471	4.37801	2.85563	0.0290856	0.166091	0.136859	BHMT2/MTHFD1/CBS	3
GO:0035641	BP	GO:0035641	locomotory exploration behavior	3/758	17/18805	0.176471	4.37801	2.85563	0.0290856	0.166091	0.136859	SLC4A10/LSAMP/CRH	3
GO:0072077	BP	GO:0072077	renal vesicle morphogenesis	3/758	17/18805	0.176471	4.37801	2.85563	0.0290856	0.166091	0.136859	KIF26B/WNT4/PAX8	3
GO:0170043	BP	GO:0170043	non-proteinogenic amino acid biosynthetic process	3/758	17/18805	0.176471	4.37801	2.85563	0.0290856	0.166091	0.136859	CPS1/ALDH1A1/UPB1	3
GO:1901550	BP	GO:1901550	regulation of endothelial cell development	3/758	17/18805	0.176471	4.37801	2.85563	0.0290856	0.166091	0.136859	IL1B/VEGFA/CLDN5	3
GO:1903140	BP	GO:1903140	regulation of establishment of endothelial barrier	3/758	17/18805	0.176471	4.37801	2.85563	0.0290856	0.166091	0.136859	IL1B/VEGFA/CLDN5	3
GO:0060070	BP	GO:0060070	canonical Wnt signaling pathway	21/758	333/18805	0.0630631	1.56451	2.13008	0.0292405	0.166781	0.137426	WNT4/FZD7/IGFBP2/CCNYL1/SEMA5A/CTNND2/TPBG/IGFBP1/NDP/SNAI2/ZNF703/DKK1/BICC1/IGFBP6/WNT5B/AMER2/GPC5/BMP2/APC2/TGFB1/PPM1N	21
GO:0002697	BP	GO:0002697	regulation of immune effector process	25/758	414/18805	0.0603865	1.49811	2.10029	0.0295776	0.168506	0.138848	TNFSF18/SLAMF6/IL10/TNFRSF4/CD5L/IL1B/POMC/SLC22A13/MASP1/BCL6/IL7R/HLA-G/TWIST1/LEP/VSIG4/LYN/PRG2/RBP4/KLRC1/LGALS3/TBX21/ADORA2B/SERPINB4/TGFB1/C3	25
GO:0007043	BP	GO:0007043	cell-cell junction assembly	12/758	161/18805	0.0745342	1.8491	2.21747	0.0299565	0.170465	0.140462	IL1B/ILDR1/CDH6/CLDN15/ACE2/SNAI2/ZNF703/IRX3/CNTNAP1/DSG3/CLDN5/CLDN8	12
GO:0008306	BP	GO:0008306	associative learning	8/758	91/18805	0.0879121	2.18099	2.3144	0.0303709	0.17235	0.142016	CLSTN2/SLC7A11/DRD1/TPBG/RELN/CRH/ADAM2/SHANK1	8
GO:0140029	BP	GO:0140029	exocytic process	8/758	91/18805	0.0879121	2.18099	2.3144	0.0303709	0.17235	0.142016	PLEK/CPLX1/RAB44/RIMS1/STX1A/LYN/SLC18A2/DOC2B	8
GO:0001938	BP	GO:0001938	positive regulation of endothelial cell proliferation	9/758	108/18805	0.0833333	2.06739	2.27985	0.0303939	0.17235	0.142016	PROK1/ECM1/IL10/HTR2B/FGFBP1/SEMA5A/VEGFA/EGR3/IGF2	9
GO:0046486	BP	GO:0046486	glycerolipid metabolic process	24/758	395/18805	0.0607595	1.50736	2.08857	0.0305836	0.173224	0.142736	PLA2G4A/PLA2G2A/HTR2B/GPAT2/CPS1/PLEK/PLCL2/AADAC/LIPH/SPATA18/PLA2G7/INSIG1/RGN/AGPAT5/GPIHBP1/PTPRQ/TPTE2/PCK2/CHRM5/TNFAIP8L3/CETP/PITPNM3/C3/LDLR	24
GO:0090257	BP	GO:0090257	regulation of muscle system process	17/758	256/18805	0.0664062	1.64745	2.13759	0.0306992	0.173638	0.143077	SCN10A/OXTR/MYL3/SCN5A/HAND2/NPNT/ADRA1B/F2R/PI16/MLIP/CHRM2/GPER1/ACE2/STC1/SCN4A/ADORA2B/MYL9	17
GO:0002715	BP	GO:0002715	regulation of natural killer cell mediated immunity	6/758	59/18805	0.101695	2.52292	2.40108	0.0310092	0.173638	0.143077	SLAMF6/HLA-G/LEP/KLRC1/SERPINB4/TGFB1	6
GO:0003352	BP	GO:0003352	regulation of cilium movement	5/758	44/18805	0.113636	2.81917	2.47588	0.031173	0.173638	0.143077	CCR6/DNAH11/RGN/CATSPER1/TAC3	5
GO:0019432	BP	GO:0019432	triglyceride biosynthetic process	5/758	44/18805	0.113636	2.81917	2.47588	0.031173	0.173638	0.143077	GPAT2/RGN/PCK2/C3/LDLR	5
GO:0030501	BP	GO:0030501	positive regulation of bone mineralization	5/758	44/18805	0.113636	2.81917	2.47588	0.031173	0.173638	0.143077	WNT4/LTF/BMPR1B/PTN/BMP2	5
GO:0042092	BP	GO:0042092	type 2 immune response	5/758	44/18805	0.113636	2.81917	2.47588	0.031173	0.173638	0.143077	ECM1/IL10/BCL6/ARG2/TBX21	5
GO:0051259	BP	GO:0051259	protein complex oligomerization	18/758	276/18805	0.0652174	1.61796	2.11956	0.03121	0.173638	0.143077	KCNA3/RRM2/C9/HLA-G/CARD11/HPRT1/KCND1/KCNS2/SCARA5/VSTM5/KCNA4/SLC1A2/KCTD4/ALDH1A2/RNF112/KCNJ12/COMP/UPB1	18
GO:0002066	BP	GO:0002066	columnar/cuboidal epithelial cell development	4/758	30/18805	0.133333	3.30783	2.59257	0.0312271	0.173638	0.143077	PRDM1/ROS1/PGR/TGFB1	4
GO:0002507	BP	GO:0002507	tolerance induction	4/758	30/18805	0.133333	3.30783	2.59257	0.0312271	0.173638	0.143077	HLA-G/LYN/TGFB1/LILRB2	4
GO:0008299	BP	GO:0008299	isoprenoid biosynthetic process	4/758	30/18805	0.133333	3.30783	2.59257	0.0312271	0.173638	0.143077	HMGCS2/DHRS9/RBP1/ALDH1A2	4
GO:0010894	BP	GO:0010894	negative regulation of steroid biosynthetic process	4/758	30/18805	0.133333	3.30783	2.59257	0.0312271	0.173638	0.143077	WNT4/INSIG1/SNAI2/BMP2	4
GO:0043032	BP	GO:0043032	positive regulation of macrophage activation	4/758	30/18805	0.133333	3.30783	2.59257	0.0312271	0.173638	0.143077	PLA2G4A/IL10/IL1RL1/CCL3	4
GO:0070168	BP	GO:0070168	negative regulation of biomineral tissue development	4/758	30/18805	0.133333	3.30783	2.59257	0.0312271	0.173638	0.143077	ECM1/CCR1/CCL3/TGFB1	4
GO:0072012	BP	GO:0072012	glomerulus vasculature development	4/758	30/18805	0.133333	3.30783	2.59257	0.0312271	0.173638	0.143077	AQP1/ANGPT2/PDGFD/WT1	4
GO:0086010	BP	GO:0086010	membrane depolarization during action potential	4/758	30/18805	0.133333	3.30783	2.59257	0.0312271	0.173638	0.143077	SCN3A/SCN10A/SCN5A/CACNA1G	4
GO:2000629	BP	GO:2000629	negative regulation of miRNA metabolic process	4/758	30/18805	0.133333	3.30783	2.59257	0.0312271	0.173638	0.143077	ESR1/VEGFA/TWIST1/TGFB1	4
GO:0042327	BP	GO:0042327	positive regulation of phosphorylation	26/758	437/18805	0.0594966	1.47603	2.0635	0.031491	0.174906	0.144122	TNFSF18/IL1B/FZD7/LTF/FGF18/IL31RA/VEGFA/ADTRP/RELN/PILRB/LEP/GPER1/AR/NKX3-1/LYN/NTF3/HMGA2/IL34/LAT/VTN/GH1/FAM20A/CCL5/BMP2/TGFB1/C3	26
GO:0030178	BP	GO:0030178	negative regulation of Wnt signaling pathway	13/758	181/18805	0.0718232	1.78184	2.1661	0.0318877	0.176908	0.145771	IGFBP2/TPBG/MDFI/IGFBP1/SNAI2/DKK1/BICC1/IGFBP6/AMER2/ALPK2/APCDD1/BMP2/APC2	13
GO:0048709	BP	GO:0048709	oligodendrocyte differentiation	9/758	109/18805	0.0825688	2.04843	2.24975	0.0319952	0.1771	0.14593	PRDM8/PTN/LYN/TRPC4/IL34/VTN/CNTNAP1/TGFB1/MAG	9
GO:0060079	BP	GO:0060079	excitatory postsynaptic potential	9/758	109/18805	0.0825688	2.04843	2.24975	0.0319952	0.1771	0.14593	IGSF11/RIMS1/STX1A/RELN/GLRA2/CHRNE/GRIN2C/GRIN2D/SHANK1	9
GO:1990868	BP	GO:1990868	response to chemokine	8/758	92/18805	0.0869565	2.15728	2.28043	0.0321374	0.177484	0.146246	CCR1/CCR6/LYN/CX3CL1/CCL13/CCL3/CCL4/CCL5	8
GO:1990869	BP	GO:1990869	cellular response to chemokine	8/758	92/18805	0.0869565	2.15728	2.28043	0.0321374	0.177484	0.146246	CCR1/CCR6/LYN/CX3CL1/CCL13/CCL3/CCL4/CCL5	8
GO:0060828	BP	GO:0060828	regulation of canonical Wnt signaling pathway	18/758	277/18805	0.0649819	1.61212	2.10338	0.0321786	0.177511	0.146268	FZD7/IGFBP2/CCNYL1/SEMA5A/CTNND2/TPBG/IGFBP1/SNAI2/ZNF703/DKK1/BICC1/IGFBP6/AMER2/GPC5/BMP2/APC2/TGFB1/PPM1N	18
GO:0071356	BP	GO:0071356	cellular response to tumor necrosis factor	15/758	219/18805	0.0684932	1.69923	2.13307	0.0322332	0.177611	0.146351	TNFSF18/TNFRSF4/NPNT/HSPA1A/HSPA1B/GPER1/EDA2R/NKX3-1/FABP4/ST18/ANKRD1/PCK2/CCL3/CCL5/FCAR	15
GO:0032496	BP	GO:0032496	response to lipopolysaccharide	22/758	357/18805	0.0616247	1.52883	2.06743	0.0325885	0.179366	0.147797	HMGCS2/IL10/S100A7/IL1B/IL1F10/CPS1/LTF/CD180/F2R/CNR1/EPO/LYN/DEFA3/PDCD1LG2/ANKRD1/PCK2/SMAD6/CX3CL1/MPO/SLPI/LILRB2/FCAR	22
GO:0051251	BP	GO:0051251	positive regulation of lymphocyte activation	21/758	337/18805	0.0623145	1.54594	2.07257	0.0326681	0.179601	0.14799	VTCN1/IL10/TNFRSF4/IL1B/IGFBP2/BCL6/IL7R/HLA-G/VNN1/CD83/EPO/CARD11/LEP/EGR3/LYN/PDCD1LG2/IGF2/TBX21/CCL5/TGFB1/LILRB2	21
GO:0043603	BP	GO:0043603	amide metabolic process	28/758	480/18805	0.0583333	1.44717	2.03392	0.0328018	0.180133	0.148429	HMGCS2/NPL/MTHFD2/ST3GAL5/CPS1/SLC7A11/HPGDS/GSTA1/MEP1A/PLA2G7/VNN1/NDP/ACE2/ASMT/CEL/SLC1A2/NNMT/GSTO2/CMAS/SLC25A15/ARG2/PCSK6/CHAC1/DPEP1/PIPOX/LDLR/MGAT3/GGT5	28
GO:0071248	BP	GO:0071248	cellular response to metal ion	13/758	182/18805	0.0714286	1.77205	2.14493	0.0331305	0.181732	0.149747	KCNH1/CPNE9/SCN5A/ADCY1/AQP1/RASA4/GLRA2/FABP4/KCNQ3/ENDOG/MT2A/MT1F/DPEP1	13
GO:0002704	BP	GO:0002704	negative regulation of leukocyte mediated immunity	7/758	76/18805	0.0921053	2.28501	2.30046	0.0333009	0.181847	0.149842	BCL6/IL7R/HLA-G/KLRC1/TBX21/SERPINB4/TGFB1	7
GO:0060350	BP	GO:0060350	endochondral bone morphogenesis	6/758	60/18805	0.1	2.48087	2.35455	0.0333258	0.181847	0.149842	SHOX2/BMPR1B/FGF18/STC1/COMP/CBS	6
GO:0070482	BP	GO:0070482	response to oxygen levels	22/758	358/18805	0.0614525	1.52456	2.05366	0.0334614	0.181847	0.149842	OXTR/VEGFA/TWIST1/HILPDA/INHBA/EPO/AQP1/LEP/NDP/STC1/NKX3-1/NDRG1/ANGPT2/ENDOG/UCP3/DIO3/MMP2/PMAIP1/BMP2/TGFB1/BBC3/CBS	22
GO:2001233	BP	GO:2001233	regulation of apoptotic signaling pathway	24/758	399/18805	0.0601504	1.49225	2.03682	0.0338181	0.181847	0.149842	WNT4/MUC1/IL10/IL1B/BMPR1B/NME5/HSPA1A/VNN1/HSPA1B/INHBA/EPO/GPER1/AR/NKX3-1/SNAI2/DEPTOR/CD44/LGALS3/MMP2/CX3CL1/NUPR1/PYCR1/PMAIP1/BBC3	24
GO:0002827	BP	GO:0002827	positive regulation of T-helper 1 type immune response	3/758	18/18805	0.166667	4.13478	2.72692	0.0338828	0.181847	0.149842	PLA2G4A/IL1B/TBX21	3
GO:0009125	BP	GO:0009125	nucleoside monophosphate catabolic process	3/758	18/18805	0.166667	4.13478	2.72692	0.0338828	0.181847	0.149842	HPRT1/NT5M/UPB1	3
GO:0016264	BP	GO:0016264	gap junction assembly	3/758	18/18805	0.166667	4.13478	2.72692	0.0338828	0.181847	0.149842	IL1B/ACE2/IRX3	3
GO:0030299	BP	GO:0030299	intestinal cholesterol absorption	3/758	18/18805	0.166667	4.13478	2.72692	0.0338828	0.181847	0.149842	LEP/CEL/LDLR	3
GO:0031649	BP	GO:0031649	heat generation	3/758	18/18805	0.166667	4.13478	2.72692	0.0338828	0.181847	0.149842	PTGER3/IL1B/CNR1	3
GO:0033631	BP	GO:0033631	cell-cell adhesion mediated by integrin	3/758	18/18805	0.166667	4.13478	2.72692	0.0338828	0.181847	0.149842	NPNT/CCL5/SKAP1	3
GO:0035358	BP	GO:0035358	regulation of peroxisome proliferator activated receptor signaling pathway	3/758	18/18805	0.166667	4.13478	2.72692	0.0338828	0.181847	0.149842	TWIST1/LEP/BMP2	3
GO:0070206	BP	GO:0070206	protein trimerization	3/758	18/18805	0.166667	4.13478	2.72692	0.0338828	0.181847	0.149842	HLA-G/SCARA5/SLC1A2	3
GO:0070230	BP	GO:0070230	positive regulation of lymphocyte apoptotic process	3/758	18/18805	0.166667	4.13478	2.72692	0.0338828	0.181847	0.149842	IL10/CCL5/BBC3	3
GO:0071371	BP	GO:0071371	cellular response to gonadotropin stimulus	3/758	18/18805	0.166667	4.13478	2.72692	0.0338828	0.181847	0.149842	PAX8/INHBA/WT1	3
GO:0072087	BP	GO:0072087	renal vesicle development	3/758	18/18805	0.166667	4.13478	2.72692	0.0338828	0.181847	0.149842	KIF26B/WNT4/PAX8	3
GO:0072578	BP	GO:0072578	neurotransmitter-gated ion channel clustering	3/758	18/18805	0.166667	4.13478	2.72692	0.0338828	0.181847	0.149842	SLC7A11/RELN/CHRDL1	3
GO:0090190	BP	GO:0090190	positive regulation of branching involved in ureteric bud morphogenesis	3/758	18/18805	0.166667	4.13478	2.72692	0.0338828	0.181847	0.149842	PAX8/VEGFA/TGFB1	3
GO:0150078	BP	GO:0150078	positive regulation of neuroinflammatory response	3/758	18/18805	0.166667	4.13478	2.72692	0.0338828	0.181847	0.149842	IL1B/NUPR1/CCL3	3
GO:0030574	BP	GO:0030574	collagen catabolic process	5/758	45/18805	0.111111	2.75652	2.41769	0.0339486	0.181847	0.149842	ADAMTS3/MMP12/MMP19/MMP2/MMP28	5
GO:0032689	BP	GO:0032689	negative regulation of type II interferon production	5/758	45/18805	0.111111	2.75652	2.41769	0.0339486	0.181847	0.149842	IL10/IL1RL1/INHA/INHBA/PDCD1LG2	5
GO:1902692	BP	GO:1902692	regulation of neuroblast proliferation	5/758	45/18805	0.111111	2.75652	2.41769	0.0339486	0.181847	0.149842	VEGFA/PTN/CDON/CX3CL1/TGFB1	5
GO:0042100	BP	GO:0042100	B cell proliferation	8/758	93/18805	0.0860215	2.13408	2.2469	0.0339727	0.181847	0.149842	IL10/TNFRSF4/PLCL2/BCL6/CD180/IL7R/CARD11/LYN	8
GO:0002825	BP	GO:0002825	regulation of T-helper 1 type immune response	4/758	31/18805	0.129032	3.20112	2.51365	0.0347469	0.18417	0.151755	PLA2G4A/IL1B/IL1RL1/TBX21	4
GO:0003338	BP	GO:0003338	metanephros morphogenesis	4/758	31/18805	0.129032	3.20112	2.51365	0.0347469	0.18417	0.151755	KIF26B/WNT4/PAX8/WT1	4
GO:0040018	BP	GO:0040018	positive regulation of multicellular organism growth	4/758	31/18805	0.129032	3.20112	2.51365	0.0347469	0.18417	0.151755	IGF2/ATP8A2/DIO3/GH1	4
GO:0050820	BP	GO:0050820	positive regulation of coagulation	4/758	31/18805	0.129032	3.20112	2.51365	0.0347469	0.18417	0.151755	F2R/ANGPT2/VTN/EMILIN2	4
GO:0070723	BP	GO:0070723	response to cholesterol	4/758	31/18805	0.129032	3.20112	2.51365	0.0347469	0.18417	0.151755	INHBA/PTCH1/CCL3/TGFB1	4
GO:0071295	BP	GO:0071295	cellular response to vitamin	4/758	31/18805	0.129032	3.20112	2.51365	0.0347469	0.18417	0.151755	LEP/SNAI2/TNC/CYP24A1	4
GO:0086019	BP	GO:0086019	cell-cell signaling involved in cardiac conduction	4/758	31/18805	0.129032	3.20112	2.51365	0.0347469	0.18417	0.151755	SCN10A/SCN5A/CACNA1G/CXADR	4
GO:0098868	BP	GO:0098868	bone growth	4/758	31/18805	0.129032	3.20112	2.51365	0.0347469	0.18417	0.151755	ECM1/LEP/STC1/COMP	4
GO:0099558	BP	GO:0099558	maintenance of synapse structure	4/758	31/18805	0.129032	3.20112	2.51365	0.0347469	0.18417	0.151755	CSMD2/RIMS1/PLXNA4/SHANK1	4
GO:0021537	BP	GO:0021537	telencephalon development	18/758	280/18805	0.0642857	1.59485	2.05523	0.0352183	0.186065	0.153317	KCNA3/CCDC141/OXTR/SCN5A/SLC7A11/PRDM8/DRD1/TUBB2A/SEMA3A/INHBA/RELN/AQP1/PLXNA4/HPRT1/CDON/SLC1A2/RTN4RL1/BMP2	18
GO:0045861	BP	GO:0045861	negative regulation of proteolysis	12/758	165/18805	0.0727273	1.80427	2.12656	0.0352337	0.186065	0.153317	ECM1/IL10/IL1R2/SERPINE2/TIMP1/PBK/GAS1/CRB2/CHAC1/VTN/SERPINB4/CST4	12
GO:2001236	BP	GO:2001236	regulation of extrinsic apoptotic signaling pathway	12/758	165/18805	0.0727273	1.80427	2.12656	0.0352337	0.186065	0.153317	IL1B/BMPR1B/HSPA1A/HSPA1B/INHBA/GPER1/AR/SNAI2/DEPTOR/LGALS3/CX3CL1/PMAIP1	12
GO:0034612	BP	GO:0034612	response to tumor necrosis factor	16/758	241/18805	0.06639	1.64705	2.0719	0.0353458	0.186065	0.153317	TNFSF18/TNFRSF4/NPNT/HSPA1A/HSPA1B/GPER1/EDA2R/NKX3-1/FABP4/ST18/ENDOG/ANKRD1/PCK2/CCL3/CCL5/FCAR	16
GO:0007229	BP	GO:0007229	integrin-mediated signaling pathway	9/758	111/18805	0.0810811	2.01152	2.19049	0.0353713	0.186065	0.153317	NID1/PLEK/ITGB6/PTN/TIMP1/ITGA7/ITGAD/LAT/ADAMTS1	9
GO:0042632	BP	GO:0042632	cholesterol homeostasis	9/758	111/18805	0.0810811	2.01152	2.19049	0.0353713	0.186065	0.153317	NEGR1/SOAT1/MALL/CYP39A1/INSIG1/FABP4/GPIHBP1/CETP/LDLR	9
GO:0006801	BP	GO:0006801	superoxide metabolic process	7/758	77/18805	0.0909091	2.25534	2.26213	0.03541	0.186065	0.153317	SH3PXD2B/SH3PXD2A/FBLN5/DUOX1/MPO/TGFB1/CBS	7
GO:0045669	BP	GO:0045669	positive regulation of osteoblast differentiation	7/758	77/18805	0.0909091	2.25534	2.26213	0.03541	0.186065	0.153317	WNT4/LTF/NPNT/BMPR1B/VEGFA/GDPD2/BMP2	7
GO:0001706	BP	GO:0001706	endoderm formation	6/758	61/18805	0.0983607	2.4402	2.30895	0.0357515	0.187254	0.154296	INHBA/DKK1/HMGA2/ITGA7/MMP2/VTN	6
GO:0038093	BP	GO:0038093	Fc receptor signaling pathway	6/758	61/18805	0.0983607	2.4402	2.30895	0.0357515	0.187254	0.154296	FCER1G/PIGR/FCGR2C/LYN/LILRA4/FCAR	6
GO:1902930	BP	GO:1902930	regulation of alcohol biosynthetic process	6/758	61/18805	0.0983607	2.4402	2.30895	0.0357515	0.187254	0.154296	WNT4/PLEK/PTH1R/INSIG1/GPER1/BMP2	6
GO:1901605	BP	GO:1901605	alpha-amino acid metabolic process	14/758	203/18805	0.0689655	1.71095	2.08719	0.0358491	0.187512	0.154509	PHGDH/GLUL/AGXT/CPS1/SLC7A11/BHMT2/NDP/ARG2/ASPG/MTHFD1/DPEP1/PYCR1/PIPOX/CBS	14
GO:0046364	BP	GO:0046364	monosaccharide biosynthetic process	8/758	94/18805	0.0851064	2.11138	2.21378	0.0358779	0.187512	0.154509	PGD/C1QTNF3/LEP/SLC39A14/NNMT/RBP4/PCK2/ALDOC	8
GO:0016358	BP	GO:0016358	dendrite development	16/758	242/18805	0.0661157	1.64025	2.05441	0.0364978	0.190547	0.15701	CDKL3/CAMK2A/CTNND2/TPBG/KIAA0319/SEMA3A/GPR37/RELN/PTN/NDP/HPRT1/PAK3/FAT3/NEDD4L/SLC12A5/SHANK1	16
GO:0032892	BP	GO:0032892	positive regulation of organic acid transport	5/758	46/18805	0.108696	2.6966	2.36108	0.0368726	0.192093	0.158283	PLA2G4A/IL1B/PLA2R1/SLC38A3/ACE2	5
GO:0033574	BP	GO:0033574	response to testosterone	5/758	46/18805	0.108696	2.6966	2.36108	0.0368726	0.192093	0.158283	HMGCS2/SPP1/EPO/AR/NKX3-1	5
GO:0009755	BP	GO:0009755	hormone-mediated signaling pathway	15/758	223/18805	0.0672646	1.66875	2.05885	0.0369179	0.192123	0.158308	UCN2/RXFP1/PRL/ESR1/CGA/GPER1/AR/NKX3-1/SNAI2/CRH/DEFA3/PGR/METTL21C/ALDH1A2/CYP24A1	15
GO:0055092	BP	GO:0055092	sterol homeostasis	9/758	112/18805	0.0803571	1.99356	2.16132	0.0371478	0.192907	0.158955	NEGR1/SOAT1/MALL/CYP39A1/INSIG1/FABP4/GPIHBP1/CETP/LDLR	9
GO:1904659	BP	GO:1904659	D-glucose transmembrane transport	9/758	112/18805	0.0803571	1.99356	2.16132	0.0371478	0.192907	0.158955	SLC45A1/IL1B/DRD1/LEP/SLC1A2/PRKCB/GH1/C3/SLC5A1	9
GO:0035148	BP	GO:0035148	tube formation	11/758	148/18805	0.0743243	1.84389	2.11229	0.037297	0.193224	0.159216	WNT4/GRHL3/EDAR/PAX8/VEGFA/TWIST1/PTCH1/MTHFD1/IRX3/TGFB1/CELSR1	11
GO:0007611	BP	GO:0007611	learning or memory	18/758	282/18805	0.0638298	1.58353	2.02345	0.0373588	0.193224	0.159216	CLSTN2/OXTR/SLC7A11/DRD1/TPBG/CNR1/ADCY1/RELN/DNAH11/PTN/CRH/ADAM2/DKK1/SLC12A5/LILRB2/SHANK1/LDLR/CLDN5	18
GO:0002761	BP	GO:0002761	regulation of myeloid leukocyte differentiation	10/758	130/18805	0.0769231	1.90836	2.12989	0.0375271	0.193224	0.159216	CD101/INHA/CCR1/LTF/INHBA/LYN/GPR68/IL34/CCL3/TGFB1	10
GO:0043271	BP	GO:0043271	negative regulation of monoatomic ion transport	10/758	130/18805	0.0769231	1.90836	2.12989	0.0375271	0.193224	0.159216	SLC6A9/SERPINE2/CNR1/EPO/STC1/GNB5/NEDD4L/TGFB1/LILRB2/KCNE1	10
GO:0098659	BP	GO:0098659	inorganic cation import across plasma membrane	10/758	130/18805	0.0769231	1.90836	2.12989	0.0375271	0.193224	0.159216	SLC12A8/SLC39A4/SLC39A14/KCNJ12/CACNA1G/TRPV3/NEDD4L/SLC12A5/SLC5A1/KCNJ6	10
GO:0099587	BP	GO:0099587	inorganic ion import across plasma membrane	10/758	130/18805	0.0769231	1.90836	2.12989	0.0375271	0.193224	0.159216	SLC12A8/SLC39A4/SLC39A14/KCNJ12/CACNA1G/TRPV3/NEDD4L/SLC12A5/SLC5A1/KCNJ6	10
GO:0009620	BP	GO:0009620	response to fungus	7/758	78/18805	0.0897436	2.22642	2.22439	0.0376055	0.193224	0.159216	POMC/GNLY/LTF/DEFA3/COTL1/MPO/TGFB1	7
GO:0019226	BP	GO:0019226	transmission of nerve impulse	7/758	78/18805	0.0897436	2.22642	2.22439	0.0376055	0.193224	0.159216	DRD1/GPER1/KCNQ3/CHRM5/CNTNAP1/CACNG4/MAG	7
GO:0032890	BP	GO:0032890	regulation of organic acid transport	7/758	78/18805	0.0897436	2.22642	2.22439	0.0376055	0.193224	0.159216	PLA2G4A/IL1B/PLA2R1/GRM2/SLC38A3/LEP/ACE2	7
GO:0046425	BP	GO:0046425	regulation of receptor signaling pathway via JAK-STAT	7/758	78/18805	0.0897436	2.22642	2.22439	0.0376055	0.193224	0.159216	IL10/IL7R/F2R/CAMK2A/PRL/LEP/GH1	7
GO:0097006	BP	GO:0097006	regulation of plasma lipoprotein particle levels	8/758	95/18805	0.0842105	2.08915	2.18108	0.0378538	0.194295	0.160098	SOAT1/PLA2G2A/PLA2G7/GPIHBP1/PCSK6/CETP/MPO/LDLR	8
GO:0170033	BP	GO:0170033	L-amino acid metabolic process	12/758	167/18805	0.0718563	1.78266	2.08204	0.038106	0.194472	0.160245	PHGDH/GLUL/AGXT/CPS1/SLC7A11/BHMT2/ARG2/ASPG/MTHFD1/PYCR1/PIPOX/CBS	12
GO:0003179	BP	GO:0003179	heart valve morphogenesis	6/758	62/18805	0.0967742	2.40084	2.26424	0.0382879	0.194472	0.160245	TWIST1/SNAI2/SMAD6/BMP2/TGFB1/ADAMTS5	6
GO:0042742	BP	GO:0042742	defense response to bacterium	21/758	343/18805	0.0612245	1.5189	1.98769	0.0383615	0.194472	0.160245	FCER1G/IL10/PLA2G2A/IL1B/GNLY/LTF/PLAC8/IL7R/AQP1/DEFA3/IFNE/PRG2/STAB2/ARG2/RNASE12/MPO/GSDMA/EMILIN2/SLPI/LGALS4/ADAMTS5	21
GO:0002438	BP	GO:0002438	acute inflammatory response to antigenic stimulus	4/758	32/18805	0.125	3.10109	2.43787	0.0384873	0.194472	0.160245	FCGR2C/IL31RA/CNR1/C3	4
GO:0002710	BP	GO:0002710	negative regulation of T cell mediated immunity	4/758	32/18805	0.125	3.10109	2.43787	0.0384873	0.194472	0.160245	IL7R/HLA-G/KLRC1/TBX21	4
GO:0006026	BP	GO:0006026	aminoglycan catabolic process	4/758	32/18805	0.125	3.10109	2.43787	0.0384873	0.194472	0.160245	CHI3L2/CD44/STAB2/TGFB1	4
GO:0010575	BP	GO:0010575	positive regulation of vascular endothelial growth factor production	4/758	32/18805	0.125	3.10109	2.43787	0.0384873	0.194472	0.160245	IL1B/ADORA2B/TGFB1/C3	4
GO:0032682	BP	GO:0032682	negative regulation of chemokine production	4/758	32/18805	0.125	3.10109	2.43787	0.0384873	0.194472	0.160245	IL10/APOD/C1QTNF3/ARG2	4
GO:0035767	BP	GO:0035767	endothelial cell chemotaxis	4/758	32/18805	0.125	3.10109	2.43787	0.0384873	0.194472	0.160245	SEMA5A/FGF18/VEGFA/EGR3	4
GO:0042219	BP	GO:0042219	modified amino acid catabolic process	4/758	32/18805	0.125	3.10109	2.43787	0.0384873	0.194472	0.160245	DIO3/CHAC1/DPEP1/GGT5	4
GO:0045987	BP	GO:0045987	positive regulation of smooth muscle contraction	4/758	32/18805	0.125	3.10109	2.43787	0.0384873	0.194472	0.160245	OXTR/NPNT/F2R/GPER1	4
GO:0048679	BP	GO:0048679	regulation of axon regeneration	4/758	32/18805	0.125	3.10109	2.43787	0.0384873	0.194472	0.160245	SPP1/KIAA0319/PTN/RTN4RL1	4
GO:0060325	BP	GO:0060325	face morphogenesis	4/758	32/18805	0.125	3.10109	2.43787	0.0384873	0.194472	0.160245	DKK1/MMP2/TGFB1/CLDN5	4
GO:0061437	BP	GO:0061437	renal system vasculature development	4/758	32/18805	0.125	3.10109	2.43787	0.0384873	0.194472	0.160245	AQP1/ANGPT2/PDGFD/WT1	4
GO:0061440	BP	GO:0061440	kidney vasculature development	4/758	32/18805	0.125	3.10109	2.43787	0.0384873	0.194472	0.160245	AQP1/ANGPT2/PDGFD/WT1	4
GO:0016331	BP	GO:0016331	morphogenesis of embryonic epithelium	11/758	149/18805	0.0738255	1.83152	2.08839	0.038871	0.194954	0.160641	WNT4/GRHL3/PAX8/TWIST1/AR/PTCH1/MTHFD1/ALDH1A2/IRX3/TGFB1/CELSR1	11
GO:0042116	BP	GO:0042116	macrophage activation	9/758	113/18805	0.079646	1.97591	2.13246	0.0389843	0.194954	0.160641	PLA2G4A/IL10/IL1RL1/IL31RA/VSIG4/LRFN5/CX3CL1/CCL3/LDLR	9
GO:0006071	BP	GO:0006071	glycerol metabolic process	3/758	19/18805	0.157895	3.91716	2.60722	0.0390628	0.194954	0.160641	PLA2G4A/LEP/PCK2	3
GO:0006857	BP	GO:0006857	oligopeptide transport	3/758	19/18805	0.157895	3.91716	2.60722	0.0390628	0.194954	0.160641	SLC26A6/SLC7A11/MGST1	3
GO:0007190	BP	GO:0007190	activation of adenylate cyclase activity	3/758	19/18805	0.157895	3.91716	2.60722	0.0390628	0.194954	0.160641	ADORA3/DRD1/ADORA2B	3
GO:0007620	BP	GO:0007620	copulation	3/758	19/18805	0.157895	3.91716	2.60722	0.0390628	0.194954	0.160641	SERPINE2/OXTR/CNR1	3
GO:0032310	BP	GO:0032310	prostaglandin secretion	3/758	19/18805	0.157895	3.91716	2.60722	0.0390628	0.194954	0.160641	PLA2G4A/IL1B/LEP	3
GO:0042053	BP	GO:0042053	regulation of dopamine metabolic process	3/758	19/18805	0.157895	3.91716	2.60722	0.0390628	0.194954	0.160641	DRD1/GPR37/HPRT1	3
GO:0042069	BP	GO:0042069	regulation of catecholamine metabolic process	3/758	19/18805	0.157895	3.91716	2.60722	0.0390628	0.194954	0.160641	DRD1/GPR37/HPRT1	3
GO:0055064	BP	GO:0055064	chloride ion homeostasis	3/758	19/18805	0.157895	3.91716	2.60722	0.0390628	0.194954	0.160641	SLC12A8/CA12/SLC12A5	3
GO:0060039	BP	GO:0060039	pericardium development	3/758	19/18805	0.157895	3.91716	2.60722	0.0390628	0.194954	0.160641	HAND2/WT1/BMP2	3
GO:0097094	BP	GO:0097094	craniofacial suture morphogenesis	3/758	19/18805	0.157895	3.91716	2.60722	0.0390628	0.194954	0.160641	TWIST1/INSIG1/TGFB1	3
GO:0007259	BP	GO:0007259	cell surface receptor signaling pathway via JAK-STAT	10/758	131/18805	0.0763359	1.89379	2.10384	0.0392283	0.19538	0.160992	TNFSF18/IL10/STAT4/IL7R/F2R/CAMK2A/IL31RA/PRL/LEP/GH1	10
GO:0051209	BP	GO:0051209	release of sequestered calcium ion into cytosol	10/758	131/18805	0.0763359	1.89379	2.10384	0.0392283	0.19538	0.160992	HTR2B/PLCL2/DRD1/F2R/GPER1/LYN/METTL21C/CX3CL1/CCL3/TGFB1	10
GO:0032412	BP	GO:0032412	regulation of monoatomic ion transmembrane transporter activity	12/758	168/18805	0.0714286	1.77205	2.06001	0.0396024	0.197041	0.162361	SLC6A9/LRRC38/EPO/RELN/CRH/DAPK1/CNIH2/GNB5/CACNG4/NEDD4L/SHANK1/KCNE1	12
GO:0045666	BP	GO:0045666	positive regulation of neuron differentiation	8/758	96/18805	0.0833333	2.06739	2.14878	0.0399014	0.198326	0.16342	BRINP2/BCL6/EPO/CDON/DKK1/IRX3/RNF112/BMP2	8
GO:0002920	BP	GO:0002920	regulation of humoral immune response	5/758	47/18805	0.106383	2.63922	2.30596	0.0399466	0.198348	0.163438	CD5L/IL1B/MASP1/VSIG4/C3	5
GO:0001776	BP	GO:0001776	leukocyte homeostasis	9/758	114/18805	0.0789474	1.95858	2.10389	0.0408816	0.202457	0.166824	SLC7A11/IL7R/F2R/LYN/MTHFD1/LAT/PMAIP1/TGFB1/FCAR	9
GO:0007218	BP	GO:0007218	neuropeptide signaling pathway	9/758	114/18805	0.0789474	1.95858	2.10389	0.0408816	0.202457	0.166824	HCRTR1/NMUR1/POMC/GPR37/GLRA2/NXPH4/TAC3/LTB4R2/LTB4R	9
GO:0006940	BP	GO:0006940	regulation of smooth muscle contraction	6/758	63/18805	0.0952381	2.36273	2.2204	0.0409361	0.202457	0.166824	OXTR/NPNT/F2R/CHRM2/GPER1/ADORA2B	6
GO:0051283	BP	GO:0051283	negative regulation of sequestering of calcium ion	10/758	132/18805	0.0757576	1.87945	2.07801	0.0409819	0.202457	0.166824	HTR2B/PLCL2/DRD1/F2R/GPER1/LYN/METTL21C/CX3CL1/CCL3/TGFB1	10
GO:0098661	BP	GO:0098661	inorganic anion transmembrane transport	10/758	132/18805	0.0757576	1.87945	2.07801	0.0409819	0.202457	0.166824	BEST4/SLC12A8/SLC26A6/SLC26A2/GABRP/GABRR2/GLRA2/GABRB3/SLC12A5/FXYD3	10
GO:1990845	BP	GO:1990845	adaptive thermogenesis	12/758	169/18805	0.0710059	1.76157	2.03813	0.0411395	0.202951	0.16723	PLCL2/OXTR/PLAC8/VEGFA/ACHE/LEP/FABP4/GADD45G/ALDH1A1/UCP3/ZNF516/ADAMTS5	12
GO:0030073	BP	GO:0030073	insulin secretion	14/758	207/18805	0.0676328	1.67788	2.00985	0.0411651	0.202951	0.16723	IL1B/PTPRN/CPLX1/CNR1/STX1A/LEP/GPER1/CRH/RBP4/GPR68/PCK2/PRKCB/DOC2B/CCL5	14
GO:0009416	BP	GO:0009416	response to light stimulus	20/758	326/18805	0.0613497	1.52201	1.94851	0.0417497	0.205625	0.169434	SLC4A10/COL6A3/BHLHE40/GRK7/SLC7A11/UVSSA/DRD1/AQP1/TIMP1/PBK/RP1/ADAM2/SLC1A2/CACNA2D4/ATP8A2/GNB5/MMP2/MYO15A/RDH13/KCNE1	20
GO:0090596	BP	GO:0090596	sensory organ morphogenesis	18/758	286/18805	0.0629371	1.56139	1.96062	0.0419227	0.206268	0.169964	GRHL3/EFEMP1/PAX8/PRDM1/VEGFA/TWIST1/INSIG1/AQP1/NDP/RP1/CRB2/FAT3/CDON/RBP4/ATP8A2/DIO3/MYO15A/RDH13	18
GO:0046330	BP	GO:0046330	positive regulation of JNK cascade	8/758	97/18805	0.0824742	2.04608	2.11687	0.0420215	0.206546	0.170193	IL1B/EDAR/FZD7/SH3RF2/SEMA3A/EDA2R/GADD45G/DKK1	8
GO:0120161	BP	GO:0120161	regulation of cold-induced thermogenesis	11/758	151/18805	0.0728477	1.80726	2.04113	0.0421566	0.206975	0.170547	PLCL2/OXTR/PLAC8/VEGFA/ACHE/LEP/FABP4/GADD45G/ALDH1A1/ZNF516/ADAMTS5	11
GO:0022412	BP	GO:0022412	cellular process involved in reproduction in multicellular organism	25/758	429/18805	0.0582751	1.44573	1.91395	0.0423273	0.206975	0.170547	MAEL/BRDT/WNT4/CHD5/SLC26A6/SLC22A14/BMPR1B/GDF9/NME5/PRDM1/CCR6/INHBA/PTN/ANGPT2/ADAM2/PAEP/PTCH1/DNHD1/IGF2/WT1/ACRBP/CCDC62/TMPRSS12/KLC3/MOV10L1	25
GO:0035115	BP	GO:0035115	embryonic forelimb morphogenesis	4/758	33/18805	0.121212	3.00712	2.365	0.0424488	0.206975	0.170547	CRABP2/SHOX2/TWIST1/ALDH1A2	4
GO:0060219	BP	GO:0060219	camera-type eye photoreceptor cell differentiation	4/758	33/18805	0.121212	3.00712	2.365	0.0424488	0.206975	0.170547	NDP/RP1/CRB2/DIO3	4
GO:0060295	BP	GO:0060295	regulation of cilium movement involved in cell motility	4/758	33/18805	0.121212	3.00712	2.365	0.0424488	0.206975	0.170547	CCR6/RGN/CATSPER1/TAC3	4
GO:0060351	BP	GO:0060351	cartilage development involved in endochondral bone morphogenesis	4/758	33/18805	0.121212	3.00712	2.365	0.0424488	0.206975	0.170547	SHOX2/STC1/COMP/CBS	4
GO:0099560	BP	GO:0099560	synaptic membrane adhesion	4/758	33/18805	0.121212	3.00712	2.365	0.0424488	0.206975	0.170547	CDH6/LRRC4/PCDH17/LRFN5	4
GO:1902019	BP	GO:1902019	regulation of cilium-dependent cell motility	4/758	33/18805	0.121212	3.00712	2.365	0.0424488	0.206975	0.170547	CCR6/RGN/CATSPER1/TAC3	4
GO:0062012	BP	GO:0062012	regulation of small molecule metabolic process	21/758	347/18805	0.0605187	1.50139	1.932	0.0425435	0.207229	0.170756	WNT4/IL1B/PLEK/SLC22A13/PTH1R/SLC7A11/UCHL1/C1QTNF3/CNR1/TWIST1/INSIG1/LEP/GPER1/RGN/SNAI2/NNMT/IGF2/NUPR1/PMAIP1/BMP2/LDLR	21
GO:0042113	BP	GO:0042113	B cell activation	18/758	287/18805	0.0627178	1.55595	1.94507	0.043124	0.209451	0.172587	FCRL5/IL10/TNFRSF4/INHA/PLCL2/BCL6/CD180/IL7R/CCR6/INHBA/CARD11/LYN/IFNE/PRKCB/TBX21/TGFB1/C3/NFAM1	18
GO:0032309	BP	GO:0032309	icosanoid secretion	5/758	48/18805	0.104167	2.58424	2.25225	0.0431716	0.209451	0.172587	PLA2G4A/PLA2G2A/IL1B/PLA2R1/LEP	5
GO:1900271	BP	GO:1900271	regulation of long-term synaptic potentiation	5/758	48/18805	0.104167	2.58424	2.25225	0.0431716	0.209451	0.172587	IGSF11/ADCY1/RELN/PTN/LILRB2	5
GO:1902175	BP	GO:1902175	regulation of oxidative stress-induced intrinsic apoptotic signaling pathway	5/758	48/18805	0.104167	2.58424	2.25225	0.0431716	0.209451	0.172587	IL10/NME5/VNN1/MMP2/PYCR1	5
GO:0030534	BP	GO:0030534	adult behavior	11/758	152/18805	0.0723684	1.79537	2.01777	0.0438691	0.212178	0.174833	HOXD10/GRM2/SLC7A11/UCHL1/DRD1/LEP/ADAM2/SLC1A2/PCDH17/GRIN2D/SHANK1	11
GO:0106106	BP	GO:0106106	cold-induced thermogenesis	11/758	152/18805	0.0723684	1.79537	2.01777	0.0438691	0.212178	0.174833	PLCL2/OXTR/PLAC8/VEGFA/ACHE/LEP/FABP4/GADD45G/ALDH1A1/ZNF516/ADAMTS5	11
GO:0031348	BP	GO:0031348	negative regulation of defense response	19/758	308/18805	0.0616883	1.53041	1.9235	0.0442489	0.212178	0.174833	IL10/FNDC4/C1QTNF3/MICB/HLA-G/GPER1/VSIG4/LYN/EXTL3/PBK/MMP12/SAA1/KLRC1/ARG2/LRFN5/CX3CL1/SERPINB4/TGFB1/LDLR	19
GO:0035725	BP	GO:0035725	sodium ion transmembrane transport	13/758	190/18805	0.0684211	1.69744	1.9802	0.0443506	0.212178	0.174833	SLC6A9/SLC4A10/SCN3A/SCN10A/SCN5A/SLC34A2/SLC6A15/SLC6A12/SCN4A/TRPV3/NEDD4L/FXYD3/SLC5A1	13
GO:0043434	BP	GO:0043434	response to peptide hormone	28/758	494/18805	0.0566802	1.40616	1.87484	0.0445218	0.212178	0.174833	HMGCS2/IL10/IL1B/POMC/CPS1/GRB14/TWIST2/STAT4/SLC26A6/OXTR/CAMK2A/ROS1/INSIG1/INHBA/IGFBP1/LEP/GPER1/TIMP1/LYN/SLC39A14/GCNT1/UCP3/IGF2/VWA2/PCK2/PRKCB/GH1/TGFB1	28
GO:0001946	BP	GO:0001946	lymphangiogenesis	3/758	20/18805	0.15	3.72131	2.49542	0.0446195	0.212178	0.174833	PDPN/VEGFA/CLEC14A	3
GO:0006541	BP	GO:0006541	glutamine metabolic process	3/758	20/18805	0.15	3.72131	2.49542	0.0446195	0.212178	0.174833	PHGDH/GLUL/CPS1	3
GO:0010759	BP	GO:0010759	positive regulation of macrophage chemotaxis	3/758	20/18805	0.15	3.72131	2.49542	0.0446195	0.212178	0.174833	TNFSF18/IL34/CCL5	3
GO:0032305	BP	GO:0032305	positive regulation of icosanoid secretion	3/758	20/18805	0.15	3.72131	2.49542	0.0446195	0.212178	0.174833	PLA2G4A/IL1B/PLA2R1	3
GO:0033194	BP	GO:0033194	response to hydroperoxide	3/758	20/18805	0.15	3.72131	2.49542	0.0446195	0.212178	0.174833	DAPK1/MGST1/RNF112	3
GO:0043011	BP	GO:0043011	myeloid dendritic cell differentiation	3/758	20/18805	0.15	3.72131	2.49542	0.0446195	0.212178	0.174833	ITGB6/DHRS2/TGFB1	3
GO:0045472	BP	GO:0045472	response to ether	3/758	20/18805	0.15	3.72131	2.49542	0.0446195	0.212178	0.174833	ABCB4/CRH/UCP3	3
GO:0048643	BP	GO:0048643	positive regulation of skeletal muscle tissue development	3/758	20/18805	0.15	3.72131	2.49542	0.0446195	0.212178	0.174833	SHOX2/CDON/IGF2	3
GO:0060602	BP	GO:0060602	branch elongation of an epithelium	3/758	20/18805	0.15	3.72131	2.49542	0.0446195	0.212178	0.174833	ESR1/TNC/TGFB1	3
GO:0060749	BP	GO:0060749	mammary gland alveolus development	3/758	20/18805	0.15	3.72131	2.49542	0.0446195	0.212178	0.174833	ESR1/VEGFA/AR	3
GO:0061377	BP	GO:0061377	mammary gland lobule development	3/758	20/18805	0.15	3.72131	2.49542	0.0446195	0.212178	0.174833	ESR1/VEGFA/AR	3
GO:0097254	BP	GO:0097254	renal tubular secretion	3/758	20/18805	0.15	3.72131	2.49542	0.0446195	0.212178	0.174833	ABCG2/ATP6V0A4/STC1	3
GO:1902931	BP	GO:1902931	negative regulation of alcohol biosynthetic process	3/758	20/18805	0.15	3.72131	2.49542	0.0446195	0.212178	0.174833	PLEK/INSIG1/BMP2	3
GO:0050864	BP	GO:0050864	regulation of B cell activation	10/758	134/18805	0.0746269	1.8514	2.02702	0.0446483	0.212178	0.174833	IL10/TNFRSF4/INHA/BCL6/INHBA/CARD11/LYN/TBX21/TGFB1/NFAM1	10
GO:0051282	BP	GO:0051282	regulation of sequestering of calcium ion	10/758	134/18805	0.0746269	1.8514	2.02702	0.0446483	0.212178	0.174833	HTR2B/PLCL2/DRD1/F2R/GPER1/LYN/METTL21C/CX3CL1/CCL3/TGFB1	10
GO:0072175	BP	GO:0072175	epithelial tube formation	10/758	134/18805	0.0746269	1.8514	2.02702	0.0446483	0.212178	0.174833	WNT4/GRHL3/PAX8/VEGFA/TWIST1/PTCH1/MTHFD1/IRX3/TGFB1/CELSR1	10
GO:0021536	BP	GO:0021536	diencephalon development	7/758	81/18805	0.0864198	2.14396	2.11452	0.0447215	0.212318	0.174949	WNT4/POU1F1/SEMA5A/SEMA3E/CRH/ALDH1A2/BMP2	7
GO:0051402	BP	GO:0051402	neuron apoptotic process	19/758	309/18805	0.0614887	1.52545	1.90868	0.0454532	0.215582	0.177639	IL10/COL6A3/F2R/SEMA3E/NDP/CRH/KCNQ3/DKK1/NTF3/DIO3/MMP2/CX3CL1/NUPR1/PYCR1/CCL3/TGFB1/CRLF1/MAG/BBC3	19
GO:0007281	BP	GO:0007281	germ cell development	23/758	391/18805	0.0588235	1.45934	1.88106	0.0457926	0.21698	0.178791	MAEL/BRDT/WNT4/CHD5/SLC26A6/SLC22A14/BMPR1B/GDF9/NME5/PRDM1/CCR6/PTN/ANGPT2/PAEP/PTCH1/DNHD1/IGF2/WT1/ACRBP/CCDC62/TMPRSS12/KLC3/MOV10L1	23
GO:0032640	BP	GO:0032640	tumor necrosis factor production	13/758	191/18805	0.0680628	1.68855	1.96015	0.0459191	0.217157	0.178937	FCGR2C/IL10/POMC/LTF/TWIST1/LEP/ORM1/ARG2/CX3CL1/CCL3/TGFB1/LILRA4/C5AR2	13
GO:0032680	BP	GO:0032680	regulation of tumor necrosis factor production	13/758	191/18805	0.0680628	1.68855	1.96015	0.0459191	0.217157	0.178937	FCGR2C/IL10/POMC/LTF/TWIST1/LEP/ORM1/ARG2/CX3CL1/CCL3/TGFB1/LILRA4/C5AR2	13
GO:0007292	BP	GO:0007292	female gamete generation	12/758	172/18805	0.0697674	1.73084	1.97334	0.0459999	0.217328	0.179078	MSH4/WNT4/M1AP/BMPR1B/GDF9/INHBA/PTN/LEP/PGR/MMP19/MMP2/ADAMTS1	12
GO:0014003	BP	GO:0014003	oligodendrocyte development	5/758	49/18805	0.102041	2.5315	2.1999	0.0465486	0.217361	0.179104	PRDM8/LYN/CNTNAP1/TGFB1/MAG	5
GO:0033628	BP	GO:0033628	regulation of cell adhesion mediated by integrin	5/758	49/18805	0.102041	2.5315	2.1999	0.0465486	0.217361	0.179104	MUC1/LYN/SNAI2/CCL5/SKAP1	5
GO:0042088	BP	GO:0042088	T-helper 1 type immune response	5/758	49/18805	0.102041	2.5315	2.1999	0.0465486	0.217361	0.179104	PLA2G4A/IL1B/IL1RL1/STAT4/TBX21	5
GO:0090279	BP	GO:0090279	regulation of calcium ion import	5/758	49/18805	0.102041	2.5315	2.1999	0.0465486	0.217361	0.179104	STC1/CRH/LGALS3/CCL3/TRPV3	5
GO:0046683	BP	GO:0046683	response to organophosphorus	10/758	135/18805	0.0740741	1.83768	2.00185	0.0465623	0.217361	0.179104	HMGCS2/IL1B/CPS1/SLC26A6/AQP1/STC1/WT1/MMP19/DUOX1/KCNE1	10
GO:0006518	BP	GO:0006518	peptide metabolic process	6/758	65/18805	0.0923077	2.29003	2.13516	0.0465719	0.217361	0.179104	SLC7A11/SLC1A2/ANPEP/CHAC1/LGALS4/GGT5	6
GO:0040014	BP	GO:0040014	regulation of multicellular organism growth	6/758	65/18805	0.0923077	2.29003	2.13516	0.0465719	0.217361	0.179104	PLAC8/PTCH1/IGF2/ATP8A2/DIO3/GH1	6
GO:2001244	BP	GO:2001244	positive regulation of intrinsic apoptotic signaling pathway	6/758	65/18805	0.0923077	2.29003	2.13516	0.0465719	0.217361	0.179104	VNN1/NKX3-1/MMP2/NUPR1/PMAIP1/BBC3	6
GO:0002828	BP	GO:0002828	regulation of type 2 immune response	4/758	34/18805	0.117647	2.91867	2.29485	0.0466315	0.217361	0.179104	ECM1/BCL6/ARG2/TBX21	4
GO:0007435	BP	GO:0007435	salivary gland morphogenesis	4/758	34/18805	0.117647	2.91867	2.29485	0.0466315	0.217361	0.179104	EDAR/NKX3-1/SNAI2/TGFB1	4
GO:0030212	BP	GO:0030212	hyaluronan metabolic process	4/758	34/18805	0.117647	2.91867	2.29485	0.0466315	0.217361	0.179104	IL1B/CD44/STAB2/TGFB1	4
GO:0045939	BP	GO:0045939	negative regulation of steroid metabolic process	4/758	34/18805	0.117647	2.91867	2.29485	0.0466315	0.217361	0.179104	WNT4/INSIG1/SNAI2/BMP2	4
GO:0070570	BP	GO:0070570	regulation of neuron projection regeneration	4/758	34/18805	0.117647	2.91867	2.29485	0.0466315	0.217361	0.179104	SPP1/KIAA0319/PTN/RTN4RL1	4
GO:1901889	BP	GO:1901889	negative regulation of cell junction assembly	4/758	34/18805	0.117647	2.91867	2.29485	0.0466315	0.217361	0.179104	IL1B/APOD/PTPN13/DKK1	4
GO:0006766	BP	GO:0006766	vitamin metabolic process	9/758	117/18805	0.0769231	1.90836	2.01989	0.0469444	0.21861	0.180134	MTHFD2/RBP1/VNN1/SNAI2/NNMT/CUBN/GSTO2/ALDH1A2/CYP24A1	9
GO:0048469	BP	GO:0048469	cell maturation	14/758	211/18805	0.0663507	1.64608	1.93417	0.0470174	0.218741	0.180242	PTH1R/SLC26A6/SLC22A14/CCR6/VEGFA/EPO/KCNQ3/PAEP/PGR/TMPRSS12/CX3CL1/TGFB1/C3/KCNE1	14
GO:0016055	BP	GO:0016055	Wnt signaling pathway	27/758	477/18805	0.0566038	1.40427	1.83285	0.0484734	0.2253	0.185646	WNT4/ROR1/FZD7/IGFBP2/CCNYL1/SEMA5A/CTNND2/TPBG/MDFI/IGFBP1/NDP/PORCN/SNAI2/ZNF703/DKK1/BICC1/IGFBP6/WNT5B/AMER2/GPC5/ALPK2/APCDD1/BMP2/APC2/TGFB1/PPM1N/CELSR1	27
GO:0043648	BP	GO:0043648	dicarboxylic acid metabolic process	8/758	100/18805	0.08	1.9847	2.0234	0.0488245	0.226715	0.186812	GLUL/MDH1B/MTHFD2/FAHD2B/SLC7A11/PHYH/PCK2/MTHFD1	8
GO:0099565	BP	GO:0099565	chemical synaptic transmission, postsynaptic	9/758	118/18805	0.0762712	1.89219	1.99244	0.0490911	0.227736	0.187654	IGSF11/RIMS1/STX1A/RELN/GLRA2/CHRNE/GRIN2C/GRIN2D/SHANK1	9
GO:0050796	BP	GO:0050796	regulation of insulin secretion	12/758	174/18805	0.0689655	1.71095	1.93086	0.0494517	0.227969	0.187846	IL1B/CNR1/STX1A/LEP/GPER1/CRH/RBP4/GPR68/PCK2/PRKCB/DOC2B/CCL5	12
GO:0052548	BP	GO:0052548	regulation of endopeptidase activity	6/758	66/18805	0.0909091	2.25534	2.09371	0.0495614	0.227969	0.187846	SERPINE2/TIMP1/LYN/CRB2/VTN/SERPINB4	6
GO:0097192	BP	GO:0097192	extrinsic apoptotic signaling pathway in absence of ligand	6/758	66/18805	0.0909091	2.25534	2.09371	0.0495614	0.227969	0.187846	IL1B/HSPA1A/HSPA1B/INHBA/SNAI2/CX3CL1	6
GO:0001894	BP	GO:0001894	tissue homeostasis	17/758	272/18805	0.0625	1.55054	1.87439	0.0496324	0.227969	0.187846	ILDR1/PTH1R/SPP1/F2R/VEGFA/NDP/RP1/CRB2/NXNL2/ALDH1A1/CUBN/RBP4/SERPINA3/SLC28A2/COMP/CLDN5/CXADR	17
GO:0060249	BP	GO:0060249	anatomical structure homeostasis	17/758	272/18805	0.0625	1.55054	1.87439	0.0496324	0.227969	0.187846	ILDR1/PTH1R/SPP1/F2R/VEGFA/NDP/RP1/CRB2/NXNL2/ALDH1A1/CUBN/RBP4/SERPINA3/SLC28A2/COMP/CLDN5/CXADR	17
GO:0042267	BP	GO:0042267	natural killer cell mediated cytotoxicity	7/758	83/18805	0.0843373	2.0923	2.04391	0.0499154	0.227969	0.187846	SLAMF6/HLA-G/LEP/KLRC1/GZMB/SERPINB4/TGFB1	7
GO:0060390	BP	GO:0060390	regulation of SMAD protein signal transduction	7/758	83/18805	0.0843373	2.0923	2.04391	0.0499154	0.227969	0.187846	KIAA0319/INHBA/DKK1/SMAD6/CILP/BMP2/TGFB1	7
GO:0061053	BP	GO:0061053	somite development	7/758	83/18805	0.0843373	2.0923	2.04391	0.0499154	0.227969	0.187846	WNT4/RIPPLY1/NKX3-1/CRB2/PTCH1/DKK1/MTHFD1	7
GO:0006693	BP	GO:0006693	prostaglandin metabolic process	5/758	50/18805	0.1	2.48087	2.14882	0.0500782	0.227969	0.187846	PLA2G4A/IL1B/HPGDS/GSTA1/AKR1C2	5
GO:0035272	BP	GO:0035272	exocrine system development	5/758	50/18805	0.1	2.48087	2.14882	0.0500782	0.227969	0.187846	EDAR/NKX3-1/SNAI2/IGF2/TGFB1	5
GO:0046636	BP	GO:0046636	negative regulation of alpha-beta T cell activation	5/758	50/18805	0.1	2.48087	2.14882	0.0500782	0.227969	0.187846	TNFSF18/BCL6/ARG2/LGALS3/TBX21	5
GO:0060976	BP	GO:0060976	coronary vasculature development	5/758	50/18805	0.1	2.48087	2.14882	0.0500782	0.227969	0.187846	HAND2/PRDM1/VEGFA/GPER1/SMAD6	5
GO:0061082	BP	GO:0061082	myeloid leukocyte cytokine production	5/758	50/18805	0.1	2.48087	2.14882	0.0500782	0.227969	0.187846	BCL6/HLA-G/TWIST1/PRG2/TGFB1	5
GO:0170034	BP	GO:0170034	L-amino acid biosynthetic process	5/758	50/18805	0.1	2.48087	2.14882	0.0500782	0.227969	0.187846	PHGDH/GLUL/BHMT2/MTHFD1/PYCR1	5
GO:2000404	BP	GO:2000404	regulation of T cell migration	5/758	50/18805	0.1	2.48087	2.14882	0.0500782	0.227969	0.187846	ECM1/S100A7/APOD/CCR6/CCL5	5
GO:0009746	BP	GO:0009746	response to hexose	14/758	213/18805	0.0657277	1.63062	1.89693	0.0501515	0.227969	0.187846	GLUL/PTPRN/COL6A3/SLC26A6/GPER1/CRH/SLC39A14/ANGPT2/EXTL3/ENDOG/GPR68/PCK2/PRKCB/TGFB1	14
GO:0002902	BP	GO:0002902	regulation of B cell apoptotic process	3/758	21/18805	0.142857	3.5441	2.3906	0.0505455	0.227969	0.187846	IL10/BCL6/LYN	3
GO:0010829	BP	GO:0010829	negative regulation of D-glucose transmembrane transport	3/758	21/18805	0.142857	3.5441	2.3906	0.0505455	0.227969	0.187846	IL1B/LEP/PRKCB	3
GO:0030502	BP	GO:0030502	negative regulation of bone mineralization	3/758	21/18805	0.142857	3.5441	2.3906	0.0505455	0.227969	0.187846	ECM1/CCR1/CCL3	3
GO:0032261	BP	GO:0032261	purine nucleotide salvage	3/758	21/18805	0.142857	3.5441	2.3906	0.0505455	0.227969	0.187846	SLC22A13/HPRT1/NNMT	3
GO:0033033	BP	GO:0033033	negative regulation of myeloid cell apoptotic process	3/758	21/18805	0.142857	3.5441	2.3906	0.0505455	0.227969	0.187846	EPO/SNAI2/CCL5	3
GO:0045623	BP	GO:0045623	negative regulation of T-helper cell differentiation	3/758	21/18805	0.142857	3.5441	2.3906	0.0505455	0.227969	0.187846	TNFSF18/BCL6/TBX21	3
GO:0051930	BP	GO:0051930	regulation of sensory perception of pain	3/758	21/18805	0.142857	3.5441	2.3906	0.0505455	0.227969	0.187846	F2R/CCL3/GRIN2D	3
GO:0051931	BP	GO:0051931	regulation of sensory perception	3/758	21/18805	0.142857	3.5441	2.3906	0.0505455	0.227969	0.187846	F2R/CCL3/GRIN2D	3
GO:0060973	BP	GO:0060973	cell migration involved in heart development	3/758	21/18805	0.142857	3.5441	2.3906	0.0505455	0.227969	0.187846	HAND2/TWIST1/SNAI2	3
GO:0071800	BP	GO:0071800	podosome assembly	3/758	21/18805	0.142857	3.5441	2.3906	0.0505455	0.227969	0.187846	SH3PXD2B/BIN2/ASB2	3
GO:0090189	BP	GO:0090189	regulation of branching involved in ureteric bud morphogenesis	3/758	21/18805	0.142857	3.5441	2.3906	0.0505455	0.227969	0.187846	PAX8/VEGFA/TGFB1	3
GO:0090200	BP	GO:0090200	positive regulation of release of cytochrome c from mitochondria	3/758	21/18805	0.142857	3.5441	2.3906	0.0505455	0.227969	0.187846	GPER1/PMAIP1/BBC3	3
GO:1903376	BP	GO:1903376	regulation of oxidative stress-induced neuron intrinsic apoptotic signaling pathway	3/758	21/18805	0.142857	3.5441	2.3906	0.0505455	0.227969	0.187846	IL10/MMP2/PYCR1	3
GO:1903978	BP	GO:1903978	regulation of microglial cell activation	3/758	21/18805	0.142857	3.5441	2.3906	0.0505455	0.227969	0.187846	CX3CL1/CCL3/LDLR	3
GO:0006882	BP	GO:0006882	intracellular zinc ion homeostasis	4/758	35/18805	0.114286	2.83528	2.22721	0.0510347	0.228904	0.188616	SLC39A4/SLC39A14/MT2A/MT1F	4
GO:0007212	BP	GO:0007212	G protein-coupled dopamine receptor signaling pathway	4/758	35/18805	0.114286	2.83528	2.22721	0.0510347	0.228904	0.188616	DRD1/GNG2/GNB5/GNAL	4
GO:0016486	BP	GO:0016486	peptide hormone processing	4/758	35/18805	0.114286	2.83528	2.22721	0.0510347	0.228904	0.188616	MEP1A/PLA2G7/ACE2/PCSK6	4
GO:0034505	BP	GO:0034505	tooth mineralization	4/758	35/18805	0.114286	2.83528	2.22721	0.0510347	0.228904	0.188616	ITGB6/WDR72/FAM20A/TGFB1	4
GO:0045777	BP	GO:0045777	positive regulation of blood pressure	4/758	35/18805	0.114286	2.83528	2.22721	0.0510347	0.228904	0.188616	GRIP2/OXTR/CNR1/TAC3	4
GO:0098810	BP	GO:0098810	neurotransmitter reuptake	4/758	35/18805	0.114286	2.83528	2.22721	0.0510347	0.228904	0.188616	DRD1/SLC1A2/SLC18A2/SLC6A12	4
GO:0120162	BP	GO:0120162	positive regulation of cold-induced thermogenesis	8/758	101/18805	0.0792079	1.96505	1.99296	0.0512419	0.229622	0.189208	OXTR/PLAC8/VEGFA/ACHE/LEP/FABP4/GADD45G/ZNF516	8
GO:0046394	BP	GO:0046394	carboxylic acid biosynthetic process	20/758	334/18805	0.0598802	1.48555	1.83493	0.0512917	0.229634	0.189218	PLA2G4A/PHGDH/GLUL/IL1B/AGXT/DHRS9/CPS1/RBP1/HPGDS/BHMT2/CYP39A1/INSIG1/RGN/ALDH1A1/MTHFD1/ALDH1A2/PYCR1/UPB1/GGT5/CBS	20
GO:0002460	BP	GO:0002460	adaptive immune response based on somatic recombination of immune receptors built from immunoglobulin superfamily domains	23/758	396/18805	0.0580808	1.44091	1.81735	0.0514276	0.230031	0.189545	PLA2G4A/FCER1G/TNFSF18/FCGR2C/SLAMF6/IL10/IL1B/IL1RL1/STAT4/SLC22A13/BCL6/IL7R/C9/C6/HLA-G/CCR6/HPRT1/KLRC1/TBX21/TGFB1/C3/IGLL5/IL2RB	23
GO:0008016	BP	GO:0008016	regulation of heart contraction	14/758	214/18805	0.0654206	1.623	1.87845	0.0517715	0.231357	0.190637	ADORA3/SCN10A/SHOX2/MYL3/SCN5A/ADRA1B/CHRM2/ACE2/STC1/IRX3/KCNJ12/CACNA1G/CXADR/KCNE1	14
GO:1902107	BP	GO:1902107	positive regulation of leukocyte differentiation	13/758	195/18805	0.0666667	1.65391	1.88114	0.0525783	0.23428	0.193046	CD101/IL10/CCR1/BCL6/IL7R/HLA-G/VNN1/CD83/EGR3/GPR68/IL34/TGFB1/LILRB2	13
GO:1903708	BP	GO:1903708	positive regulation of hemopoiesis	13/758	195/18805	0.0666667	1.65391	1.88114	0.0525783	0.23428	0.193046	CD101/IL10/CCR1/BCL6/IL7R/HLA-G/VNN1/CD83/EGR3/GPR68/IL34/TGFB1/LILRB2	13
GO:0051208	BP	GO:0051208	sequestering of calcium ion	10/758	138/18805	0.0724638	1.79773	1.9276	0.0526336	0.23428	0.193046	HTR2B/PLCL2/DRD1/F2R/GPER1/LYN/METTL21C/CX3CL1/CCL3/TGFB1	10
GO:0051279	BP	GO:0051279	regulation of release of sequestered calcium ion into cytosol	7/758	84/18805	0.0833333	2.06739	2.00935	0.0526495	0.23428	0.193046	DRD1/F2R/GPER1/LYN/METTL21C/CX3CL1/TGFB1	7
GO:0050994	BP	GO:0050994	regulation of lipid catabolic process	6/758	67/18805	0.0895522	2.22168	2.053	0.052666	0.23428	0.193046	IL1B/AADAC/CNR1/TWIST1/HCAR1/LDLR	6
GO:0050807	BP	GO:0050807	regulation of synapse organization	19/758	315/18805	0.0603175	1.4964	1.82085	0.0531773	0.236338	0.194742	NEGR1/IL10/IGSF11/CLSTN2/OXTR/SLC7A11/PTPN13/TPBG/RELN/CTTNBP2/PAK3/LRRC24/VSTM5/DKK1/LRFN5/CNTNAP1/NEDD4L/SLC12A5/LILRB2	19
GO:0006112	BP	GO:0006112	energy reserve metabolic process	8/758	102/18805	0.0784314	1.94578	1.96287	0.0537352	0.238062	0.196162	POMC/NHLRC1/LEP/PHKG1/GYG2/PYGM/PHLDA2/IGF2	8
GO:0043279	BP	GO:0043279	response to alkaloid	8/758	102/18805	0.0784314	1.94578	1.96287	0.0537352	0.238062	0.196162	GRM2/OXTR/DRD1/FKBP5/CNR1/CRH/SLC1A2/CACNG4	8
GO:0006692	BP	GO:0006692	prostanoid metabolic process	5/758	51/18805	0.0980392	2.43223	2.09897	0.0537606	0.238062	0.196162	PLA2G4A/IL1B/HPGDS/GSTA1/AKR1C2	5
GO:0045933	BP	GO:0045933	positive regulation of muscle contraction	5/758	51/18805	0.0980392	2.43223	2.09897	0.0537606	0.238062	0.196162	OXTR/NPNT/F2R/GPER1/ACE2	5
GO:0071706	BP	GO:0071706	tumor necrosis factor superfamily cytokine production	13/758	196/18805	0.0663265	1.64548	1.86167	0.054341	0.240195	0.19792	FCGR2C/IL10/POMC/LTF/TWIST1/LEP/ORM1/ARG2/CX3CL1/CCL3/TGFB1/LILRA4/C5AR2	13
GO:1903555	BP	GO:1903555	regulation of tumor necrosis factor superfamily cytokine production	13/758	196/18805	0.0663265	1.64548	1.86167	0.054341	0.240195	0.19792	FCGR2C/IL10/POMC/LTF/TWIST1/LEP/ORM1/ARG2/CX3CL1/CCL3/TGFB1/LILRA4/C5AR2	13
GO:0032635	BP	GO:0032635	interleukin-6 production	12/758	177/18805	0.0677966	1.68195	1.86815	0.0549545	0.242467	0.199792	IL10/IL1B/C1QTNF3/F2R/TWIST1/LEP/ORM1/CX3CL1/ADORA2B/TGFB1/LILRB2/C5AR2	12
GO:0032675	BP	GO:0032675	regulation of interleukin-6 production	12/758	177/18805	0.0677966	1.68195	1.86815	0.0549545	0.242467	0.199792	IL10/IL1B/C1QTNF3/F2R/TWIST1/LEP/ORM1/CX3CL1/ADORA2B/TGFB1/LILRB2/C5AR2	12
GO:0016053	BP	GO:0016053	organic acid biosynthetic process	20/758	337/18805	0.0593472	1.47233	1.7931	0.0552414	0.243512	0.200653	PLA2G4A/PHGDH/GLUL/IL1B/AGXT/DHRS9/CPS1/RBP1/HPGDS/BHMT2/CYP39A1/INSIG1/RGN/ALDH1A1/MTHFD1/ALDH1A2/PYCR1/UPB1/GGT5/CBS	20
GO:0007193	BP	GO:0007193	adenylate cyclase-inhibiting G protein-coupled receptor signaling pathway	7/758	85/18805	0.0823529	2.04307	1.97527	0.0554758	0.243582	0.20071	GPR37L1/MARCO/GRM2/GPR37/CHRM2/CHRM5/HRH4	7
GO:0070509	BP	GO:0070509	calcium ion import	7/758	85/18805	0.0823529	2.04307	1.97527	0.0554758	0.243582	0.20071	STC1/CRH/TRPC4/LGALS3/CACNA1G/CCL3/TRPV3	7
GO:0001975	BP	GO:0001975	response to amphetamine	4/758	36/18805	0.111111	2.75652	2.16193	0.0556572	0.243582	0.20071	OXTR/DRD1/HPRT1/SLC18A2	4
GO:0002067	BP	GO:0002067	glandular epithelial cell differentiation	4/758	36/18805	0.111111	2.75652	2.16193	0.0556572	0.243582	0.20071	WNT4/IL31RA/PGR/BMP2	4
GO:0007617	BP	GO:0007617	mating behavior	4/758	36/18805	0.111111	2.75652	2.16193	0.0556572	0.243582	0.20071	SERPINE2/OXTR/DRD1/CNR1	4
GO:0030224	BP	GO:0030224	monocyte differentiation	4/758	36/18805	0.111111	2.75652	2.16193	0.0556572	0.243582	0.20071	IL31RA/VEGFA/GPR68/IL34	4
GO:0032743	BP	GO:0032743	positive regulation of interleukin-2 production	4/758	36/18805	0.111111	2.75652	2.16193	0.0556572	0.243582	0.20071	VTCN1/IL1B/CD83/CARD11	4
GO:1901797	BP	GO:1901797	negative regulation of signal transduction by p53 class mediator	4/758	36/18805	0.111111	2.75652	2.16193	0.0556572	0.243582	0.20071	MUC1/TWIST1/SNAI2/CD44	4
GO:0038034	BP	GO:0038034	signal transduction in absence of ligand	6/758	68/18805	0.0882353	2.189	2.013	0.0558865	0.243839	0.200922	IL1B/HSPA1A/HSPA1B/INHBA/SNAI2/CX3CL1	6
GO:0051057	BP	GO:0051057	positive regulation of small GTPase mediated signal transduction	6/758	68/18805	0.0882353	2.189	2.013	0.0558865	0.243839	0.200922	F2R/EPO/RELN/CDON/MCF2L/MAPRE2	6
GO:0001838	BP	GO:0001838	embryonic epithelial tube formation	9/758	121/18805	0.0743802	1.84528	1.91167	0.0559162	0.243839	0.200922	WNT4/GRHL3/PAX8/TWIST1/PTCH1/MTHFD1/IRX3/TGFB1/CELSR1	9
GO:0008645	BP	GO:0008645	hexose transmembrane transport	9/758	121/18805	0.0743802	1.84528	1.91167	0.0559162	0.243839	0.200922	SLC45A1/IL1B/DRD1/LEP/SLC1A2/PRKCB/GH1/C3/SLC5A1	9
GO:0002237	BP	GO:0002237	response to molecule of bacterial origin	22/758	379/18805	0.0580475	1.44008	1.77377	0.0560842	0.244352	0.201345	HMGCS2/IL10/S100A7/IL1B/IL1F10/CPS1/LTF/CD180/F2R/CNR1/EPO/LYN/DEFA3/PDCD1LG2/ANKRD1/PCK2/SMAD6/CX3CL1/MPO/SLPI/LILRB2/FCAR	22
GO:0015914	BP	GO:0015914	phospholipid transport	8/758	103/18805	0.0776699	1.92689	1.93313	0.0563049	0.244764	0.201685	ABCB4/ABCB1/ATG9B/ATP8A2/TNFAIP8L3/CETP/PITPNM3/LDLR	8
GO:0009314	BP	GO:0009314	response to radiation	25/758	442/18805	0.0565611	1.40321	1.75802	0.0563228	0.244764	0.201685	SLC4A10/COL6A3/ITGB6/BHLHE40/GRK7/SLC7A11/UVSSA/DRD1/AQP1/TIMP1/SNAI2/PBK/RP1/ADAM2/SLC1A2/CACNA2D4/ATP8A2/GNB5/MMP2/KRT14/MYO15A/TGFB1/RDH13/BBC3/KCNE1	25
GO:0001780	BP	GO:0001780	neutrophil homeostasis	3/758	22/18805	0.136364	3.38301	2.29198	0.0568319	0.244764	0.201685	SLC7A11/MTHFD1/FCAR	3
GO:0006837	BP	GO:0006837	serotonin transport	3/758	22/18805	0.136364	3.38301	2.29198	0.0568319	0.244764	0.201685	CNR1/CRH/SLC18A2	3
GO:0007530	BP	GO:0007530	sex determination	3/758	22/18805	0.136364	3.38301	2.29198	0.0568319	0.244764	0.201685	WNT4/AR/WT1	3
GO:0019400	BP	GO:0019400	alditol metabolic process	3/758	22/18805	0.136364	3.38301	2.29198	0.0568319	0.244764	0.201685	PLA2G4A/LEP/PCK2	3
GO:0032303	BP	GO:0032303	regulation of icosanoid secretion	3/758	22/18805	0.136364	3.38301	2.29198	0.0568319	0.244764	0.201685	PLA2G4A/IL1B/PLA2R1	3
GO:0048485	BP	GO:0048485	sympathetic nervous system development	3/758	22/18805	0.136364	3.38301	2.29198	0.0568319	0.244764	0.201685	HAND2/SEMA3A/PLXNA4	3
GO:0071379	BP	GO:0071379	cellular response to prostaglandin stimulus	3/758	22/18805	0.136364	3.38301	2.29198	0.0568319	0.244764	0.201685	TNC/AKR1C2/GNG2	3
GO:0090208	BP	GO:0090208	positive regulation of triglyceride metabolic process	3/758	22/18805	0.136364	3.38301	2.29198	0.0568319	0.244764	0.201685	AADAC/RGN/LDLR	3
GO:0097709	BP	GO:0097709	connective tissue replacement	3/758	22/18805	0.136364	3.38301	2.29198	0.0568319	0.244764	0.201685	F2R/TIMP1/TGFB1	3
GO:1902644	BP	GO:1902644	tertiary alcohol metabolic process	3/758	22/18805	0.136364	3.38301	2.29198	0.0568319	0.244764	0.201685	WNT4/AKR1C2/BMP2	3
GO:1903054	BP	GO:1903054	negative regulation of extracellular matrix organization	3/758	22/18805	0.136364	3.38301	2.29198	0.0568319	0.244764	0.201685	ANTXR1/ADTRP/TGFB1	3
GO:0097191	BP	GO:0097191	extrinsic apoptotic signaling pathway	15/758	237/18805	0.0632911	1.57017	1.81032	0.057167	0.245429	0.202233	IL1B/BMPR1B/HSPA1A/HSPA1B/INHBA/GPER1/AR/SNAI2/TNFRSF10C/DEPTOR/DAPK1/LGALS3/CX3CL1/PMAIP1/TGFB1	15
GO:0003197	BP	GO:0003197	endocardial cushion development	5/758	52/18805	0.0961538	2.38545	2.05029	0.057596	0.245429	0.202233	TWIST1/SNAI2/DKK1/BMP2/ADAMTS5	5
GO:0006968	BP	GO:0006968	cellular defense response	5/758	52/18805	0.0961538	2.38545	2.05029	0.057596	0.245429	0.202233	CD5L/GNLY/HLA-G/CCR6/LILRB2	5
GO:0010171	BP	GO:0010171	body morphogenesis	5/758	52/18805	0.0961538	2.38545	2.05029	0.057596	0.245429	0.202233	CDON/DKK1/MMP2/TGFB1/CLDN5	5
GO:0042311	BP	GO:0042311	vasodilation	5/758	52/18805	0.0961538	2.38545	2.05029	0.057596	0.245429	0.202233	CPS1/DRD1/VEGFA/GPER1/ADORA2B	5
GO:0089718	BP	GO:0089718	amino acid import across plasma membrane	5/758	52/18805	0.0961538	2.38545	2.05029	0.057596	0.245429	0.202233	SLC6A9/SLC38A3/SLC7A11/ACE2/SLC1A2	5
GO:0045913	BP	GO:0045913	positive regulation of carbohydrate metabolic process	7/758	86/18805	0.0813953	2.01931	1.94166	0.0583948	0.245429	0.202233	PTH1R/UCHL1/GPER1/RGN/NNMT/IGF2/PMAIP1	7
GO:0002366	BP	GO:0002366	leukocyte activation involved in immune response	19/758	319/18805	0.0595611	1.47763	1.7633	0.058815	0.245429	0.202233	FCER1G/TNFSF18/SLAMF6/IL10/STAT4/PLCL2/BCL6/CD180/CCR6/RAB44/LYN/IFNE/SLC18A2/LGALS3/LAT/TBX21/CCL3/ADORA2B/TGFB1	19
GO:0002317	BP	GO:0002317	plasma cell differentiation	2/758	10/18805	0.2	4.96174	2.56816	0.0589126	0.245429	0.202233	IL10/BCL6	2
GO:0003253	BP	GO:0003253	cardiac neural crest cell migration involved in outflow tract morphogenesis	2/758	10/18805	0.2	4.96174	2.56816	0.0589126	0.245429	0.202233	HAND2/TWIST1	2
GO:0006868	BP	GO:0006868	glutamine transport	2/758	10/18805	0.2	4.96174	2.56816	0.0589126	0.245429	0.202233	SLC38A3/LEP	2
GO:0015858	BP	GO:0015858	nucleoside transport	2/758	10/18805	0.2	4.96174	2.56816	0.0589126	0.245429	0.202233	SLC28A2/SLC28A1	2
GO:0032353	BP	GO:0032353	negative regulation of hormone biosynthetic process	2/758	10/18805	0.2	4.96174	2.56816	0.0589126	0.245429	0.202233	WNT4/BMP2	2
GO:0034356	BP	GO:0034356	NAD biosynthesis via nicotinamide riboside salvage pathway	2/758	10/18805	0.2	4.96174	2.56816	0.0589126	0.245429	0.202233	SLC22A13/NNMT	2
GO:0034635	BP	GO:0034635	glutathione transport	2/758	10/18805	0.2	4.96174	2.56816	0.0589126	0.245429	0.202233	SLC7A11/MGST1	2
GO:0034651	BP	GO:0034651	cortisol biosynthetic process	2/758	10/18805	0.2	4.96174	2.56816	0.0589126	0.245429	0.202233	WNT4/BMP2	2
GO:0036093	BP	GO:0036093	germ cell proliferation	2/758	10/18805	0.2	4.96174	2.56816	0.0589126	0.245429	0.202233	HPGDS/UCHL1	2
GO:0051964	BP	GO:0051964	negative regulation of synapse assembly	2/758	10/18805	0.2	4.96174	2.56816	0.0589126	0.245429	0.202233	PTPN13/DKK1	2
GO:0060054	BP	GO:0060054	positive regulation of epithelial cell proliferation involved in wound healing	2/758	10/18805	0.2	4.96174	2.56816	0.0589126	0.245429	0.202233	FZD7/MMP12	2
GO:0060068	BP	GO:0060068	vagina development	2/758	10/18805	0.2	4.96174	2.56816	0.0589126	0.245429	0.202233	ESR1/RBP4	2
GO:0060768	BP	GO:0060768	regulation of epithelial cell proliferation involved in prostate gland development	2/758	10/18805	0.2	4.96174	2.56816	0.0589126	0.245429	0.202233	AR/NKX3-1	2
GO:0060947	BP	GO:0060947	cardiac vascular smooth muscle cell differentiation	2/758	10/18805	0.2	4.96174	2.56816	0.0589126	0.245429	0.202233	VEGFA/GPER1	2
GO:0070432	BP	GO:0070432	regulation of nucleotide-binding oligomerization domain containing 2 signaling pathway	2/758	10/18805	0.2	4.96174	2.56816	0.0589126	0.245429	0.202233	HSPA1A/HSPA1B	2
GO:0070471	BP	GO:0070471	uterine smooth muscle contraction	2/758	10/18805	0.2	4.96174	2.56816	0.0589126	0.245429	0.202233	OXTR/GPER1	2
GO:0070472	BP	GO:0070472	regulation of uterine smooth muscle contraction	2/758	10/18805	0.2	4.96174	2.56816	0.0589126	0.245429	0.202233	OXTR/GPER1	2
GO:0071314	BP	GO:0071314	cellular response to cocaine	2/758	10/18805	0.2	4.96174	2.56816	0.0589126	0.245429	0.202233	CRH/SLC1A2	2
GO:0072203	BP	GO:0072203	cell proliferation involved in metanephros development	2/758	10/18805	0.2	4.96174	2.56816	0.0589126	0.245429	0.202233	PTCH1/WT1	2
GO:0072205	BP	GO:0072205	metanephric collecting duct development	2/758	10/18805	0.2	4.96174	2.56816	0.0589126	0.245429	0.202233	PAX8/PTCH1	2
GO:0097113	BP	GO:0097113	AMPA glutamate receptor clustering	2/758	10/18805	0.2	4.96174	2.56816	0.0589126	0.245429	0.202233	SLC7A11/CHRDL1	2
GO:0097119	BP	GO:0097119	postsynaptic density protein 95 clustering	2/758	10/18805	0.2	4.96174	2.56816	0.0589126	0.245429	0.202233	RELN/LRRC4	2
GO:0097688	BP	GO:0097688	glutamate receptor clustering	2/758	10/18805	0.2	4.96174	2.56816	0.0589126	0.245429	0.202233	SLC7A11/CHRDL1	2
GO:1900748	BP	GO:1900748	positive regulation of vascular endothelial growth factor signaling pathway	2/758	10/18805	0.2	4.96174	2.56816	0.0589126	0.245429	0.202233	ADAMTS3/VEGFA	2
GO:1902237	BP	GO:1902237	positive regulation of endoplasmic reticulum stress-induced intrinsic apoptotic signaling pathway	2/758	10/18805	0.2	4.96174	2.56816	0.0589126	0.245429	0.202233	PMAIP1/BBC3	2
GO:1902513	BP	GO:1902513	regulation of organelle transport along microtubule	2/758	10/18805	0.2	4.96174	2.56816	0.0589126	0.245429	0.202233	TRIM46/NEFH	2
GO:1902645	BP	GO:1902645	tertiary alcohol biosynthetic process	2/758	10/18805	0.2	4.96174	2.56816	0.0589126	0.245429	0.202233	WNT4/BMP2	2
GO:1902965	BP	GO:1902965	regulation of protein localization to early endosome	2/758	10/18805	0.2	4.96174	2.56816	0.0589126	0.245429	0.202233	VEGFA/MGAT3	2
GO:1902966	BP	GO:1902966	positive regulation of protein localization to early endosome	2/758	10/18805	0.2	4.96174	2.56816	0.0589126	0.245429	0.202233	VEGFA/MGAT3	2
GO:2000104	BP	GO:2000104	negative regulation of DNA-templated DNA replication	2/758	10/18805	0.2	4.96174	2.56816	0.0589126	0.245429	0.202233	BCL6/SLFN11	2
GO:0043266	BP	GO:0043266	regulation of potassium ion transport	8/758	104/18805	0.0769231	1.90836	1.90371	0.0589514	0.245429	0.202233	LRRC38/KCNIP4/DRD1/DPP6/KCNS2/KCNAB3/NEDD4L/KCNE1	8
GO:0019229	BP	GO:0019229	regulation of vasoconstriction	6/758	69/18805	0.0869565	2.15728	1.9737	0.0592229	0.24572	0.202472	OXTR/ADRA1B/F2R/LEP/ACE2/MMP2	6
GO:0046503	BP	GO:0046503	glycerolipid catabolic process	6/758	69/18805	0.0869565	2.15728	1.9737	0.0592229	0.24572	0.202472	PLA2G4A/CPS1/AADAC/PLA2G7/GPIHBP1/LDLR	6
GO:0048645	BP	GO:0048645	animal organ formation	6/758	69/18805	0.0869565	2.15728	1.9737	0.0592229	0.24572	0.202472	PAX8/HAND2/AR/WT1/DKK1/BMP2	6
GO:0051055	BP	GO:0051055	negative regulation of lipid biosynthetic process	6/758	69/18805	0.0869565	2.15728	1.9737	0.0592229	0.24572	0.202472	WNT4/INSIG1/GPER1/SNAI2/ASXL3/BMP2	6
GO:0046890	BP	GO:0046890	regulation of lipid biosynthetic process	13/758	199/18805	0.0653266	1.62067	1.80392	0.0598691	0.248189	0.204507	WNT4/IL1B/HTR2B/CGA/INSIG1/LEP/GPER1/RGN/SNAI2/ASXL3/BMP2/C3/LDLR	13
GO:0002819	BP	GO:0002819	regulation of adaptive immune response	14/758	219/18805	0.0639269	1.58594	1.78749	0.0604135	0.248888	0.205082	PLA2G4A/TNFSF18/IL10/IL1B/IL1RL1/SLC22A13/BCL6/IL7R/HLA-G/KLRC1/TBX21/SKAP1/TGFB1/C3	14
GO:0045927	BP	GO:0045927	positive regulation of growth	16/758	259/18805	0.0617761	1.53258	1.76877	0.0604475	0.248888	0.205082	CRABP2/CPNE9/SEMA5A/RIMS1/VEGFA/IGFBP1/LEP/EXTL3/IGF2/WT1/ATP8A2/DIO3/SOX15/GH1/KRT17/NEDD4L	16
GO:0003161	BP	GO:0003161	cardiac conduction system development	4/758	37/18805	0.108108	2.68202	2.09885	0.0604974	0.248888	0.205082	SHOX2/SCN5A/IRX3/CACNA1G	4
GO:0034694	BP	GO:0034694	response to prostaglandin	4/758	37/18805	0.108108	2.68202	2.09885	0.0604974	0.248888	0.205082	HMGCS2/TNC/AKR1C2/GNG2	4
GO:0048265	BP	GO:0048265	response to pain	4/758	37/18805	0.108108	2.68202	2.09885	0.0604974	0.248888	0.205082	SCN3A/RELN/CRH/LPAR5	4
GO:0071676	BP	GO:0071676	negative regulation of mononuclear cell migration	4/758	37/18805	0.108108	2.68202	2.09885	0.0604974	0.248888	0.205082	APOD/ADTRP/MMP28/CNN2	4
GO:0097484	BP	GO:0097484	dendrite extension	4/758	37/18805	0.108108	2.68202	2.09885	0.0604974	0.248888	0.205082	CPNE9/CDKL3/RIMS1/NEDD4L	4
GO:1903725	BP	GO:1903725	regulation of phospholipid metabolic process	4/758	37/18805	0.108108	2.68202	2.09885	0.0604974	0.248888	0.205082	HTR2B/SPATA18/CHRM5/LDLR	4
GO:2000515	BP	GO:2000515	negative regulation of CD4-positive, alpha-beta T cell activation	4/758	37/18805	0.108108	2.68202	2.09885	0.0604974	0.248888	0.205082	TNFSF18/BCL6/ARG2/TBX21	4
GO:0001936	BP	GO:0001936	regulation of endothelial cell proliferation	12/758	180/18805	0.0666667	1.65391	1.80662	0.0608556	0.25015	0.206122	PROK1/ECM1/IL10/HTR2B/FGFBP1/SEMA5A/PRL/VEGFA/LEP/EGR3/IGF2/ALDH1A2	12
GO:0005977	BP	GO:0005977	glycogen metabolic process	7/758	87/18805	0.0804598	1.9961	1.9085	0.0614068	0.251026	0.206845	POMC/NHLRC1/PHKG1/GYG2/PYGM/PHLDA2/IGF2	7
GO:0007492	BP	GO:0007492	endoderm development	7/758	87/18805	0.0804598	1.9961	1.9085	0.0614068	0.251026	0.206845	INHBA/DKK1/HMGA2/ITGA7/MMP2/VTN/TGFB1	7
GO:0150076	BP	GO:0150076	neuroinflammatory response	7/758	87/18805	0.0804598	1.9961	1.9085	0.0614068	0.251026	0.206845	IL1B/ADCY1/LYN/CX3CL1/NUPR1/CCL3/LDLR	7
GO:1901379	BP	GO:1901379	regulation of potassium ion transmembrane transport	7/758	87/18805	0.0804598	1.9961	1.9085	0.0614068	0.251026	0.206845	LRRC38/KCNIP4/DPP6/KCNS2/KCNAB3/NEDD4L/KCNE1	7
GO:0014075	BP	GO:0014075	response to amine	5/758	53/18805	0.0943396	2.34044	2.00272	0.0615841	0.251026	0.206845	CPS1/OXTR/DRD1/HPRT1/SLC18A2	5
GO:0019083	BP	GO:0019083	viral transcription	5/758	53/18805	0.0943396	2.34044	2.00272	0.0615841	0.251026	0.206845	POU2F3/HMGA2/CCL3/CCL4/CCL5	5
GO:0032330	BP	GO:0032330	regulation of chondrocyte differentiation	5/758	53/18805	0.0943396	2.34044	2.00272	0.0615841	0.251026	0.206845	EFEMP1/SHOX2/BMPR1B/FGF18/SNAI2	5
GO:0043303	BP	GO:0043303	mast cell degranulation	5/758	53/18805	0.0943396	2.34044	2.00272	0.0615841	0.251026	0.206845	RAB44/LYN/SLC18A2/LAT/ADORA2B	5
GO:0060324	BP	GO:0060324	face development	5/758	53/18805	0.0943396	2.34044	2.00272	0.0615841	0.251026	0.206845	DKK1/ALDH1A2/MMP2/TGFB1/CLDN5	5
GO:2000179	BP	GO:2000179	positive regulation of neural precursor cell proliferation	5/758	53/18805	0.0943396	2.34044	2.00272	0.0615841	0.251026	0.206845	GPR37L1/VEGFA/LYN/CDON/CX3CL1	5
GO:0043255	BP	GO:0043255	regulation of carbohydrate biosynthetic process	8/758	105/18805	0.0761905	1.89019	1.87462	0.061675	0.251186	0.206977	PLEK/PTH1R/C1QTNF3/LEP/GPER1/NNMT/IGF2/TGFB1	8
GO:0050803	BP	GO:0050803	regulation of synapse structure or activity	19/758	321/18805	0.05919	1.46843	1.73482	0.0617846	0.251245	0.207025	NEGR1/IL10/IGSF11/CLSTN2/OXTR/SLC7A11/PTPN13/TPBG/RELN/CTTNBP2/PAK3/LRRC24/VSTM5/DKK1/LRFN5/CNTNAP1/NEDD4L/SLC12A5/LILRB2	19
GO:0002706	BP	GO:0002706	regulation of lymphocyte mediated immunity	13/758	200/18805	0.065	1.61257	1.78488	0.0617926	0.251245	0.207025	SLAMF6/IL10/IL1B/SLC22A13/BCL6/IL7R/HLA-G/LEP/KLRC1/TBX21/SERPINB4/TGFB1/C3	13
GO:0002703	BP	GO:0002703	regulation of leukocyte mediated immunity	16/758	260/18805	0.0615385	1.52669	1.75261	0.0621276	0.252186	0.2078	SLAMF6/IL10/IL1B/POMC/SLC22A13/BCL6/IL7R/HLA-G/LEP/LYN/KLRC1/TBX21/ADORA2B/SERPINB4/TGFB1/C3	16
GO:0005996	BP	GO:0005996	monosaccharide metabolic process	16/758	260/18805	0.0615385	1.52669	1.75261	0.0621276	0.252186	0.2078	PGD/APOD/C1QTNF3/HK3/LEP/RGN/SLC39A14/GLB1L2/NNMT/IGF2/GSTO2/RBP4/FUOM/PCK2/ALDOC/PMAIP1	16
GO:0002449	BP	GO:0002449	lymphocyte mediated immunity	22/758	384/18805	0.0572917	1.42133	1.70959	0.062774	0.254451	0.209667	FCER1G/FCGR2C/SLAMF6/IL10/IL1B/SLC22A13/BCL6/IL7R/C9/C6/HLA-G/CCR6/LEP/HPRT1/KLRC1/GZMB/TBX21/SERPINB4/TGFB1/C3/IGLL5/IL2RB	22
GO:0035265	BP	GO:0035265	organ growth	12/758	181/18805	0.0662983	1.64478	1.78636	0.0629125	0.254451	0.209667	MAEL/ECM1/ESR1/PI16/CGA/LEP/AR/STC1/IGF2/WT1/RBP4/COMP	12
GO:0015749	BP	GO:0015749	monosaccharide transmembrane transport	9/758	124/18805	0.0725806	1.80063	1.83316	0.0633279	0.254451	0.209667	SLC45A1/IL1B/DRD1/LEP/SLC1A2/PRKCB/GH1/C3/SLC5A1	9
GO:0002223	BP	GO:0002223	stimulatory C-type lectin receptor signaling pathway	3/758	23/18805	0.130435	3.23592	2.1989	0.0634691	0.254451	0.209667	PAK3/LYN/KLRC1	3
GO:0006590	BP	GO:0006590	thyroid hormone generation	3/758	23/18805	0.130435	3.23592	2.1989	0.0634691	0.254451	0.209667	PAX8/CGA/DUOX1	3
GO:0009651	BP	GO:0009651	response to salt stress	3/758	23/18805	0.130435	3.23592	2.1989	0.0634691	0.254451	0.209667	PAPPA2/EPO/AQP1	3
GO:0010866	BP	GO:0010866	regulation of triglyceride biosynthetic process	3/758	23/18805	0.130435	3.23592	2.1989	0.0634691	0.254451	0.209667	RGN/C3/LDLR	3
GO:0033238	BP	GO:0033238	regulation of amine metabolic process	3/758	23/18805	0.130435	3.23592	2.1989	0.0634691	0.254451	0.209667	DRD1/GPR37/HPRT1	3
GO:0036480	BP	GO:0036480	neuron intrinsic apoptotic signaling pathway in response to oxidative stress	3/758	23/18805	0.130435	3.23592	2.1989	0.0634691	0.254451	0.209667	IL10/MMP2/PYCR1	3
GO:0045762	BP	GO:0045762	positive regulation of adenylate cyclase activity	3/758	23/18805	0.130435	3.23592	2.1989	0.0634691	0.254451	0.209667	ADORA3/DRD1/ADORA2B	3
GO:0050999	BP	GO:0050999	regulation of nitric-oxide synthase activity	3/758	23/18805	0.130435	3.23592	2.1989	0.0634691	0.254451	0.209667	IL1B/ESR1/LEP	3
GO:0071305	BP	GO:0071305	cellular response to vitamin D	3/758	23/18805	0.130435	3.23592	2.1989	0.0634691	0.254451	0.209667	SNAI2/TNC/CYP24A1	3
GO:1900273	BP	GO:1900273	positive regulation of long-term synaptic potentiation	3/758	23/18805	0.130435	3.23592	2.1989	0.0634691	0.254451	0.209667	IGSF11/ADCY1/RELN	3
GO:1990840	BP	GO:1990840	response to lectin	3/758	23/18805	0.130435	3.23592	2.1989	0.0634691	0.254451	0.209667	PAK3/LYN/KLRC1	3
GO:1990858	BP	GO:1990858	cellular response to lectin	3/758	23/18805	0.130435	3.23592	2.1989	0.0634691	0.254451	0.209667	PAK3/LYN/KLRC1	3
GO:0000302	BP	GO:0000302	response to reactive oxygen species	13/758	201/18805	0.0646766	1.60454	1.76595	0.063757	0.255395	0.210444	GPR37L1/S100A7/PTPRN/APOD/GPR37/AQP1/ENDOG/PDGFD/HBB/UCP3/FBLN5/MMP2/MPO	13
GO:0002312	BP	GO:0002312	B cell activation involved in immune response	8/758	106/18805	0.0754717	1.87236	1.84584	0.0644762	0.257572	0.212239	IL10/PLCL2/BCL6/CD180/CCR6/IFNE/TBX21/TGFB1	8
GO:0002228	BP	GO:0002228	natural killer cell mediated immunity	7/758	88/18805	0.0795455	1.97342	1.87577	0.0645121	0.257572	0.212239	SLAMF6/HLA-G/LEP/KLRC1/GZMB/SERPINB4/TGFB1	7
GO:0032024	BP	GO:0032024	positive regulation of insulin secretion	7/758	88/18805	0.0795455	1.97342	1.87577	0.0645121	0.257572	0.212239	GPER1/CRH/RBP4/GPR68/PCK2/PRKCB/DOC2B	7
GO:0046209	BP	GO:0046209	nitric oxide metabolic process	7/758	88/18805	0.0795455	1.97342	1.87577	0.0645121	0.257572	0.212239	IL10/IL1B/CPS1/ESR1/RGN/HBB/ARG2	7
GO:0002263	BP	GO:0002263	cell activation involved in immune response	19/758	323/18805	0.0588235	1.45934	1.70653	0.0648563	0.257706	0.212349	FCER1G/TNFSF18/SLAMF6/IL10/STAT4/PLCL2/BCL6/CD180/CCR6/RAB44/LYN/IFNE/SLC18A2/LGALS3/LAT/TBX21/CCL3/ADORA2B/TGFB1	19
GO:0044248	BP	GO:0044248	cellular catabolic process	19/758	323/18805	0.0588235	1.45934	1.70653	0.0648563	0.257706	0.212349	NPL/GLUL/AGXT/CNR1/VNN1/ADTRP/TWIST1/LEP/PHYH/PCK2/ARG2/ANPEP/CHAC1/DPEP1/PIPOX/NEDD4L/TGFB1/GGT5/CBS	19
GO:0062197	BP	GO:0062197	cellular response to chemical stress	19/758	323/18805	0.0588235	1.45934	1.70653	0.0648563	0.257706	0.212349	GPR37L1/PLA2R1/SLC7A11/HSPA1A/HSPA1B/GPR37/EPO/AQP1/DAPK1/ENDOG/PDGFD/MGST1/DHRS2/FBLN5/MMP2/PYCR1/MPO/TRPV3/MGAT3	19
GO:0071214	BP	GO:0071214	cellular response to abiotic stimulus	20/758	344/18805	0.0581395	1.44237	1.69704	0.0652802	0.257706	0.212349	IL1B/ITGB6/GRK7/EPO/AQP1/TIMP1/SNAI2/PBK/RP1/ANKRD1/GPR68/GNB5/MMP2/PKD1L3/TRPV3/CNN2/TGFB1/MAG/BBC3/KCNE1	20
GO:0104004	BP	GO:0104004	cellular response to environmental stimulus	20/758	344/18805	0.0581395	1.44237	1.69704	0.0652802	0.257706	0.212349	IL1B/ITGB6/GRK7/EPO/AQP1/TIMP1/SNAI2/PBK/RP1/ANKRD1/GPR68/GNB5/MMP2/PKD1L3/TRPV3/CNN2/TGFB1/MAG/BBC3/KCNE1	20
GO:0001990	BP	GO:0001990	regulation of systemic arterial blood pressure by hormone	4/758	38/18805	0.105263	2.61144	2.03782	0.065553	0.257706	0.212349	OXTR/F2R/ACE2/RASL10B	4
GO:0007431	BP	GO:0007431	salivary gland development	4/758	38/18805	0.105263	2.61144	2.03782	0.065553	0.257706	0.212349	EDAR/NKX3-1/SNAI2/TGFB1	4
GO:0007616	BP	GO:0007616	long-term memory	4/758	38/18805	0.105263	2.61144	2.03782	0.065553	0.257706	0.212349	ADCY1/RELN/SHANK1/LDLR	4
GO:0010669	BP	GO:0010669	epithelial structure maintenance	4/758	38/18805	0.105263	2.61144	2.03782	0.065553	0.257706	0.212349	ILDR1/RBP4/SERPINA3/CXADR	4
GO:0010742	BP	GO:0010742	macrophage derived foam cell differentiation	4/758	38/18805	0.105263	2.61144	2.03782	0.065553	0.257706	0.212349	SOAT1/PLA2G2A/CETP/TGFB1	4
GO:0010934	BP	GO:0010934	macrophage cytokine production	4/758	38/18805	0.105263	2.61144	2.03782	0.065553	0.257706	0.212349	HLA-G/TWIST1/PRG2/TGFB1	4
GO:0010935	BP	GO:0010935	regulation of macrophage cytokine production	4/758	38/18805	0.105263	2.61144	2.03782	0.065553	0.257706	0.212349	HLA-G/TWIST1/PRG2/TGFB1	4
GO:0035640	BP	GO:0035640	exploration behavior	4/758	38/18805	0.105263	2.61144	2.03782	0.065553	0.257706	0.212349	SLC4A10/LSAMP/NDP/CRH	4
GO:0045191	BP	GO:0045191	regulation of isotype switching	4/758	38/18805	0.105263	2.61144	2.03782	0.065553	0.257706	0.212349	IL10/BCL6/TBX21/TGFB1	4
GO:0045589	BP	GO:0045589	regulation of regulatory T cell differentiation	4/758	38/18805	0.105263	2.61144	2.03782	0.065553	0.257706	0.212349	BCL6/HLA-G/TGFB1/LILRB2	4
GO:0071398	BP	GO:0071398	cellular response to fatty acid	4/758	38/18805	0.105263	2.61144	2.03782	0.065553	0.257706	0.212349	HMGCS2/CPS1/AKR1C2/LDLR	4
GO:0071404	BP	GO:0071404	cellular response to low-density lipoprotein particle stimulus	4/758	38/18805	0.105263	2.61144	2.03782	0.065553	0.257706	0.212349	FCER1G/ADTRP/TGFB1/LDLR	4
GO:0048146	BP	GO:0048146	positive regulation of fibroblast proliferation	5/758	54/18805	0.0925926	2.2971	1.95621	0.0657246	0.257706	0.212349	ESR1/AQP1/PDGFD/CD248/TGFB1	5
GO:0048286	BP	GO:0048286	lung alveolus development	5/758	54/18805	0.0925926	2.2971	1.95621	0.0657246	0.257706	0.212349	ITGB6/SLC7A11/MMP12/PGR/TGFB1	5
GO:0070169	BP	GO:0070169	positive regulation of biomineral tissue development	5/758	54/18805	0.0925926	2.2971	1.95621	0.0657246	0.257706	0.212349	WNT4/LTF/BMPR1B/PTN/BMP2	5
GO:0071622	BP	GO:0071622	regulation of granulocyte chemotaxis	5/758	54/18805	0.0925926	2.2971	1.95621	0.0657246	0.257706	0.212349	TNFSF18/S100A7/IL34/CCL5/C5AR2	5
GO:0002520	BP	GO:0002520	immune system development	13/758	202/18805	0.0643564	1.5966	1.74713	0.0657624	0.257706	0.212349	ARTN/PDPN/IL10/BCL6/HAND2/IL7R/HLA-G/CCR6/LYN/CD248/TBX21/TGFB1/LILRB2	13
GO:0032409	BP	GO:0032409	regulation of transporter activity	13/758	202/18805	0.0643564	1.5966	1.74713	0.0657624	0.257706	0.212349	SLC6A9/LRRC38/EPO/RELN/ACE2/CRH/DAPK1/CNIH2/GNB5/CACNG4/NEDD4L/SHANK1/KCNE1	13
GO:0008277	BP	GO:0008277	regulation of G protein-coupled receptor signaling pathway	11/758	163/18805	0.0674847	1.67421	1.77173	0.0659138	0.257743	0.212379	GNG4/RAMP1/POMC/PLEK/GRK7/CAMK2A/GPER1/SLC39A14/PDE6H/CCL5/C3	11
GO:0001952	BP	GO:0001952	regulation of cell-matrix adhesion	9/758	125/18805	0.072	1.78623	1.80747	0.0659305	0.257743	0.212379	AJAP1/WNT4/APOD/BCL6/VEGFA/SEMA3E/MMP12/CX3CL1/SKAP1	9
GO:0062014	BP	GO:0062014	negative regulation of small molecule metabolic process	9/758	125/18805	0.072	1.78623	1.80747	0.0659305	0.257743	0.212379	WNT4/PLEK/SLC22A13/C1QTNF3/CNR1/INSIG1/SNAI2/NUPR1/BMP2	9
GO:0007601	BP	GO:0007601	visual perception	14/758	222/18805	0.0630631	1.56451	1.734	0.0660409	0.257967	0.212564	EFEMP1/SLC4A10/GRK7/GUCA1B/RIMS1/GABRR2/NDP/RP1/CRB2/NXNL2/RBP4/CACNA2D4/PDE6H/ATP8A2	14
GO:0009064	BP	GO:0009064	glutamine family amino acid metabolic process	6/758	71/18805	0.084507	2.09651	1.89707	0.0662448	0.258134	0.212702	PHGDH/GLUL/CPS1/SLC7A11/ARG2/PYCR1	6
GO:0031343	BP	GO:0031343	positive regulation of cell killing	6/758	71/18805	0.084507	2.09651	1.89707	0.0662448	0.258134	0.212702	SLAMF6/CD5L/POMC/SLC22A13/HLA-G/KLRC1	6
GO:1900046	BP	GO:1900046	regulation of hemostasis	6/758	71/18805	0.084507	2.09651	1.89707	0.0662448	0.258134	0.212702	SERPINE2/F2R/ADTRP/VTN/EMILIN2/COMP	6
GO:0048813	BP	GO:0048813	dendrite morphogenesis	10/758	144/18805	0.0694444	1.72283	1.78445	0.0662956	0.258134	0.212702	CDKL3/CTNND2/TPBG/SEMA3A/RELN/PTN/HPRT1/PAK3/NEDD4L/SHANK1	10
GO:0141193	BP	GO:0141193	nuclear receptor-mediated signaling pathway	12/758	183/18805	0.0655738	1.6268	1.74622	0.0671626	0.259377	0.213726	ESR1/TWIST1/LEP/GPER1/AR/NKX3-1/SNAI2/DEFA3/PGR/ALDH1A2/BMP2/CYP24A1	12
GO:0045639	BP	GO:0045639	positive regulation of myeloid cell differentiation	8/758	107/18805	0.0747664	1.85486	1.81738	0.0673551	0.259377	0.213726	CD101/CCR1/HSPA1A/HSPA1B/INHBA/GPR68/IL34/TGFB1	8
GO:0006094	BP	GO:0006094	gluconeogenesis	7/758	89/18805	0.0786517	1.95125	1.84348	0.0677109	0.259377	0.213726	C1QTNF3/LEP/SLC39A14/NNMT/RBP4/PCK2/ALDOC	7
GO:0044042	BP	GO:0044042	glucan metabolic process	7/758	89/18805	0.0786517	1.95125	1.84348	0.0677109	0.259377	0.213726	POMC/NHLRC1/PHKG1/GYG2/PYGM/PHLDA2/IGF2	7
GO:0006805	BP	GO:0006805	xenobiotic metabolic process	9/758	126/18805	0.0714286	1.77205	1.78202	0.0685996	0.259377	0.213726	AADAC/AHRR/GSTA1/ABCB1/GSTO2/CYP2C18/SLC28A2/SMOX/CYP2A13	9
GO:0010717	BP	GO:0010717	regulation of epithelial to mesenchymal transition	9/758	126/18805	0.0714286	1.77205	1.78202	0.0685996	0.259377	0.213726	PDPN/IL1B/VEGFA/TWIST1/ZNF703/CRB2/BMP2/TGFB1/SPRED3	9
GO:0009581	BP	GO:0009581	detection of external stimulus	10/758	145/18805	0.0689655	1.71095	1.76125	0.0687736	0.259377	0.213726	SERPINE2/TTN/GRK7/PKD1L1/RP1/CACNA2D4/PTPRQ/ATP8A2/PKD1L3/PKD1L2	10
GO:0002822	BP	GO:0002822	regulation of adaptive immune response based on somatic recombination of immune receptors built from immunoglobulin superfamily domains	13/758	204/18805	0.0637255	1.58095	1.70978	0.0698972	0.259377	0.213726	PLA2G4A/TNFSF18/IL10/IL1B/IL1RL1/SLC22A13/BCL6/IL7R/HLA-G/KLRC1/TBX21/TGFB1/C3	13
GO:0046626	BP	GO:0046626	regulation of insulin receptor signaling pathway	6/758	72/18805	0.0833333	2.06739	1.8597	0.0699302	0.259377	0.213726	IL1B/GRB14/LEP/IGF2/VWA2/PRKCB	6
GO:0072577	BP	GO:0072577	endothelial cell apoptotic process	6/758	72/18805	0.0833333	2.06739	1.8597	0.0699302	0.259377	0.213726	IL10/SEMA5A/HLA-G/GPER1/CD248/TGFB1	6
GO:0051235	BP	GO:0051235	maintenance of location	14/758	224/18805	0.0625	1.55054	1.69879	0.0699804	0.259377	0.213726	HTR2B/PLCL2/IGSF11/DRD1/F2R/INSIG1/GPER1/LYN/PGR/METTL21C/CX3CL1/CCL3/TGFB1/KDELR3	14
GO:0002204	BP	GO:0002204	somatic recombination of immunoglobulin genes involved in immune response	5/758	55/18805	0.0909091	2.25534	1.91073	0.0700168	0.259377	0.213726	IL10/BCL6/CCR6/TBX21/TGFB1	5
GO:0002208	BP	GO:0002208	somatic diversification of immunoglobulins involved in immune response	5/758	55/18805	0.0909091	2.25534	1.91073	0.0700168	0.259377	0.213726	IL10/BCL6/CCR6/TBX21/TGFB1	5
GO:0045190	BP	GO:0045190	isotype switching	5/758	55/18805	0.0909091	2.25534	1.91073	0.0700168	0.259377	0.213726	IL10/BCL6/CCR6/TBX21/TGFB1	5
GO:0045778	BP	GO:0045778	positive regulation of ossification	5/758	55/18805	0.0909091	2.25534	1.91073	0.0700168	0.259377	0.213726	WNT4/LTF/BMPR1B/PTN/BMP2	5
GO:1903351	BP	GO:1903351	cellular response to dopamine	5/758	55/18805	0.0909091	2.25534	1.91073	0.0700168	0.259377	0.213726	HTR2B/DRD1/GNG2/GNB5/GNAL	5
GO:0000098	BP	GO:0000098	sulfur amino acid catabolic process	2/758	11/18805	0.181818	4.51067	2.3869	0.0701278	0.259377	0.213726	AGXT/CBS	2
GO:0001794	BP	GO:0001794	type IIa hypersensitivity	2/758	11/18805	0.181818	4.51067	2.3869	0.0701278	0.259377	0.213726	FCGR2C/C3	2
GO:0002445	BP	GO:0002445	type II hypersensitivity	2/758	11/18805	0.181818	4.51067	2.3869	0.0701278	0.259377	0.213726	FCGR2C/C3	2
GO:0002645	BP	GO:0002645	positive regulation of tolerance induction	2/758	11/18805	0.181818	4.51067	2.3869	0.0701278	0.259377	0.213726	HLA-G/LILRB2	2
GO:0015747	BP	GO:0015747	urate transport	2/758	11/18805	0.181818	4.51067	2.3869	0.0701278	0.259377	0.213726	SLC22A13/ABCG2	2
GO:0015791	BP	GO:0015791	polyol transmembrane transport	2/758	11/18805	0.181818	4.51067	2.3869	0.0701278	0.259377	0.213726	SLC26A6/AQP1	2
GO:0019365	BP	GO:0019365	pyridine nucleotide salvage	2/758	11/18805	0.181818	4.51067	2.3869	0.0701278	0.259377	0.213726	SLC22A13/NNMT	2
GO:0021561	BP	GO:0021561	facial nerve development	2/758	11/18805	0.181818	4.51067	2.3869	0.0701278	0.259377	0.213726	SEMA3A/PLXNA4	2
GO:0021604	BP	GO:0021604	cranial nerve structural organization	2/758	11/18805	0.181818	4.51067	2.3869	0.0701278	0.259377	0.213726	SEMA3A/PLXNA4	2
GO:0021610	BP	GO:0021610	facial nerve morphogenesis	2/758	11/18805	0.181818	4.51067	2.3869	0.0701278	0.259377	0.213726	SEMA3A/PLXNA4	2
GO:0031943	BP	GO:0031943	regulation of glucocorticoid metabolic process	2/758	11/18805	0.181818	4.51067	2.3869	0.0701278	0.259377	0.213726	WNT4/BMP2	2
GO:0032342	BP	GO:0032342	aldosterone biosynthetic process	2/758	11/18805	0.181818	4.51067	2.3869	0.0701278	0.259377	0.213726	WNT4/BMP2	2
GO:0032836	BP	GO:0032836	glomerular basement membrane development	2/758	11/18805	0.181818	4.51067	2.3869	0.0701278	0.259377	0.213726	NID1/WT1	2
GO:0033625	BP	GO:0033625	positive regulation of integrin activation	2/758	11/18805	0.181818	4.51067	2.3869	0.0701278	0.259377	0.213726	PLEK/SKAP1	2
GO:0033632	BP	GO:0033632	regulation of cell-cell adhesion mediated by integrin	2/758	11/18805	0.181818	4.51067	2.3869	0.0701278	0.259377	0.213726	CCL5/SKAP1	2
GO:0034355	BP	GO:0034355	NAD biosynthetic process via the salvage pathway	2/758	11/18805	0.181818	4.51067	2.3869	0.0701278	0.259377	0.213726	SLC22A13/NNMT	2
GO:0034776	BP	GO:0034776	response to histamine	2/758	11/18805	0.181818	4.51067	2.3869	0.0701278	0.259377	0.213726	RAB44/GABRB3	2
GO:0042048	BP	GO:0042048	olfactory behavior	2/758	11/18805	0.181818	4.51067	2.3869	0.0701278	0.259377	0.213726	TPBG/SHANK1	2
GO:0046495	BP	GO:0046495	nicotinamide riboside metabolic process	2/758	11/18805	0.181818	4.51067	2.3869	0.0701278	0.259377	0.213726	SLC22A13/NNMT	2
GO:0060346	BP	GO:0060346	bone trabecula formation	2/758	11/18805	0.181818	4.51067	2.3869	0.0701278	0.259377	0.213726	VEGFA/MMP2	2
GO:0060397	BP	GO:0060397	growth hormone receptor signaling pathway via JAK-STAT	2/758	11/18805	0.181818	4.51067	2.3869	0.0701278	0.259377	0.213726	LYN/GH1	2
GO:0060601	BP	GO:0060601	lateral sprouting from an epithelium	2/758	11/18805	0.181818	4.51067	2.3869	0.0701278	0.259377	0.213726	AR/CELSR1	2
GO:0060736	BP	GO:0060736	prostate gland growth	2/758	11/18805	0.181818	4.51067	2.3869	0.0701278	0.259377	0.213726	ESR1/AR	2
GO:0060767	BP	GO:0060767	epithelial cell proliferation involved in prostate gland development	2/758	11/18805	0.181818	4.51067	2.3869	0.0701278	0.259377	0.213726	AR/NKX3-1	2
GO:0070637	BP	GO:0070637	pyridine nucleoside metabolic process	2/758	11/18805	0.181818	4.51067	2.3869	0.0701278	0.259377	0.213726	SLC22A13/NNMT	2
GO:0071492	BP	GO:0071492	cellular response to UV-A	2/758	11/18805	0.181818	4.51067	2.3869	0.0701278	0.259377	0.213726	TIMP1/MMP2	2
GO:0071578	BP	GO:0071578	zinc ion import across plasma membrane	2/758	11/18805	0.181818	4.51067	2.3869	0.0701278	0.259377	0.213726	SLC39A4/SLC39A14	2
GO:0072124	BP	GO:0072124	regulation of glomerular mesangial cell proliferation	2/758	11/18805	0.181818	4.51067	2.3869	0.0701278	0.259377	0.213726	PDGFD/WT1	2
GO:0072173	BP	GO:0072173	metanephric tubule morphogenesis	2/758	11/18805	0.181818	4.51067	2.3869	0.0701278	0.259377	0.213726	WNT4/PAX8	2
GO:0072488	BP	GO:0072488	ammonium transmembrane transport	2/758	11/18805	0.181818	4.51067	2.3869	0.0701278	0.259377	0.213726	AQP1/SLC12A5	2
GO:0086070	BP	GO:0086070	SA node cell to atrial cardiac muscle cell communication	2/758	11/18805	0.181818	4.51067	2.3869	0.0701278	0.259377	0.213726	SCN5A/CACNA1G	2
GO:0097278	BP	GO:0097278	complement-dependent cytotoxicity	2/758	11/18805	0.181818	4.51067	2.3869	0.0701278	0.259377	0.213726	CD5L/C3	2
GO:0098880	BP	GO:0098880	maintenance of postsynaptic specialization structure	2/758	11/18805	0.181818	4.51067	2.3869	0.0701278	0.259377	0.213726	CSMD2/SHANK1	2
GO:1903348	BP	GO:1903348	positive regulation of bicellular tight junction assembly	2/758	11/18805	0.181818	4.51067	2.3869	0.0701278	0.259377	0.213726	DSG3/CLDN5	2
GO:2000048	BP	GO:2000048	negative regulation of cell-cell adhesion mediated by cadherin	2/758	11/18805	0.181818	4.51067	2.3869	0.0701278	0.259377	0.213726	VEGFA/TGFB1	2
GO:2000271	BP	GO:2000271	positive regulation of fibroblast apoptotic process	2/758	11/18805	0.181818	4.51067	2.3869	0.0701278	0.259377	0.213726	NUPR1/BBC3	2
GO:2000392	BP	GO:2000392	regulation of lamellipodium morphogenesis	2/758	11/18805	0.181818	4.51067	2.3869	0.0701278	0.259377	0.213726	PDPN/CD44	2
GO:2000508	BP	GO:2000508	regulation of dendritic cell chemotaxis	2/758	11/18805	0.181818	4.51067	2.3869	0.0701278	0.259377	0.213726	TNFSF18/CCR6	2
GO:2000849	BP	GO:2000849	regulation of glucocorticoid secretion	2/758	11/18805	0.181818	4.51067	2.3869	0.0701278	0.259377	0.213726	POMC/CRH	2
GO:2001204	BP	GO:2001204	regulation of osteoclast development	2/758	11/18805	0.181818	4.51067	2.3869	0.0701278	0.259377	0.213726	LTF/GPR68	2
GO:0019751	BP	GO:0019751	polyol metabolic process	8/758	108/18805	0.0740741	1.83768	1.78921	0.070312	0.259377	0.213726	PLA2G4A/SGPP2/PLEK/PTH1R/LEP/GPER1/MINPP1/PCK2	8
GO:0048010	BP	GO:0048010	vascular endothelial growth factor receptor signaling pathway	8/758	108/18805	0.0740741	1.83768	1.78921	0.070312	0.259377	0.213726	IL1B/MMRN1/FGF18/ROS1/VEGFA/CLEC14A/PRKCB/VTN	8
GO:0014059	BP	GO:0014059	regulation of dopamine secretion	3/758	24/18805	0.125	3.10109	2.1108	0.0704462	0.259377	0.213726	GRM2/CNR1/PRKCB	3
GO:0014821	BP	GO:0014821	phasic smooth muscle contraction	3/758	24/18805	0.125	3.10109	2.1108	0.0704462	0.259377	0.213726	PTGER3/HTR2B/DRD1	3
GO:0036303	BP	GO:0036303	lymph vessel morphogenesis	3/758	24/18805	0.125	3.10109	2.1108	0.0704462	0.259377	0.213726	PDPN/VEGFA/CLEC14A	3
GO:0045844	BP	GO:0045844	positive regulation of striated muscle tissue development	3/758	24/18805	0.125	3.10109	2.1108	0.0704462	0.259377	0.213726	SHOX2/CDON/IGF2	3
GO:0048636	BP	GO:0048636	positive regulation of muscle organ development	3/758	24/18805	0.125	3.10109	2.1108	0.0704462	0.259377	0.213726	SHOX2/CDON/IGF2	3
GO:0071294	BP	GO:0071294	cellular response to zinc ion	3/758	24/18805	0.125	3.10109	2.1108	0.0704462	0.259377	0.213726	GLRA2/MT2A/MT1F	3
GO:1901317	BP	GO:1901317	regulation of flagellated sperm motility	3/758	24/18805	0.125	3.10109	2.1108	0.0704462	0.259377	0.213726	CCR6/RGN/TAC3	3
GO:1901863	BP	GO:1901863	positive regulation of muscle tissue development	3/758	24/18805	0.125	3.10109	2.1108	0.0704462	0.259377	0.213726	SHOX2/CDON/IGF2	3
GO:1903861	BP	GO:1903861	positive regulation of dendrite extension	3/758	24/18805	0.125	3.10109	2.1108	0.0704462	0.259377	0.213726	CPNE9/RIMS1/NEDD4L	3
GO:2000193	BP	GO:2000193	positive regulation of fatty acid transport	3/758	24/18805	0.125	3.10109	2.1108	0.0704462	0.259377	0.213726	PLA2G4A/IL1B/PLA2R1	3
GO:2001026	BP	GO:2001026	regulation of endothelial cell chemotaxis	3/758	24/18805	0.125	3.10109	2.1108	0.0704462	0.259377	0.213726	SEMA5A/FGF18/VEGFA	3
GO:0006865	BP	GO:0006865	amino acid transport	11/758	165/18805	0.0666667	1.65391	1.72901	0.0705746	0.259377	0.213726	SLC6A9/GRM2/SLC38A3/SLC7A11/LEP/ACE2/SLC1A2/SLC6A15/SLC6A12/TRPC4/SLC25A15	11
GO:0071322	BP	GO:0071322	cellular response to carbohydrate stimulus	11/758	165/18805	0.0666667	1.65391	1.72901	0.0705746	0.259377	0.213726	PTPRN/SLC26A6/LEP/GPER1/CRH/SLC39A14/ENDOG/GPR68/PCK2/PRKCB/TGFB1	11
GO:0042401	BP	GO:0042401	biogenic amine biosynthetic process	4/758	39/18805	0.102564	2.54448	1.97873	0.0708215	0.259377	0.213726	HAND2/GPR37/ASMT/SMOX	4
GO:0046473	BP	GO:0046473	phosphatidic acid metabolic process	4/758	39/18805	0.102564	2.54448	1.97873	0.0708215	0.259377	0.213726	PLA2G2A/GPAT2/LIPH/AGPAT5	4
GO:0055094	BP	GO:0055094	response to lipoprotein particle	4/758	39/18805	0.102564	2.54448	1.97873	0.0708215	0.259377	0.213726	FCER1G/ADTRP/TGFB1/LDLR	4
GO:0060323	BP	GO:0060323	head morphogenesis	4/758	39/18805	0.102564	2.54448	1.97873	0.0708215	0.259377	0.213726	DKK1/MMP2/TGFB1/CLDN5	4
GO:0070229	BP	GO:0070229	negative regulation of lymphocyte apoptotic process	4/758	39/18805	0.102564	2.54448	1.97873	0.0708215	0.259377	0.213726	BCL6/IL7R/ARG2/CCL5	4
GO:0072530	BP	GO:0072530	purine-containing compound transmembrane transport	4/758	39/18805	0.102564	2.54448	1.97873	0.0708215	0.259377	0.213726	SLC25A53/SLC43A3/SLC28A2/SLC28A1	4
GO:0090077	BP	GO:0090077	foam cell differentiation	4/758	39/18805	0.102564	2.54448	1.97873	0.0708215	0.259377	0.213726	SOAT1/PLA2G2A/CETP/TGFB1	4
GO:0140448	BP	GO:0140448	signaling receptor ligand precursor processing	4/758	39/18805	0.102564	2.54448	1.97873	0.0708215	0.259377	0.213726	MEP1A/PLA2G7/ACE2/PCSK6	4
GO:2001057	BP	GO:2001057	reactive nitrogen species metabolic process	7/758	90/18805	0.0777778	1.92957	1.81161	0.0710033	0.259847	0.214113	IL10/IL1B/CPS1/ESR1/RGN/HBB/ARG2	7
GO:0001101	BP	GO:0001101	response to acid chemical	10/758	146/18805	0.0684932	1.69923	1.73823	0.0713096	0.260773	0.214876	HMGCS2/CPS1/VEGFA/COL4A6/GLRA2/LYN/PDGFD/SLC1A2/MMP2/GRIN2D	10
GO:0071478	BP	GO:0071478	cellular response to radiation	12/758	185/18805	0.0648649	1.60921	1.70656	0.071596	0.261623	0.215577	ITGB6/GRK7/AQP1/TIMP1/SNAI2/PBK/RP1/GNB5/MMP2/TGFB1/BBC3/KCNE1	12
GO:0003333	BP	GO:0003333	amino acid transmembrane transport	8/758	109/18805	0.0733945	1.82082	1.76135	0.073347	0.267821	0.220683	SLC6A9/SLC38A3/SLC7A11/ACE2/SLC1A2/SLC6A15/SLC6A12/SLC25A15	8
GO:0060415	BP	GO:0060415	muscle tissue morphogenesis	6/758	73/18805	0.0821918	2.03907	1.82294	0.0737316	0.269024	0.221675	TTN/SHOX2/MYL3/ANKRD1/BMP2/TGFB1	6
GO:0009582	BP	GO:0009582	detection of abiotic stimulus	10/758	147/18805	0.0680272	1.68767	1.71539	0.0739039	0.269249	0.22186	SERPINE2/TTN/GRK7/PKD1L1/RP1/CACNA2D4/PTPRQ/ATP8A2/PKD1L3/PKD1L2	10
GO:0045598	BP	GO:0045598	regulation of fat cell differentiation	10/758	147/18805	0.0680272	1.68767	1.71539	0.0739039	0.269249	0.22186	SULT1E1/VEGFA/INSIG1/LEP/GPER1/SNAI2/PTPRQ/MEDAG/BMP2/TGFB1	10
GO:0050953	BP	GO:0050953	sensory perception of light stimulus	14/758	226/18805	0.0619469	1.53682	1.66391	0.0740718	0.269659	0.222198	EFEMP1/SLC4A10/GRK7/GUCA1B/RIMS1/GABRR2/NDP/RP1/CRB2/NXNL2/RBP4/CACNA2D4/PDE6H/ATP8A2	14
GO:0002279	BP	GO:0002279	mast cell activation involved in immune response	5/758	56/18805	0.0892857	2.21506	1.86621	0.0744597	0.269861	0.222364	RAB44/LYN/SLC18A2/LAT/ADORA2B	5
GO:0002448	BP	GO:0002448	mast cell mediated immunity	5/758	56/18805	0.0892857	2.21506	1.86621	0.0744597	0.269861	0.222364	RAB44/LYN/SLC18A2/LAT/ADORA2B	5
GO:0002639	BP	GO:0002639	positive regulation of immunoglobulin production	5/758	56/18805	0.0892857	2.21506	1.86621	0.0744597	0.269861	0.222364	IL10/TNFRSF4/RBP4/TBX21/TGFB1	5
GO:0007140	BP	GO:0007140	male meiotic nuclear division	5/758	56/18805	0.0892857	2.21506	1.86621	0.0744597	0.269861	0.222364	MAEL/BRDT/M1AP/HSF5/MOV10L1	5
GO:0036230	BP	GO:0036230	granulocyte activation	5/758	56/18805	0.0892857	2.21506	1.86621	0.0744597	0.269861	0.222364	FCER1G/PLA2G2A/CCL3/CCL5/FCAR	5
GO:0086065	BP	GO:0086065	cell communication involved in cardiac conduction	5/758	56/18805	0.0892857	2.21506	1.86621	0.0744597	0.269861	0.222364	SCN10A/SCN5A/IRX3/CACNA1G/CXADR	5
GO:0050890	BP	GO:0050890	cognition	19/758	329/18805	0.0577508	1.43272	1.62278	0.0746952	0.270513	0.222902	CLSTN2/OXTR/SLC7A11/DRD1/TPBG/CNR1/ADCY1/RELN/DNAH11/PTN/CRH/ADAM2/DKK1/SLC12A5/LILRB2/SHANK1/LDLR/MGAT3/CLDN5	19
GO:0022411	BP	GO:0022411	cellular component disassembly	25/758	456/18805	0.0548246	1.36013	1.59547	0.0747897	0.270654	0.223018	ADAMTS4/PDPN/IL1B/PLEK/SEMA5A/SH3PXD2B/GPER1/SNAI2/ENDOG/MMP12/ADAMTS15/DKK1/NAV3/MMP19/ASB2/WDR72/MMP2/CX3CL1/PRKCB/MYLK3/MAPRE2/APC2/TGFB1/C3/ADAMTS5	25
GO:0001934	BP	GO:0001934	positive regulation of protein phosphorylation	23/758	414/18805	0.0555556	1.37826	1.59495	0.075817	0.274168	0.225913	TNFSF18/IL1B/LTF/FGF18/IL31RA/VEGFA/ADTRP/RELN/PILRB/LEP/GPER1/NKX3-1/LYN/NTF3/HMGA2/IL34/LAT/VTN/GH1/FAM20A/BMP2/TGFB1/C3	23
GO:0001941	BP	GO:0001941	postsynaptic membrane organization	4/758	40/18805	0.1	2.48087	1.92145	0.0762997	0.27469	0.226344	SLC7A11/RELN/LRRC4/CHRDL1	4
GO:0009309	BP	GO:0009309	amine biosynthetic process	4/758	40/18805	0.1	2.48087	1.92145	0.0762997	0.27469	0.226344	HAND2/GPR37/ASMT/SMOX	4
GO:0016266	BP	GO:0016266	O-glycan processing	4/758	40/18805	0.1	2.48087	1.92145	0.0762997	0.27469	0.226344	B3GNT7/GALNT15/GCNT1/GALNT6	4
GO:0051954	BP	GO:0051954	positive regulation of amine transport	4/758	40/18805	0.1	2.48087	1.92145	0.0762997	0.27469	0.226344	OXTR/SLC38A3/STX1A/ACE2	4
GO:0060074	BP	GO:0060074	synapse maturation	4/758	40/18805	0.1	2.48087	1.92145	0.0762997	0.27469	0.226344	RELN/CHRDL1/CNTNAP1/SHANK1	4
GO:0060416	BP	GO:0060416	response to growth hormone	4/758	40/18805	0.1	2.48087	1.92145	0.0762997	0.27469	0.226344	HMGCS2/CPS1/LYN/GH1	4
GO:0090398	BP	GO:0090398	cellular senescence	8/758	110/18805	0.0727273	1.80427	1.73377	0.0764602	0.275065	0.226652	PLA2R1/BCL6/HLA-G/TWIST1/HMGA2/NUAK1/ARG2/COMP	8
GO:0003206	BP	GO:0003206	cardiac chamber morphogenesis	9/758	129/18805	0.0697674	1.73084	1.707	0.0770074	0.276256	0.227634	SHOX2/MYL3/HAND2/DNAH11/RBP4/SMAD6/BMP2/TGFB1/ADAMTS1	9
GO:0007405	BP	GO:0007405	neuroblast proliferation	6/758	74/18805	0.0810811	2.01152	1.78676	0.0776487	0.276256	0.227634	ARTN/VEGFA/PTN/CDON/CX3CL1/TGFB1	6
GO:0071260	BP	GO:0071260	cellular response to mechanical stimulus	6/758	74/18805	0.0810811	2.01152	1.78676	0.0776487	0.276256	0.227634	IL1B/AQP1/ANKRD1/CNN2/TGFB1/MAG	6
GO:1903053	BP	GO:1903053	regulation of extracellular matrix organization	6/758	74/18805	0.0810811	2.01152	1.78676	0.0776487	0.276256	0.227634	NID1/PDPN/ANTXR1/ADTRP/BMP2/TGFB1	6
GO:0003085	BP	GO:0003085	negative regulation of systemic arterial blood pressure	3/758	25/18805	0.12	2.97704	2.0272	0.0777516	0.276256	0.227634	GPR37L1/CRH/KCNK6	3
GO:0006925	BP	GO:0006925	inflammatory cell apoptotic process	3/758	25/18805	0.12	2.97704	2.0272	0.0777516	0.276256	0.227634	SLC7A11/CCL5/FCAR	3
GO:0038095	BP	GO:0038095	Fc-epsilon receptor signaling pathway	3/758	25/18805	0.12	2.97704	2.0272	0.0777516	0.276256	0.227634	FCER1G/LYN/LILRA4	3
GO:0042953	BP	GO:0042953	lipoprotein transport	3/758	25/18805	0.12	2.97704	2.0272	0.0777516	0.276256	0.227634	CUBN/MIA2/PRKCB	3
GO:0043101	BP	GO:0043101	purine-containing compound salvage	3/758	25/18805	0.12	2.97704	2.0272	0.0777516	0.276256	0.227634	SLC22A13/HPRT1/NNMT	3
GO:0043371	BP	GO:0043371	negative regulation of CD4-positive, alpha-beta T cell differentiation	3/758	25/18805	0.12	2.97704	2.0272	0.0777516	0.276256	0.227634	TNFSF18/BCL6/TBX21	3
GO:0050855	BP	GO:0050855	regulation of B cell receptor signaling pathway	3/758	25/18805	0.12	2.97704	2.0272	0.0777516	0.276256	0.227634	PLCL2/LYN/NFAM1	3
GO:0070233	BP	GO:0070233	negative regulation of T cell apoptotic process	3/758	25/18805	0.12	2.97704	2.0272	0.0777516	0.276256	0.227634	IL7R/ARG2/CCL5	3
GO:0071280	BP	GO:0071280	cellular response to copper ion	3/758	25/18805	0.12	2.97704	2.0272	0.0777516	0.276256	0.227634	AQP1/MT2A/MT1F	3
GO:0072170	BP	GO:0072170	metanephric tubule development	3/758	25/18805	0.12	2.97704	2.0272	0.0777516	0.276256	0.227634	WNT4/PAX8/AQP1	3
GO:0072540	BP	GO:0072540	T-helper 17 cell lineage commitment	3/758	25/18805	0.12	2.97704	2.0272	0.0777516	0.276256	0.227634	TNFSF18/SLAMF6/TBX21	3
GO:1901071	BP	GO:1901071	glucosamine-containing compound metabolic process	3/758	25/18805	0.12	2.97704	2.0272	0.0777516	0.276256	0.227634	CHI3L2/CHST2/MGAT3	3
GO:0002088	BP	GO:0002088	lens development in camera-type eye	7/758	92/18805	0.076087	1.88762	1.74907	0.0778689	0.276256	0.227634	SLC7A11/NDP/CDON/WNT5B/HSF4/TGFB1/SPRED3	7
GO:0019319	BP	GO:0019319	hexose biosynthetic process	7/758	92/18805	0.076087	1.88762	1.74907	0.0778689	0.276256	0.227634	C1QTNF3/LEP/SLC39A14/NNMT/RBP4/PCK2/ALDOC	7
GO:2000177	BP	GO:2000177	regulation of neural precursor cell proliferation	7/758	92/18805	0.076087	1.88762	1.74907	0.0778689	0.276256	0.227634	GPR37L1/VEGFA/PTN/LYN/CDON/CX3CL1/TGFB1	7
GO:0045055	BP	GO:0045055	regulated exocytosis	14/758	228/18805	0.0614035	1.52334	1.62938	0.0783164	0.277641	0.228775	PLEK/CPLX1/RAB44/RIMS1/STX1A/LYN/SLC18A2/SV2B/SCAMP5/PRKCB/LAT/DOC2B/CCL3/ADORA2B	14
GO:0031345	BP	GO:0031345	negative regulation of cell projection organization	12/758	188/18805	0.0638298	1.58353	1.64796	0.0785928	0.27828	0.229302	TRIM46/SEMA6C/SEMA4F/SPP1/SEMA5A/CDKL3/KIAA0319/SEMA3A/FAT3/DKK1/RTN4RL1/MAG	12
GO:0009749	BP	GO:0009749	response to glucose	13/758	208/18805	0.0625	1.55054	1.63629	0.078668	0.27828	0.229302	GLUL/PTPRN/COL6A3/GPER1/CRH/SLC39A14/ANGPT2/EXTL3/ENDOG/GPR68/PCK2/PRKCB/TGFB1	13
GO:0019724	BP	GO:0019724	B cell mediated immunity	13/758	208/18805	0.0625	1.55054	1.63629	0.078668	0.27828	0.229302	FCER1G/FCGR2C/IL10/BCL6/C9/C6/HLA-G/CCR6/TBX21/TGFB1/C3/IGLL5/IL2RB	13
GO:0001895	BP	GO:0001895	retina homeostasis	5/758	57/18805	0.0877193	2.1762	1.82263	0.0790522	0.278664	0.229618	NDP/RP1/CRB2/NXNL2/SLC28A2	5
GO:0002686	BP	GO:0002686	negative regulation of leukocyte migration	5/758	57/18805	0.0877193	2.1762	1.82263	0.0790522	0.278664	0.229618	APOD/ADTRP/MMP28/CNN2/C5AR2	5
GO:1903350	BP	GO:1903350	response to dopamine	5/758	57/18805	0.0877193	2.1762	1.82263	0.0790522	0.278664	0.229618	HTR2B/DRD1/GNG2/GNB5/GNAL	5
GO:0090090	BP	GO:0090090	negative regulation of canonical Wnt signaling pathway	10/758	149/18805	0.0671141	1.66501	1.67021	0.0792677	0.278664	0.229618	IGFBP2/TPBG/IGFBP1/SNAI2/DKK1/BICC1/IGFBP6/AMER2/BMP2/APC2	10
GO:0051963	BP	GO:0051963	regulation of synapse assembly	11/758	169/18805	0.0650888	1.61477	1.64526	0.0805153	0.278664	0.229618	NEGR1/IGSF11/CLSTN2/OXTR/PTPN13/TPBG/LRRC24/VSTM5/DKK1/LRFN5/SLC12A5	11
GO:0021879	BP	GO:0021879	forebrain neuron differentiation	6/758	75/18805	0.08	1.9847	1.75114	0.0816811	0.278664	0.229618	CHD5/SLC4A10/DRD1/INHBA/SEMA3E/HPRT1	6
GO:0071496	BP	GO:0071496	cellular response to external stimulus	6/758	75/18805	0.08	1.9847	1.75114	0.0816811	0.278664	0.229618	IL1B/AQP1/ANKRD1/CNN2/TGFB1/MAG	6
GO:0000101	BP	GO:0000101	sulfur amino acid transport	2/758	12/18805	0.166667	4.13478	2.22617	0.0819683	0.278664	0.229618	SLC7A11/SLC1A2	2
GO:0001547	BP	GO:0001547	antral ovarian follicle growth	2/758	12/18805	0.166667	4.13478	2.22617	0.0819683	0.278664	0.229618	BMPR1B/ESR1	2
GO:0001967	BP	GO:0001967	suckling behavior	2/758	12/18805	0.166667	4.13478	2.22617	0.0819683	0.278664	0.229618	OXTR/HAND2	2
GO:0001973	BP	GO:0001973	G protein-coupled adenosine receptor signaling pathway	2/758	12/18805	0.166667	4.13478	2.22617	0.0819683	0.278664	0.229618	ADORA3/ADORA2B	2
GO:0002069	BP	GO:0002069	columnar/cuboidal epithelial cell maturation	2/758	12/18805	0.166667	4.13478	2.22617	0.0819683	0.278664	0.229618	PGR/TGFB1	2
GO:0003163	BP	GO:0003163	sinoatrial node development	2/758	12/18805	0.166667	4.13478	2.22617	0.0819683	0.278664	0.229618	SHOX2/CACNA1G	2
GO:0003207	BP	GO:0003207	cardiac chamber formation	2/758	12/18805	0.166667	4.13478	2.22617	0.0819683	0.278664	0.229618	HAND2/BMP2	2
GO:0006054	BP	GO:0006054	N-acetylneuraminate metabolic process	2/758	12/18805	0.166667	4.13478	2.22617	0.0819683	0.278664	0.229618	NPL/CMAS	2
GO:0006705	BP	GO:0006705	mineralocorticoid biosynthetic process	2/758	12/18805	0.166667	4.13478	2.22617	0.0819683	0.278664	0.229618	WNT4/BMP2	2
GO:0007194	BP	GO:0007194	negative regulation of adenylate cyclase activity	2/758	12/18805	0.166667	4.13478	2.22617	0.0819683	0.278664	0.229618	GRM2/LTB4R2	2
GO:0007406	BP	GO:0007406	negative regulation of neuroblast proliferation	2/758	12/18805	0.166667	4.13478	2.22617	0.0819683	0.278664	0.229618	PTN/TGFB1	2
GO:0009086	BP	GO:0009086	methionine biosynthetic process	2/758	12/18805	0.166667	4.13478	2.22617	0.0819683	0.278664	0.229618	BHMT2/MTHFD1	2
GO:0009176	BP	GO:0009176	pyrimidine deoxyribonucleoside monophosphate metabolic process	2/758	12/18805	0.166667	4.13478	2.22617	0.0819683	0.278664	0.229618	NT5M/UPB1	2
GO:0014831	BP	GO:0014831	gastro-intestinal system smooth muscle contraction	2/758	12/18805	0.166667	4.13478	2.22617	0.0819683	0.278664	0.229618	PTGER3/HTR2B	2
GO:0014854	BP	GO:0014854	response to inactivity	2/758	12/18805	0.166667	4.13478	2.22617	0.0819683	0.278664	0.229618	IL10/SCN5A	2
GO:0017038	BP	GO:0017038	protein import	2/758	12/18805	0.166667	4.13478	2.22617	0.0819683	0.278664	0.229618	GPIHBP1/WDR72	2
GO:0030157	BP	GO:0030157	pancreatic juice secretion	2/758	12/18805	0.166667	4.13478	2.22617	0.0819683	0.278664	0.229618	AQP1/CEL	2
GO:0032351	BP	GO:0032351	negative regulation of hormone metabolic process	2/758	12/18805	0.166667	4.13478	2.22617	0.0819683	0.278664	0.229618	WNT4/BMP2	2
GO:0032610	BP	GO:0032610	interleukin-1 alpha production	2/758	12/18805	0.166667	4.13478	2.22617	0.0819683	0.278664	0.229618	IL1R2/CX3CL1	2
GO:0032650	BP	GO:0032650	regulation of interleukin-1 alpha production	2/758	12/18805	0.166667	4.13478	2.22617	0.0819683	0.278664	0.229618	IL1R2/CX3CL1	2
GO:0033604	BP	GO:0033604	negative regulation of catecholamine secretion	2/758	12/18805	0.166667	4.13478	2.22617	0.0819683	0.278664	0.229618	CNR1/CRH	2
GO:0033605	BP	GO:0033605	positive regulation of catecholamine secretion	2/758	12/18805	0.166667	4.13478	2.22617	0.0819683	0.278664	0.229618	OXTR/STX1A	2
GO:0033629	BP	GO:0033629	negative regulation of cell adhesion mediated by integrin	2/758	12/18805	0.166667	4.13478	2.22617	0.0819683	0.278664	0.229618	MUC1/SNAI2	2
GO:0034650	BP	GO:0034650	cortisol metabolic process	2/758	12/18805	0.166667	4.13478	2.22617	0.0819683	0.278664	0.229618	WNT4/BMP2	2
GO:0035112	BP	GO:0035112	genitalia morphogenesis	2/758	12/18805	0.166667	4.13478	2.22617	0.0819683	0.278664	0.229618	AR/RBP4	2
GO:0035588	BP	GO:0035588	G protein-coupled purinergic receptor signaling pathway	2/758	12/18805	0.166667	4.13478	2.22617	0.0819683	0.278664	0.229618	ADORA3/ADORA2B	2
GO:0042939	BP	GO:0042939	tripeptide transport	2/758	12/18805	0.166667	4.13478	2.22617	0.0819683	0.278664	0.229618	SLC7A11/MGST1	2
GO:0060442	BP	GO:0060442	branching involved in prostate gland morphogenesis	2/758	12/18805	0.166667	4.13478	2.22617	0.0819683	0.278664	0.229618	ESR1/NKX3-1	2
GO:0061309	BP	GO:0061309	cardiac neural crest cell development involved in outflow tract morphogenesis	2/758	12/18805	0.166667	4.13478	2.22617	0.0819683	0.278664	0.229618	HAND2/TWIST1	2
GO:0061370	BP	GO:0061370	testosterone biosynthetic process	2/758	12/18805	0.166667	4.13478	2.22617	0.0819683	0.278664	0.229618	WNT4/INHBA	2
GO:0071394	BP	GO:0071394	cellular response to testosterone stimulus	2/758	12/18805	0.166667	4.13478	2.22617	0.0819683	0.278664	0.229618	SPP1/AR	2
GO:0071609	BP	GO:0071609	chemokine (C-C motif) ligand 5 production	2/758	12/18805	0.166667	4.13478	2.22617	0.0819683	0.278664	0.229618	IL10/ARG2	2
GO:0071649	BP	GO:0071649	regulation of chemokine (C-C motif) ligand 5 production	2/758	12/18805	0.166667	4.13478	2.22617	0.0819683	0.278664	0.229618	IL10/ARG2	2
GO:0072070	BP	GO:0072070	loop of Henle development	2/758	12/18805	0.166667	4.13478	2.22617	0.0819683	0.278664	0.229618	AQP1/IRX3	2
GO:0072110	BP	GO:0072110	glomerular mesangial cell proliferation	2/758	12/18805	0.166667	4.13478	2.22617	0.0819683	0.278664	0.229618	PDGFD/WT1	2
GO:0097084	BP	GO:0097084	vascular associated smooth muscle cell development	2/758	12/18805	0.166667	4.13478	2.22617	0.0819683	0.278664	0.229618	VEGFA/COMP	2
GO:0098953	BP	GO:0098953	receptor diffusion trapping	2/758	12/18805	0.166667	4.13478	2.22617	0.0819683	0.278664	0.229618	CACNG4/SLC12A5	2
GO:0098970	BP	GO:0098970	postsynaptic neurotransmitter receptor diffusion trapping	2/758	12/18805	0.166667	4.13478	2.22617	0.0819683	0.278664	0.229618	CACNG4/SLC12A5	2
GO:0099628	BP	GO:0099628	neurotransmitter receptor diffusion trapping	2/758	12/18805	0.166667	4.13478	2.22617	0.0819683	0.278664	0.229618	CACNG4/SLC12A5	2
GO:0140105	BP	GO:0140105	interleukin-10-mediated signaling pathway	2/758	12/18805	0.166667	4.13478	2.22617	0.0819683	0.278664	0.229618	IL10/LILRB2	2
GO:1901748	BP	GO:1901748	leukotriene D4 metabolic process	2/758	12/18805	0.166667	4.13478	2.22617	0.0819683	0.278664	0.229618	DPEP1/GGT5	2
GO:1902043	BP	GO:1902043	positive regulation of extrinsic apoptotic signaling pathway via death domain receptors	2/758	12/18805	0.166667	4.13478	2.22617	0.0819683	0.278664	0.229618	BMPR1B/PMAIP1	2
GO:1902946	BP	GO:1902946	protein localization to early endosome	2/758	12/18805	0.166667	4.13478	2.22617	0.0819683	0.278664	0.229618	VEGFA/MGAT3	2
GO:1904729	BP	GO:1904729	regulation of intestinal lipid absorption	2/758	12/18805	0.166667	4.13478	2.22617	0.0819683	0.278664	0.229618	LEP/CLDN15	2
GO:1905165	BP	GO:1905165	regulation of lysosomal protein catabolic process	2/758	12/18805	0.166667	4.13478	2.22617	0.0819683	0.278664	0.229618	LDLR/MGAT3	2
GO:1990709	BP	GO:1990709	presynaptic active zone organization	2/758	12/18805	0.166667	4.13478	2.22617	0.0819683	0.278664	0.229618	RIMS1/PCDH17	2
GO:0003203	BP	GO:0003203	endocardial cushion morphogenesis	4/758	41/18805	0.097561	2.42036	1.86589	0.081984	0.278664	0.229618	TWIST1/SNAI2/BMP2/ADAMTS5	4
GO:0032965	BP	GO:0032965	regulation of collagen biosynthetic process	4/758	41/18805	0.097561	2.42036	1.86589	0.081984	0.278664	0.229618	WNT4/F2R/INHBA/TGFB1	4
GO:0014074	BP	GO:0014074	response to purine-containing compound	10/758	150/18805	0.0666667	1.65391	1.64788	0.0820375	0.278664	0.229618	HMGCS2/IL1B/CPS1/SLC26A6/AQP1/STC1/WT1/MMP19/DUOX1/KCNE1	10
GO:0060078	BP	GO:0060078	regulation of postsynaptic membrane potential	10/758	150/18805	0.0666667	1.65391	1.64788	0.0820375	0.278664	0.229618	IGSF11/RIMS1/GABRR2/STX1A/RELN/GLRA2/CHRNE/GRIN2C/GRIN2D/SHANK1	10
GO:2001243	BP	GO:2001243	negative regulation of intrinsic apoptotic signaling pathway	8/758	112/18805	0.0714286	1.77205	1.67947	0.0829211	0.281363	0.231842	MUC1/IL10/NME5/HSPA1A/EPO/SNAI2/CD44/PYCR1	8
GO:0043200	BP	GO:0043200	response to amino acid	9/758	131/18805	0.0687023	1.70441	1.65807	0.0829476	0.281363	0.231842	HMGCS2/CPS1/COL4A6/GLRA2/LYN/PDGFD/SLC1A2/MMP2/GRIN2D	9
GO:0006826	BP	GO:0006826	iron ion transport	5/758	58/18805	0.0862069	2.13868	1.77995	0.083793	0.283638	0.233717	LTF/SLC39A14/SCARA5/HEPHL1/SLC22A17	5
GO:0071868	BP	GO:0071868	cellular response to monoamine stimulus	5/758	58/18805	0.0862069	2.13868	1.77995	0.083793	0.283638	0.233717	HTR2B/DRD1/GNG2/GNB5/GNAL	5
GO:0071870	BP	GO:0071870	cellular response to catecholamine stimulus	5/758	58/18805	0.0862069	2.13868	1.77995	0.083793	0.283638	0.233717	HTR2B/DRD1/GNG2/GNB5/GNAL	5
GO:0021954	BP	GO:0021954	central nervous system neuron development	7/758	94/18805	0.0744681	1.84746	1.68807	0.0851079	0.286399	0.235992	SLC4A10/PRDM8/DRD1/PLXNA4/SEMA3E/LEP/HPRT1	7
GO:0006027	BP	GO:0006027	glycosaminoglycan catabolic process	3/758	26/18805	0.115385	2.86254	1.94766	0.085373	0.286399	0.235992	CD44/STAB2/TGFB1	3
GO:0022038	BP	GO:0022038	corpus callosum development	3/758	26/18805	0.115385	2.86254	1.94766	0.085373	0.286399	0.235992	KCNA3/PRDM8/RTN4RL1	3
GO:0033622	BP	GO:0033622	integrin activation	3/758	26/18805	0.115385	2.86254	1.94766	0.085373	0.286399	0.235992	PLEK/CX3CL1/SKAP1	3
GO:0036315	BP	GO:0036315	cellular response to sterol	3/758	26/18805	0.115385	2.86254	1.94766	0.085373	0.286399	0.235992	INSIG1/INHBA/PTCH1	3
GO:0043931	BP	GO:0043931	ossification involved in bone maturation	3/758	26/18805	0.115385	2.86254	1.94766	0.085373	0.286399	0.235992	LTF/LEP/BMP2	3
GO:0044872	BP	GO:0044872	lipoprotein localization	3/758	26/18805	0.115385	2.86254	1.94766	0.085373	0.286399	0.235992	CUBN/MIA2/PRKCB	3
GO:0050927	BP	GO:0050927	positive regulation of positive chemotaxis	3/758	26/18805	0.115385	2.86254	1.94766	0.085373	0.286399	0.235992	ARTN/VEGFA/NTF3	3
GO:0051953	BP	GO:0051953	negative regulation of amine transport	3/758	26/18805	0.115385	2.86254	1.94766	0.085373	0.286399	0.235992	CNR1/LEP/CRH	3
GO:0060065	BP	GO:0060065	uterus development	3/758	26/18805	0.115385	2.86254	1.94766	0.085373	0.286399	0.235992	ESR1/RBP4/GREB1L	3
GO:0099637	BP	GO:0099637	neurotransmitter receptor transport	3/758	26/18805	0.115385	2.86254	1.94766	0.085373	0.286399	0.235992	GRIP2/CPLX1/CACNG4	3
GO:2000773	BP	GO:2000773	negative regulation of cellular senescence	3/758	26/18805	0.115385	2.86254	1.94766	0.085373	0.286399	0.235992	BCL6/TWIST1/HMGA2	3
GO:2000810	BP	GO:2000810	regulation of bicellular tight junction assembly	3/758	26/18805	0.115385	2.86254	1.94766	0.085373	0.286399	0.235992	SNAI2/DSG3/CLDN5	3
GO:0042770	BP	GO:0042770	signal transduction in response to DNA damage	11/758	171/18805	0.0643275	1.59588	1.60421	0.0857972	0.286937	0.236435	MUC1/PLA2R1/NEK11/TWIST1/LYN/SNAI2/NDRG1/CD44/ANKRD1/PMAIP1/GNB1L	11
GO:0006081	BP	GO:0006081	aldehyde metabolic process	6/758	76/18805	0.0789474	1.95858	1.71607	0.0858279	0.286937	0.236435	WNT4/AGXT/ALDH1A1/ALDH1A2/BMP2/RDH13	6
GO:0045123	BP	GO:0045123	cellular extravasation	6/758	76/18805	0.0789474	1.95858	1.71607	0.0858279	0.286937	0.236435	CHST2/LEP/TRIM55/GCNT1/PDGFD/CX3CL1	6
GO:0050818	BP	GO:0050818	regulation of coagulation	6/758	76/18805	0.0789474	1.95858	1.71607	0.0858279	0.286937	0.236435	SERPINE2/F2R/ADTRP/ANGPT2/VTN/EMILIN2	6
GO:0072678	BP	GO:0072678	T cell migration	6/758	76/18805	0.0789474	1.95858	1.71607	0.0858279	0.286937	0.236435	ECM1/S100A7/APOD/CCR6/CCL3/CCL5	6
GO:0046165	BP	GO:0046165	alcohol biosynthetic process	10/758	152/18805	0.0657895	1.63215	1.60371	0.087753	0.292163	0.240741	HMGCS2/WNT4/DHCR24/PLEK/PTH1R/INSIG1/LEP/GPER1/PCK2/BMP2	10
GO:0021983	BP	GO:0021983	pituitary gland development	4/758	42/18805	0.0952381	2.36273	1.81193	0.0878707	0.292163	0.240741	WNT4/POU1F1/ALDH1A2/BMP2	4
GO:0032094	BP	GO:0032094	response to food	4/758	42/18805	0.0952381	2.36273	1.81193	0.0878707	0.292163	0.240741	CPS1/LEP/MPO/GAST	4
GO:0045066	BP	GO:0045066	regulatory T cell differentiation	4/758	42/18805	0.0952381	2.36273	1.81193	0.0878707	0.292163	0.240741	BCL6/HLA-G/TGFB1/LILRB2	4
GO:0051154	BP	GO:0051154	negative regulation of striated muscle cell differentiation	4/758	42/18805	0.0952381	2.36273	1.81193	0.0878707	0.292163	0.240741	FZD7/PI16/DKK1/BMP2	4
GO:0051955	BP	GO:0051955	regulation of amino acid transport	4/758	42/18805	0.0952381	2.36273	1.81193	0.0878707	0.292163	0.240741	GRM2/SLC38A3/LEP/ACE2	4
GO:0060391	BP	GO:0060391	positive regulation of SMAD protein signal transduction	4/758	42/18805	0.0952381	2.36273	1.81193	0.0878707	0.292163	0.240741	KIAA0319/INHBA/BMP2/TGFB1	4
GO:2000403	BP	GO:2000403	positive regulation of lymphocyte migration	4/758	42/18805	0.0952381	2.36273	1.81193	0.0878707	0.292163	0.240741	S100A7/CCL3/CCL4/CCL5	4
GO:0051651	BP	GO:0051651	maintenance of location in cell	13/758	212/18805	0.0613208	1.52129	1.56433	0.0881137	0.292771	0.241242	HTR2B/PLCL2/DRD1/F2R/INSIG1/GPER1/LYN/PGR/METTL21C/CX3CL1/CCL3/TGFB1/KDELR3	13
GO:0001837	BP	GO:0001837	epithelial to mesenchymal transition	12/758	192/18805	0.0625	1.55054	1.57142	0.0885743	0.293652	0.241968	PDPN/WNT4/IL1B/VEGFA/TWIST1/SNAI2/ZNF703/CRB2/HMGA2/BMP2/TGFB1/SPRED3	12
GO:0045580	BP	GO:0045580	regulation of T cell differentiation	12/758	192/18805	0.0625	1.55054	1.57142	0.0885743	0.293652	0.241968	TNFSF18/BCL6/IL7R/PRDM1/HLA-G/VNN1/CD83/CARD11/EGR3/TBX21/TGFB1/LILRB2	12
GO:0001913	BP	GO:0001913	T cell mediated cytotoxicity	5/758	59/18805	0.0847458	2.10243	1.73813	0.0886804	0.293652	0.241968	SLC22A13/IL7R/HLA-G/HPRT1/KLRC1	5
GO:0002381	BP	GO:0002381	immunoglobulin production involved in immunoglobulin-mediated immune response	5/758	59/18805	0.0847458	2.10243	1.73813	0.0886804	0.293652	0.241968	IL10/BCL6/CCR6/TBX21/TGFB1	5
GO:0032413	BP	GO:0032413	negative regulation of ion transmembrane transporter activity	5/758	59/18805	0.0847458	2.10243	1.73813	0.0886804	0.293652	0.241968	SLC6A9/EPO/GNB5/NEDD4L/KCNE1	5
GO:0007589	BP	GO:0007589	body fluid secretion	7/758	95/18805	0.0736842	1.82801	1.65813	0.0888667	0.294069	0.242312	NEGR1/OXTR/GUCA1B/PRL/VEGFA/AQP1/CEL	7
GO:0045834	BP	GO:0045834	positive regulation of lipid metabolic process	9/758	133/18805	0.0676692	1.67878	1.60998	0.0891559	0.294826	0.242935	WNT4/IL1B/HTR2B/AADAC/SPATA18/CGA/TWIST1/RGN/LDLR	9
GO:0045165	BP	GO:0045165	cell fate commitment	17/758	295/18805	0.0576271	1.42965	1.52435	0.0893758	0.295352	0.243369	PDPN/TNFSF18/WNT4/SLAMF6/FZD7/HOXD10/GAP43/PRDM1/GAS1/PTCH1/CDON/WT1/DKK1/WNT5B/TBX21/BMP2/APC2	17
GO:0009880	BP	GO:0009880	embryonic pattern specification	6/758	77/18805	0.0779221	1.93315	1.68154	0.0900886	0.297506	0.245144	RIPPLY1/CHRDL1/PTCH1/WT1/SMAD6/PCSK6	6
GO:0006006	BP	GO:0006006	glucose metabolic process	12/758	193/18805	0.0621762	1.54251	1.55256	0.0911866	0.298977	0.246356	APOD/C1QTNF3/HK3/LEP/RGN/SLC39A14/NNMT/IGF2/RBP4/PCK2/ALDOC/PMAIP1	12
GO:0051051	BP	GO:0051051	negative regulation of transport	25/758	467/18805	0.0535332	1.32809	1.4714	0.0919375	0.298977	0.246356	SLC6A9/PTGER3/IL1B/INHA/SERPINE2/PLA2R1/APOD/F2R/CNR1/ADTRP/INSIG1/INHBA/EPO/LEP/STC1/CRH/LGALS3/GNB5/SCAMP5/PRKCB/NEDD4L/CNN2/TGFB1/LILRB2/KCNE1	25
GO:0005976	BP	GO:0005976	polysaccharide metabolic process	8/758	115/18805	0.0695652	1.72582	1.60005	0.0931972	0.298977	0.246356	POMC/NHLRC1/PHKG1/GYG2/PYGM/PHLDA2/IGF2/TGFB1	8
GO:0048872	BP	GO:0048872	homeostasis of number of cells	19/758	339/18805	0.0560472	1.39046	1.48678	0.093225	0.298977	0.246356	PLA2G2A/INHA/BCL6/SLC7A11/IL7R/F2R/HSPA1A/VEGFA/HSPA1B/INHBA/EPO/CARD11/ARMCX1/LYN/MTHFD1/LAT/PMAIP1/TGFB1/FCAR	19
GO:0001783	BP	GO:0001783	B cell apoptotic process	3/758	27/18805	0.111111	2.75652	1.87184	0.0932976	0.298977	0.246356	IL10/BCL6/LYN	3
GO:0003181	BP	GO:0003181	atrioventricular valve morphogenesis	3/758	27/18805	0.111111	2.75652	1.87184	0.0932976	0.298977	0.246356	TWIST1/SMAD6/BMP2	3
GO:0006760	BP	GO:0006760	folic acid-containing compound metabolic process	3/758	27/18805	0.111111	2.75652	1.87184	0.0932976	0.298977	0.246356	MTHFD2/FOLH1/MTHFD1	3
GO:0021895	BP	GO:0021895	cerebral cortex neuron differentiation	3/758	27/18805	0.111111	2.75652	1.87184	0.0932976	0.298977	0.246356	CHD5/DRD1/HPRT1	3
GO:0030194	BP	GO:0030194	positive regulation of blood coagulation	3/758	27/18805	0.111111	2.75652	1.87184	0.0932976	0.298977	0.246356	F2R/VTN/EMILIN2	3
GO:0032958	BP	GO:0032958	inositol phosphate biosynthetic process	3/758	27/18805	0.111111	2.75652	1.87184	0.0932976	0.298977	0.246356	PLEK/PTH1R/GPER1	3
GO:0035303	BP	GO:0035303	regulation of dephosphorylation	3/758	27/18805	0.111111	2.75652	1.87184	0.0932976	0.298977	0.246356	PLEK/CHRM5/BMP2	3
GO:0042104	BP	GO:0042104	positive regulation of activated T cell proliferation	3/758	27/18805	0.111111	2.75652	1.87184	0.0932976	0.298977	0.246356	IGFBP2/EPO/IGF2	3
GO:0071467	BP	GO:0071467	cellular response to pH	3/758	27/18805	0.111111	2.75652	1.87184	0.0932976	0.298977	0.246356	GPR68/PKD1L3/KCNE1	3
GO:1900048	BP	GO:1900048	positive regulation of hemostasis	3/758	27/18805	0.111111	2.75652	1.87184	0.0932976	0.298977	0.246356	F2R/VTN/EMILIN2	3
GO:1903859	BP	GO:1903859	regulation of dendrite extension	3/758	27/18805	0.111111	2.75652	1.87184	0.0932976	0.298977	0.246356	CPNE9/RIMS1/NEDD4L	3
GO:0097305	BP	GO:0097305	response to alcohol	16/758	276/18805	0.057971	1.43819	1.50295	0.0933969	0.298977	0.246356	HMGCS2/FKBP5/CNR1/ADCY1/INHBA/LEP/GLRA2/CRH/TNC/PTCH1/AKR1C2/GNG2/PRKCB/CCL3/TGFB1/CLDN5	16
GO:0009116	BP	GO:0009116	nucleoside metabolic process	5/758	60/18805	0.0833333	2.06739	1.69713	0.0937126	0.298977	0.246356	SLC22A13/NME5/HPRT1/NNMT/UPB1	5
GO:0051480	BP	GO:0051480	regulation of cytosolic calcium ion concentration	5/758	60/18805	0.0833333	2.06739	1.69713	0.0937126	0.298977	0.246356	HCRTR1/CNR1/GPER1/TRPC4/SV2B	5
GO:0055008	BP	GO:0055008	cardiac muscle tissue morphogenesis	5/758	60/18805	0.0833333	2.06739	1.69713	0.0937126	0.298977	0.246356	TTN/MYL3/ANKRD1/BMP2/TGFB1	5
GO:0070542	BP	GO:0070542	response to fatty acid	5/758	60/18805	0.0833333	2.06739	1.69713	0.0937126	0.298977	0.246356	HMGCS2/CPS1/ILDR1/AKR1C2/LDLR	5
GO:0043094	BP	GO:0043094	metabolic compound salvage	4/758	43/18805	0.0930233	2.30779	1.7595	0.0939555	0.298977	0.246356	SLC22A13/BHMT2/HPRT1/NNMT	4
GO:0043647	BP	GO:0043647	inositol phosphate metabolic process	4/758	43/18805	0.0930233	2.30779	1.7595	0.0939555	0.298977	0.246356	PLEK/PTH1R/GPER1/MINPP1	4
GO:0051281	BP	GO:0051281	positive regulation of release of sequestered calcium ion into cytosol	4/758	43/18805	0.0930233	2.30779	1.7595	0.0939555	0.298977	0.246356	DRD1/F2R/GPER1/CX3CL1	4
GO:0048660	BP	GO:0048660	regulation of smooth muscle cell proliferation	11/758	174/18805	0.0632184	1.56837	1.54363	0.0941107	0.298977	0.246356	IL10/APOD/GPER1/ACE2/PDGFD/MMP2/CX3CL1/CCL5/BMP2/TGFB1/ADAMTS1	11
GO:0001696	BP	GO:0001696	gastric acid secretion	2/758	13/18805	0.153846	3.81672	2.08203	0.0943655	0.298977	0.246356	PTGER3/CHRM5	2
GO:0002664	BP	GO:0002664	regulation of T cell tolerance induction	2/758	13/18805	0.153846	3.81672	2.08203	0.0943655	0.298977	0.246356	HLA-G/LILRB2	2
GO:0002863	BP	GO:0002863	positive regulation of inflammatory response to antigenic stimulus	2/758	13/18805	0.153846	3.81672	2.08203	0.0943655	0.298977	0.246356	CNR1/C3	2
GO:0002934	BP	GO:0002934	desmosome organization	2/758	13/18805	0.153846	3.81672	2.08203	0.0943655	0.298977	0.246356	SNAI2/DSG3	2
GO:0003183	BP	GO:0003183	mitral valve morphogenesis	2/758	13/18805	0.153846	3.81672	2.08203	0.0943655	0.298977	0.246356	TWIST1/SMAD6	2
GO:0007320	BP	GO:0007320	insemination	2/758	13/18805	0.153846	3.81672	2.08203	0.0943655	0.298977	0.246356	SERPINE2/OXTR	2
GO:0009071	BP	GO:0009071	serine family amino acid catabolic process	2/758	13/18805	0.153846	3.81672	2.08203	0.0943655	0.298977	0.246356	AGXT/CBS	2
GO:0010572	BP	GO:0010572	positive regulation of platelet activation	2/758	13/18805	0.153846	3.81672	2.08203	0.0943655	0.298977	0.246356	PLA2G4A/PLEK	2
GO:0010921	BP	GO:0010921	regulation of phosphatase activity	2/758	13/18805	0.153846	3.81672	2.08203	0.0943655	0.298977	0.246356	PLEK/BMP2	2
GO:0015801	BP	GO:0015801	aromatic amino acid transport	2/758	13/18805	0.153846	3.81672	2.08203	0.0943655	0.298977	0.246356	SLC38A3/ACE2	2
GO:0015824	BP	GO:0015824	proline transport	2/758	13/18805	0.153846	3.81672	2.08203	0.0943655	0.298977	0.246356	ACE2/SLC6A15	2
GO:0016024	BP	GO:0016024	CDP-diacylglycerol biosynthetic process	2/758	13/18805	0.153846	3.81672	2.08203	0.0943655	0.298977	0.246356	GPAT2/AGPAT5	2
GO:0021559	BP	GO:0021559	trigeminal nerve development	2/758	13/18805	0.153846	3.81672	2.08203	0.0943655	0.298977	0.246356	SEMA3A/PLXNA4	2
GO:0030213	BP	GO:0030213	hyaluronan biosynthetic process	2/758	13/18805	0.153846	3.81672	2.08203	0.0943655	0.298977	0.246356	IL1B/TGFB1	2
GO:0030836	BP	GO:0030836	positive regulation of actin filament depolymerization	2/758	13/18805	0.153846	3.81672	2.08203	0.0943655	0.298977	0.246356	PLEK/SEMA5A	2
GO:0032341	BP	GO:0032341	aldosterone metabolic process	2/758	13/18805	0.153846	3.81672	2.08203	0.0943655	0.298977	0.246356	WNT4/BMP2	2
GO:0033690	BP	GO:0033690	positive regulation of osteoblast proliferation	2/758	13/18805	0.153846	3.81672	2.08203	0.0943655	0.298977	0.246356	LTF/BMP2	2
GO:0034111	BP	GO:0034111	negative regulation of homotypic cell-cell adhesion	2/758	13/18805	0.153846	3.81672	2.08203	0.0943655	0.298977	0.246356	SERPINE2/ZNF703	2
GO:0035437	BP	GO:0035437	maintenance of protein localization in endoplasmic reticulum	2/758	13/18805	0.153846	3.81672	2.08203	0.0943655	0.298977	0.246356	INSIG1/KDELR3	2
GO:0035933	BP	GO:0035933	glucocorticoid secretion	2/758	13/18805	0.153846	3.81672	2.08203	0.0943655	0.298977	0.246356	POMC/CRH	2
GO:0040015	BP	GO:0040015	negative regulation of multicellular organism growth	2/758	13/18805	0.153846	3.81672	2.08203	0.0943655	0.298977	0.246356	PLAC8/PTCH1	2
GO:0042492	BP	GO:0042492	gamma-delta T cell differentiation	2/758	13/18805	0.153846	3.81672	2.08203	0.0943655	0.298977	0.246356	EGR3/KLRC1	2
GO:0043568	BP	GO:0043568	positive regulation of insulin-like growth factor receptor signaling pathway	2/758	13/18805	0.153846	3.81672	2.08203	0.0943655	0.298977	0.246356	AR/GH1	2
GO:0044406	BP	GO:0044406	adhesion of symbiont to host	2/758	13/18805	0.153846	3.81672	2.08203	0.0943655	0.298977	0.246356	LTF/ACE2	2
GO:0045906	BP	GO:0045906	negative regulation of vasoconstriction	2/758	13/18805	0.153846	3.81672	2.08203	0.0943655	0.298977	0.246356	LEP/MMP2	2
GO:0045916	BP	GO:0045916	negative regulation of complement activation	2/758	13/18805	0.153846	3.81672	2.08203	0.0943655	0.298977	0.246356	MASP1/VSIG4	2
GO:0046341	BP	GO:0046341	CDP-diacylglycerol metabolic process	2/758	13/18805	0.153846	3.81672	2.08203	0.0943655	0.298977	0.246356	GPAT2/AGPAT5	2
GO:0060732	BP	GO:0060732	positive regulation of inositol phosphate biosynthetic process	2/758	13/18805	0.153846	3.81672	2.08203	0.0943655	0.298977	0.246356	PTH1R/GPER1	2
GO:0070278	BP	GO:0070278	extracellular matrix constituent secretion	2/758	13/18805	0.153846	3.81672	2.08203	0.0943655	0.298977	0.246356	ADTRP/BMP2	2
GO:0070486	BP	GO:0070486	leukocyte aggregation	2/758	13/18805	0.153846	3.81672	2.08203	0.0943655	0.298977	0.246356	IL1B/CD44	2
GO:0070561	BP	GO:0070561	vitamin D receptor signaling pathway	2/758	13/18805	0.153846	3.81672	2.08203	0.0943655	0.298977	0.246356	SNAI2/CYP24A1	2
GO:0090084	BP	GO:0090084	negative regulation of inclusion body assembly	2/758	13/18805	0.153846	3.81672	2.08203	0.0943655	0.298977	0.246356	HSPA1A/HSPA1B	2
GO:0097475	BP	GO:0097475	motor neuron migration	2/758	13/18805	0.153846	3.81672	2.08203	0.0943655	0.298977	0.246356	VEGFA/RELN	2
GO:1903238	BP	GO:1903238	positive regulation of leukocyte tethering or rolling	2/758	13/18805	0.153846	3.81672	2.08203	0.0943655	0.298977	0.246356	CHST2/GCNT1	2
GO:1903977	BP	GO:1903977	positive regulation of glial cell migration	2/758	13/18805	0.153846	3.81672	2.08203	0.0943655	0.298977	0.246356	CX3CL1/CCL3	2
GO:1905668	BP	GO:1905668	positive regulation of protein localization to endosome	2/758	13/18805	0.153846	3.81672	2.08203	0.0943655	0.298977	0.246356	VEGFA/MGAT3	2
GO:0019722	BP	GO:0019722	calcium-mediated signaling	14/758	235/18805	0.0595745	1.47797	1.51106	0.0943905	0.298977	0.246356	NEGR1/HTR2B/NMUR1/POMC/PLEK/CCR1/CCR6/RGN/NCALD/LAT/CCL3/CCL4/GRIN2D/NFAM1	14
GO:0002637	BP	GO:0002637	regulation of immunoglobulin production	6/758	78/18805	0.0769231	1.90836	1.64752	0.0944622	0.298977	0.246356	IL10/TNFRSF4/BCL6/RBP4/TBX21/TGFB1	6
GO:0010827	BP	GO:0010827	regulation of D-glucose transmembrane transport	6/758	78/18805	0.0769231	1.90836	1.64752	0.0944622	0.298977	0.246356	IL1B/LEP/SLC1A2/PRKCB/GH1/C3	6
GO:0061045	BP	GO:0061045	negative regulation of wound healing	6/758	78/18805	0.0769231	1.90836	1.64752	0.0944622	0.298977	0.246356	AJAP1/WNT4/SERPINE2/MMRN1/ADTRP/VTN	6
GO:0048863	BP	GO:0048863	stem cell differentiation	15/758	256/18805	0.0585938	1.45364	1.4977	0.0952059	0.301135	0.248134	SEMA6C/HTR2B/SEMA4F/HAND2/SEMA5A/ESR1/TWIST1/SEMA3A/PTN/SEMA3E/SNAI2/SEMA4G/HMGA2/ALDH1A2/KRT14	15
GO:0002832	BP	GO:0002832	negative regulation of response to biotic stimulus	9/758	135/18805	0.0666667	1.65391	1.56269	0.0956317	0.302286	0.249082	LTF/MICB/HLA-G/VSIG4/MMP12/KLRC1/ARG2/SERPINB4/TGFB1	9
GO:0033555	BP	GO:0033555	multicellular organismal response to stress	7/758	97/18805	0.0721649	1.79032	1.59931	0.096661	0.304721	0.251089	HMGCS2/SCN3A/DRD1/KIAA0319/RELN/CRH/LPAR5	7
GO:0061337	BP	GO:0061337	cardiac conduction	7/758	97/18805	0.0721649	1.79032	1.59931	0.096661	0.304721	0.251089	SCN10A/SCN5A/ACE2/IRX3/CACNA1G/CXADR/KCNE1	7
GO:0071326	BP	GO:0071326	cellular response to monosaccharide stimulus	10/758	155/18805	0.0645161	1.60056	1.53866	0.096766	0.304721	0.251089	PTPRN/SLC26A6/LEP/GPER1/CRH/SLC39A14/ENDOG/GPR68/PCK2/TGFB1	10
GO:0002065	BP	GO:0002065	columnar/cuboidal epithelial cell differentiation	8/758	116/18805	0.0689655	1.71095	1.57409	0.0967776	0.304721	0.251089	WNT4/IL31RA/PRDM1/ROS1/PGR/WDR72/BMP2/TGFB1	8
GO:0050731	BP	GO:0050731	positive regulation of peptidyl-tyrosine phosphorylation	8/758	116/18805	0.0689655	1.71095	1.57409	0.0967776	0.304721	0.251089	TNFSF18/IL31RA/VEGFA/RELN/NTF3/IL34/VTN/TGFB1	8
GO:0060840	BP	GO:0060840	artery development	8/758	116/18805	0.0689655	1.71095	1.57409	0.0967776	0.304721	0.251089	HAND2/PRDM1/VEGFA/LEP/NKX3-1/SMAD6/COMP/LDLR	8
GO:0090287	BP	GO:0090287	regulation of cellular response to growth factor stimulus	21/758	384/18805	0.0546875	1.35673	1.44744	0.0978166	0.307794	0.253621	WNT4/IL1B/FGFBP1/NPNT/MMRN1/ADAMTS3/FGF18/HSPA1A/VEGFA/CHRDL1/ZNF703/CRB2/DKK1/HTRA1/SMAD6/CILP/PCSK6/PRKCB/VTN/BMP2/SPRED3	21
GO:0051223	BP	GO:0051223	regulation of protein transport	24/758	449/18805	0.0534521	1.32608	1.43322	0.0983003	0.309116	0.25471	IL1B/TTN/APOD/SLC7A11/CPLX1/C1QTNF3/F2R/CNR1/ADTRP/INSIG1/STX1A/ACHE/LEP/GPER1/CRH/SAA1/ANKRD1/RBP4/GPR68/PCK2/PRKCB/DOC2B/CCL5/TGFB1	24
GO:0014009	BP	GO:0014009	glial cell proliferation	5/758	61/18805	0.0819672	2.0335	1.65692	0.0988877	0.309752	0.255234	IL1B/NDP/LYN/CX3CL1/IL34	5
GO:0043113	BP	GO:0043113	receptor clustering	5/758	61/18805	0.0819672	2.0335	1.65692	0.0988877	0.309752	0.255234	PIGR/SLC7A11/RELN/PTN/CHRDL1	5
GO:0070231	BP	GO:0070231	T cell apoptotic process	5/758	61/18805	0.0819672	2.0335	1.65692	0.0988877	0.309752	0.255234	IL7R/ARG2/LGALS3/CCL5/BBC3	5
GO:0071867	BP	GO:0071867	response to monoamine	5/758	61/18805	0.0819672	2.0335	1.65692	0.0988877	0.309752	0.255234	HTR2B/DRD1/GNG2/GNB5/GNAL	5
GO:0071869	BP	GO:0071869	response to catecholamine	5/758	61/18805	0.0819672	2.0335	1.65692	0.0988877	0.309752	0.255234	HTR2B/DRD1/GNG2/GNB5/GNAL	5
GO:0051145	BP	GO:0051145	smooth muscle cell differentiation	6/758	79/18805	0.0759494	1.88421	1.61399	0.0989477	0.309752	0.255234	WNT4/NPNT/VEGFA/GPER1/TGFB1/COMP	6
GO:0120192	BP	GO:0120192	tight junction assembly	6/758	79/18805	0.0759494	1.88421	1.61399	0.0989477	0.309752	0.255234	ILDR1/CLDN15/SNAI2/DSG3/CLDN5/CLDN8	6
GO:0019318	BP	GO:0019318	hexose metabolic process	14/758	237/18805	0.0590717	1.46549	1.47796	0.0993332	0.310759	0.256064	APOD/C1QTNF3/HK3/LEP/RGN/SLC39A14/GLB1L2/NNMT/IGF2/RBP4/FUOM/PCK2/ALDOC/PMAIP1	14
GO:0062013	BP	GO:0062013	positive regulation of small molecule metabolic process	10/758	156/18805	0.0641026	1.5903	1.51728	0.0998872	0.312292	0.257327	WNT4/IL1B/PTH1R/UCHL1/TWIST1/GPER1/RGN/NNMT/IGF2/PMAIP1	10
GO:0043122	BP	GO:0043122	regulation of canonical NF-kappaB signal transduction	17/758	300/18805	0.0566667	1.40583	1.45216	0.100138	0.312573	0.257559	ECM1/ROR1/IL1B/EDAR/HTR2B/LTF/F2R/PRL/ESR1/VEGFA/CARD11/EDA2R/TRIM22/CX3CL1/PRKCB/TGFB1/PPM1N	17
GO:0014002	BP	GO:0014002	astrocyte development	4/758	44/18805	0.0909091	2.25534	1.7085	0.100234	0.312573	0.257559	ROR1/IL1B/DRD1/LDLR	4
GO:0046006	BP	GO:0046006	regulation of activated T cell proliferation	4/758	44/18805	0.0909091	2.25534	1.7085	0.100234	0.312573	0.257559	IGFBP2/EPO/PDCD1LG2/IGF2	4
GO:0050912	BP	GO:0050912	detection of chemical stimulus involved in sensory perception of taste	4/758	44/18805	0.0909091	2.25534	1.7085	0.100234	0.312573	0.257559	PIGR/TAS1R3/PKD1L3/CST4	4
GO:0002275	BP	GO:0002275	myeloid cell activation involved in immune response	7/758	98/18805	0.0714286	1.77205	1.57041	0.100695	0.312953	0.257872	FCER1G/RAB44/LYN/SLC18A2/LAT/CCL3/ADORA2B	7
GO:0006022	BP	GO:0006022	aminoglycan metabolic process	7/758	98/18805	0.0714286	1.77205	1.57041	0.100695	0.312953	0.257872	CHI3L2/IL1B/B3GNT7/CD44/STAB2/HS3ST2/TGFB1	7
GO:0051153	BP	GO:0051153	regulation of striated muscle cell differentiation	7/758	98/18805	0.0714286	1.77205	1.57041	0.100695	0.312953	0.257872	FZD7/SHOX2/PI16/DKK1/MYLK3/BMP2/TGFB1	7
GO:0051899	BP	GO:0051899	membrane depolarization	7/758	98/18805	0.0714286	1.77205	1.57041	0.100695	0.312953	0.257872	SCN3A/SCN10A/SCN5A/KCNQ3/CHRNE/CACNA1G/NEDD4L	7
GO:0060294	BP	GO:0060294	cilium movement involved in cell motility	13/758	217/18805	0.0599078	1.48624	1.47645	0.100877	0.312953	0.257872	TEKT2/CCNYL1/SLC22A14/CCR6/DNAH11/EFHC2/RGN/CATSPER1/DNHD1/ENKUR/TAC3/DNAH17/KLC3	13
GO:0000303	BP	GO:0000303	response to superoxide	3/758	28/18805	0.107143	2.65808	1.7994	0.101512	0.312953	0.257872	UCP3/FBLN5/MPO	3
GO:0002834	BP	GO:0002834	regulation of response to tumor cell	3/758	28/18805	0.107143	2.65808	1.7994	0.101512	0.312953	0.257872	SLC22A13/DAPK1/TGFB1	3
GO:0003416	BP	GO:0003416	endochondral bone growth	3/758	28/18805	0.107143	2.65808	1.7994	0.101512	0.312953	0.257872	ECM1/STC1/COMP	3
GO:0010818	BP	GO:0010818	T cell chemotaxis	3/758	28/18805	0.107143	2.65808	1.7994	0.101512	0.312953	0.257872	S100A7/CCL3/CCL5	3
GO:0030325	BP	GO:0030325	adrenal gland development	3/758	28/18805	0.107143	2.65808	1.7994	0.101512	0.312953	0.257872	WNT4/CRH/WT1	3
GO:0033081	BP	GO:0033081	regulation of T cell differentiation in thymus	3/758	28/18805	0.107143	2.65808	1.7994	0.101512	0.312953	0.257872	IL7R/VNN1/EGR3	3
GO:0034698	BP	GO:0034698	response to gonadotropin	3/758	28/18805	0.107143	2.65808	1.7994	0.101512	0.312953	0.257872	PAX8/INHBA/WT1	3
GO:0035357	BP	GO:0035357	peroxisome proliferator activated receptor signaling pathway	3/758	28/18805	0.107143	2.65808	1.7994	0.101512	0.312953	0.257872	TWIST1/LEP/BMP2	3
GO:0043173	BP	GO:0043173	nucleotide salvage	3/758	28/18805	0.107143	2.65808	1.7994	0.101512	0.312953	0.257872	SLC22A13/HPRT1/NNMT	3
GO:0044342	BP	GO:0044342	type B pancreatic cell proliferation	3/758	28/18805	0.107143	2.65808	1.7994	0.101512	0.312953	0.257872	SGPP2/PTPRN/NUPR1	3
GO:0050995	BP	GO:0050995	negative regulation of lipid catabolic process	3/758	28/18805	0.107143	2.65808	1.7994	0.101512	0.312953	0.257872	IL1B/CNR1/HCAR1	3
GO:0050996	BP	GO:0050996	positive regulation of lipid catabolic process	3/758	28/18805	0.107143	2.65808	1.7994	0.101512	0.312953	0.257872	IL1B/AADAC/TWIST1	3
GO:0051043	BP	GO:0051043	regulation of membrane protein ectodomain proteolysis	3/758	28/18805	0.107143	2.65808	1.7994	0.101512	0.312953	0.257872	IL10/IL1B/TIMP1	3
GO:1905475	BP	GO:1905475	regulation of protein localization to membrane	12/758	197/18805	0.0609137	1.51119	1.47817	0.102104	0.31458	0.259213	SLC7A11/CPLX1/CAMK2A/NHLRC1/GPC2/GPER1/AR/GPC5/LGALS3/DSG3/TGFB1/KCNE1	12
GO:0045621	BP	GO:0045621	positive regulation of lymphocyte differentiation	9/758	137/18805	0.0656934	1.62977	1.51618	0.102374	0.31521	0.259732	IL10/BCL6/IL7R/HLA-G/VNN1/CD83/EGR3/TGFB1/LILRB2	9
GO:0006898	BP	GO:0006898	receptor-mediated endocytosis	16/758	280/18805	0.0571429	1.41764	1.44298	0.102534	0.315503	0.259973	FCER1G/RAMP1/PLA2R1/MARCO/VEGFA/ACHE/ACE2/CUBN/DKK1/NTF3/STAB2/VTN/CACNG4/NEDD4L/C3/LDLR	16
GO:0006809	BP	GO:0006809	nitric oxide biosynthetic process	6/758	80/18805	0.075	1.86065	1.58095	0.103544	0.318411	0.262369	IL10/IL1B/ESR1/RGN/HBB/ARG2	6
GO:0000768	BP	GO:0000768	syncytium formation by plasma membrane fusion	5/758	62/18805	0.0806452	2.0007	1.61748	0.104203	0.318951	0.262814	KCNH1/ADAMTS15/CDON/SH3PXD2A/ADAMTS5	5
GO:0002712	BP	GO:0002712	regulation of B cell mediated immunity	5/758	62/18805	0.0806452	2.0007	1.61748	0.104203	0.318951	0.262814	IL10/BCL6/TBX21/TGFB1/C3	5
GO:0002889	BP	GO:0002889	regulation of immunoglobulin mediated immune response	5/758	62/18805	0.0806452	2.0007	1.61748	0.104203	0.318951	0.262814	IL10/BCL6/TBX21/TGFB1/C3	5
GO:0045599	BP	GO:0045599	negative regulation of fat cell differentiation	5/758	62/18805	0.0806452	2.0007	1.61748	0.104203	0.318951	0.262814	VEGFA/INSIG1/GPER1/BMP2/TGFB1	5
GO:0046173	BP	GO:0046173	polyol biosynthetic process	5/758	62/18805	0.0806452	2.0007	1.61748	0.104203	0.318951	0.262814	PLEK/PTH1R/LEP/GPER1/PCK2	5
GO:0051932	BP	GO:0051932	synaptic transmission, GABAergic	5/758	62/18805	0.0806452	2.0007	1.61748	0.104203	0.318951	0.262814	PLCL2/OXTR/TPBG/CNR1/GABRB3	5
GO:0140253	BP	GO:0140253	cell-cell fusion	5/758	62/18805	0.0806452	2.0007	1.61748	0.104203	0.318951	0.262814	KCNH1/ADAMTS15/CDON/SH3PXD2A/ADAMTS5	5
GO:0006650	BP	GO:0006650	glycerophospholipid metabolic process	17/758	302/18805	0.0562914	1.39652	1.42364	0.10466	0.318951	0.262814	PLA2G4A/PLA2G2A/HTR2B/GPAT2/PLEK/PLCL2/LIPH/SPATA18/PLA2G7/AGPAT5/PTPRQ/TPTE2/CHRM5/TNFAIP8L3/CETP/PITPNM3/LDLR	17
GO:0060395	BP	GO:0060395	SMAD protein signal transduction	7/758	99/18805	0.0707071	1.75415	1.54185	0.10482	0.318951	0.262814	KIAA0319/INHBA/DKK1/SMAD6/CILP/BMP2/TGFB1	7
GO:0060996	BP	GO:0060996	dendritic spine development	7/758	99/18805	0.0707071	1.75415	1.54185	0.10482	0.318951	0.262814	CAMK2A/CTNND2/RELN/NDP/PAK3/SLC12A5/SHANK1	7
GO:0030317	BP	GO:0030317	flagellated sperm motility	12/758	198/18805	0.0606061	1.50356	1.45983	0.104951	0.318951	0.262814	TEKT2/CCNYL1/SLC22A14/CCR6/DNAH11/EFHC2/RGN/CATSPER1/DNHD1/ENKUR/TAC3/KLC3	12
GO:0097722	BP	GO:0097722	sperm motility	12/758	198/18805	0.0606061	1.50356	1.45983	0.104951	0.318951	0.262814	TEKT2/CCNYL1/SLC22A14/CCR6/DNAH11/EFHC2/RGN/CATSPER1/DNHD1/ENKUR/TAC3/KLC3	12
GO:0048659	BP	GO:0048659	smooth muscle cell proliferation	11/758	178/18805	0.0617978	1.53312	1.46461	0.105924	0.318951	0.262814	IL10/APOD/GPER1/ACE2/PDGFD/MMP2/CX3CL1/CCL5/BMP2/TGFB1/ADAMTS1	11
GO:0042552	BP	GO:0042552	myelination	10/758	158/18805	0.0632911	1.57017	1.47498	0.106304	0.318951	0.262814	NFASC/MALL/PTN/NDRG1/CNTNAP1/BCAS1/PRX/TGFB1/MAG/CLDN5	10
GO:0003044	BP	GO:0003044	regulation of systemic arterial blood pressure mediated by a chemical signal	4/758	45/18805	0.0888889	2.20522	1.65887	0.106701	0.318951	0.262814	OXTR/F2R/ACE2/RASL10B	4
GO:0021517	BP	GO:0021517	ventral spinal cord development	4/758	45/18805	0.0888889	2.20522	1.65887	0.106701	0.318951	0.262814	HOXD10/RELN/PTCH1/VSTM5	4
GO:0042554	BP	GO:0042554	superoxide anion generation	4/758	45/18805	0.0888889	2.20522	1.65887	0.106701	0.318951	0.262814	SH3PXD2B/SH3PXD2A/DUOX1/TGFB1	4
GO:0050691	BP	GO:0050691	regulation of defense response to virus by host	4/758	45/18805	0.0888889	2.20522	1.65887	0.106701	0.318951	0.262814	IL1B/MICB/MMP12/TRIM22	4
GO:0071402	BP	GO:0071402	cellular response to lipoprotein particle stimulus	4/758	45/18805	0.0888889	2.20522	1.65887	0.106701	0.318951	0.262814	FCER1G/ADTRP/TGFB1/LDLR	4
GO:0090207	BP	GO:0090207	regulation of triglyceride metabolic process	4/758	45/18805	0.0888889	2.20522	1.65887	0.106701	0.318951	0.262814	AADAC/RGN/C3/LDLR	4
GO:0003174	BP	GO:0003174	mitral valve development	2/758	14/18805	0.142857	3.5441	1.95155	0.107256	0.318951	0.262814	TWIST1/SMAD6	2
GO:0007512	BP	GO:0007512	adult heart development	2/758	14/18805	0.142857	3.5441	1.95155	0.107256	0.318951	0.262814	HAND2/SCUBE1	2
GO:0008212	BP	GO:0008212	mineralocorticoid metabolic process	2/758	14/18805	0.142857	3.5441	1.95155	0.107256	0.318951	0.262814	WNT4/BMP2	2
GO:0009158	BP	GO:0009158	ribonucleoside monophosphate catabolic process	2/758	14/18805	0.142857	3.5441	1.95155	0.107256	0.318951	0.262814	HPRT1/UPB1	2
GO:0009159	BP	GO:0009159	deoxyribonucleoside monophosphate catabolic process	2/758	14/18805	0.142857	3.5441	1.95155	0.107256	0.318951	0.262814	NT5M/UPB1	2
GO:0009950	BP	GO:0009950	dorsal/ventral axis specification	2/758	14/18805	0.142857	3.5441	1.95155	0.107256	0.318951	0.262814	MDFI/SMAD6	2
GO:0010820	BP	GO:0010820	positive regulation of T cell chemotaxis	2/758	14/18805	0.142857	3.5441	1.95155	0.107256	0.318951	0.262814	S100A7/CCL5	2
GO:0010867	BP	GO:0010867	positive regulation of triglyceride biosynthetic process	2/758	14/18805	0.142857	3.5441	1.95155	0.107256	0.318951	0.262814	RGN/LDLR	2
GO:0032308	BP	GO:0032308	positive regulation of prostaglandin secretion	2/758	14/18805	0.142857	3.5441	1.95155	0.107256	0.318951	0.262814	PLA2G4A/IL1B	2
GO:0032725	BP	GO:0032725	positive regulation of granulocyte macrophage colony-stimulating factor production	2/758	14/18805	0.142857	3.5441	1.95155	0.107256	0.318951	0.262814	IL1B/PAEP	2
GO:0033079	BP	GO:0033079	immature T cell proliferation	2/758	14/18805	0.142857	3.5441	1.95155	0.107256	0.318951	0.262814	WNT4/IL1B	2
GO:0033080	BP	GO:0033080	immature T cell proliferation in thymus	2/758	14/18805	0.142857	3.5441	1.95155	0.107256	0.318951	0.262814	WNT4/IL1B	2
GO:0034309	BP	GO:0034309	primary alcohol biosynthetic process	2/758	14/18805	0.142857	3.5441	1.95155	0.107256	0.318951	0.262814	WNT4/BMP2	2
GO:0042711	BP	GO:0042711	maternal behavior	2/758	14/18805	0.142857	3.5441	1.95155	0.107256	0.318951	0.262814	OXTR/DRD1	2
GO:0045837	BP	GO:0045837	negative regulation of membrane potential	2/758	14/18805	0.142857	3.5441	1.95155	0.107256	0.318951	0.262814	LTF/PMAIP1	2
GO:0060019	BP	GO:0060019	radial glial cell differentiation	2/758	14/18805	0.142857	3.5441	1.95155	0.107256	0.318951	0.262814	GAP43/METRN	2
GO:0061430	BP	GO:0061430	bone trabecula morphogenesis	2/758	14/18805	0.142857	3.5441	1.95155	0.107256	0.318951	0.262814	VEGFA/MMP2	2
GO:0070141	BP	GO:0070141	response to UV-A	2/758	14/18805	0.142857	3.5441	1.95155	0.107256	0.318951	0.262814	TIMP1/MMP2	2
GO:0070365	BP	GO:0070365	hepatocyte differentiation	2/758	14/18805	0.142857	3.5441	1.95155	0.107256	0.318951	0.262814	CPS1/PCK2	2
GO:0070493	BP	GO:0070493	thrombin-activated receptor signaling pathway	2/758	14/18805	0.142857	3.5441	1.95155	0.107256	0.318951	0.262814	PLEK/F2R	2
GO:0071639	BP	GO:0071639	positive regulation of monocyte chemotactic protein-1 production	2/758	14/18805	0.142857	3.5441	1.95155	0.107256	0.318951	0.262814	IL1B/TWIST1	2
GO:0071679	BP	GO:0071679	commissural neuron axon guidance	2/758	14/18805	0.142857	3.5441	1.95155	0.107256	0.318951	0.262814	VEGFA/PTCH1	2
GO:0072075	BP	GO:0072075	metanephric mesenchyme development	2/758	14/18805	0.142857	3.5441	1.95155	0.107256	0.318951	0.262814	WNT4/WT1	2
GO:0072283	BP	GO:0072283	metanephric renal vesicle morphogenesis	2/758	14/18805	0.142857	3.5441	1.95155	0.107256	0.318951	0.262814	KIF26B/PAX8	2
GO:1903265	BP	GO:1903265	positive regulation of tumor necrosis factor-mediated signaling pathway	2/758	14/18805	0.142857	3.5441	1.95155	0.107256	0.318951	0.262814	HSPA1A/HSPA1B	2
GO:1903377	BP	GO:1903377	negative regulation of oxidative stress-induced neuron intrinsic apoptotic signaling pathway	2/758	14/18805	0.142857	3.5441	1.95155	0.107256	0.318951	0.262814	IL10/PYCR1	2
GO:1903624	BP	GO:1903624	regulation of DNA catabolic process	2/758	14/18805	0.142857	3.5441	1.95155	0.107256	0.318951	0.262814	RGN/ENDOG	2
GO:1904350	BP	GO:1904350	regulation of protein catabolic process in the vacuole	2/758	14/18805	0.142857	3.5441	1.95155	0.107256	0.318951	0.262814	LDLR/MGAT3	2
GO:1904478	BP	GO:1904478	regulation of intestinal absorption	2/758	14/18805	0.142857	3.5441	1.95155	0.107256	0.318951	0.262814	LEP/CLDN15	2
GO:1905522	BP	GO:1905522	negative regulation of macrophage migration	2/758	14/18805	0.142857	3.5441	1.95155	0.107256	0.318951	0.262814	MMP28/CNN2	2
GO:1905666	BP	GO:1905666	regulation of protein localization to endosome	2/758	14/18805	0.142857	3.5441	1.95155	0.107256	0.318951	0.262814	VEGFA/MGAT3	2
GO:1905809	BP	GO:1905809	negative regulation of synapse organization	2/758	14/18805	0.142857	3.5441	1.95155	0.107256	0.318951	0.262814	PTPN13/DKK1	2
GO:2000288	BP	GO:2000288	positive regulation of myoblast proliferation	2/758	14/18805	0.142857	3.5441	1.95155	0.107256	0.318951	0.262814	FGFBP1/SOX15	2
GO:2001198	BP	GO:2001198	regulation of dendritic cell differentiation	2/758	14/18805	0.142857	3.5441	1.95155	0.107256	0.318951	0.262814	HLA-G/LILRB2	2
GO:0043299	BP	GO:0043299	leukocyte degranulation	6/758	81/18805	0.0740741	1.83768	1.54839	0.10825	0.321319	0.264766	RAB44/LYN/SLC18A2/LAT/CCL3/ADORA2B	6
GO:0043954	BP	GO:0043954	cellular component maintenance	6/758	81/18805	0.0740741	1.83768	1.54839	0.10825	0.321319	0.264766	CSMD2/F2R/RIMS1/PLXNA4/CNTNAP1/SHANK1	6
GO:0048644	BP	GO:0048644	muscle organ morphogenesis	6/758	81/18805	0.0740741	1.83768	1.54839	0.10825	0.321319	0.264766	TTN/SHOX2/MYL3/ANKRD1/BMP2/TGFB1	6
GO:0021675	BP	GO:0021675	nerve development	7/758	100/18805	0.07	1.73661	1.51362	0.109035	0.323088	0.266223	KCNA3/SERPINE2/SEMA3A/PLXNA4/NDP/KCNQ3/NTF3	7
GO:0001539	BP	GO:0001539	cilium or flagellum-dependent cell motility	13/758	220/18805	0.0590909	1.46597	1.42477	0.109045	0.323088	0.266223	TEKT2/CCNYL1/SLC22A14/CCR6/DNAH11/EFHC2/RGN/CATSPER1/DNHD1/ENKUR/TAC3/DNAH17/KLC3	13
GO:0060285	BP	GO:0060285	cilium-dependent cell motility	13/758	220/18805	0.0590909	1.46597	1.42477	0.109045	0.323088	0.266223	TEKT2/CCNYL1/SLC22A14/CCR6/DNAH11/EFHC2/RGN/CATSPER1/DNHD1/ENKUR/TAC3/DNAH17/KLC3	13
GO:0046328	BP	GO:0046328	regulation of JNK cascade	9/758	139/18805	0.0647482	1.60632	1.47042	0.10938	0.323369	0.266455	IL1B/EDAR/FZD7/SH3RF2/MDFI/SEMA3A/EDA2R/GADD45G/DKK1	9
GO:0051592	BP	GO:0051592	response to calcium ion	9/758	139/18805	0.0647482	1.60632	1.47042	0.10938	0.323369	0.266455	KCNH1/TTN/CPNE9/SCN5A/ADCY1/RASA4/KCNQ3/ENDOG/DPEP1	9
GO:0016447	BP	GO:0016447	somatic recombination of immunoglobulin gene segments	5/758	63/18805	0.0793651	1.96895	1.57877	0.109658	0.323369	0.266455	IL10/BCL6/CCR6/TBX21/TGFB1	5
GO:0000305	BP	GO:0000305	response to oxygen radical	3/758	29/18805	0.103448	2.56642	1.73006	0.110003	0.323369	0.266455	UCP3/FBLN5/MPO	3
GO:0002052	BP	GO:0002052	positive regulation of neuroblast proliferation	3/758	29/18805	0.103448	2.56642	1.73006	0.110003	0.323369	0.266455	VEGFA/CDON/CX3CL1	3
GO:0002295	BP	GO:0002295	T-helper cell lineage commitment	3/758	29/18805	0.103448	2.56642	1.73006	0.110003	0.323369	0.266455	TNFSF18/SLAMF6/TBX21	3
GO:0003094	BP	GO:0003094	glomerular filtration	3/758	29/18805	0.103448	2.56642	1.73006	0.110003	0.323369	0.266455	F2R/AQP1/MCAM	3
GO:0003401	BP	GO:0003401	axis elongation	3/758	29/18805	0.103448	2.56642	1.73006	0.110003	0.323369	0.266455	ESR1/TNC/TGFB1	3
GO:0022011	BP	GO:0022011	myelination in peripheral nervous system	3/758	29/18805	0.103448	2.56642	1.73006	0.110003	0.323369	0.266455	NDRG1/CNTNAP1/PRX	3
GO:0031281	BP	GO:0031281	positive regulation of cyclase activity	3/758	29/18805	0.103448	2.56642	1.73006	0.110003	0.323369	0.266455	ADORA3/DRD1/ADORA2B	3
GO:0032292	BP	GO:0032292	peripheral nervous system axon ensheathment	3/758	29/18805	0.103448	2.56642	1.73006	0.110003	0.323369	0.266455	NDRG1/CNTNAP1/PRX	3
GO:0045742	BP	GO:0045742	positive regulation of epidermal growth factor receptor signaling pathway	3/758	29/18805	0.103448	2.56642	1.73006	0.110003	0.323369	0.266455	GPER1/PDE6H/TGFB1	3
GO:0051349	BP	GO:0051349	positive regulation of lyase activity	3/758	29/18805	0.103448	2.56642	1.73006	0.110003	0.323369	0.266455	ADORA3/DRD1/ADORA2B	3
GO:0071375	BP	GO:0071375	cellular response to peptide hormone stimulus	20/758	369/18805	0.0542005	1.34465	1.37028	0.111083	0.326348	0.26891	HMGCS2/IL1B/CPS1/GRB14/SLC26A6/CAMK2A/ROS1/INSIG1/INHBA/IGFBP1/LEP/GPER1/LYN/SLC39A14/IGF2/VWA2/PCK2/PRKCB/GH1/TGFB1	20
GO:0007272	BP	GO:0007272	ensheathment of neurons	10/758	160/18805	0.0625	1.55054	1.43327	0.112953	0.33042	0.272265	NFASC/MALL/PTN/NDRG1/CNTNAP1/BCAS1/PRX/TGFB1/MAG/CLDN5	10
GO:0008366	BP	GO:0008366	axon ensheathment	10/758	160/18805	0.0625	1.55054	1.43327	0.112953	0.33042	0.272265	NFASC/MALL/PTN/NDRG1/CNTNAP1/BCAS1/PRX/TGFB1/MAG/CLDN5	10
GO:0061041	BP	GO:0061041	regulation of wound healing	9/758	140/18805	0.0642857	1.59485	1.44781	0.112981	0.33042	0.272265	AJAP1/WNT4/SERPINE2/MMRN1/F2R/ADTRP/DUOX1/VTN/EMILIN2	9
GO:0042246	BP	GO:0042246	tissue regeneration	6/758	82/18805	0.0731707	1.81527	1.51628	0.113064	0.33042	0.272265	FZD7/APOD/GAP43/IGFBP1/PTN/SOX15	6
GO:0006942	BP	GO:0006942	regulation of striated muscle contraction	7/758	101/18805	0.0693069	1.71942	1.4857	0.113339	0.33042	0.272265	SCN10A/MYL3/SCN5A/ADRA1B/ACE2/STC1/SCN4A	7
GO:0048661	BP	GO:0048661	positive regulation of smooth muscle cell proliferation	7/758	101/18805	0.0693069	1.71942	1.4857	0.113339	0.33042	0.272265	IL10/PDGFD/MMP2/CX3CL1/CCL5/TGFB1/ADAMTS1	7
GO:0071229	BP	GO:0071229	cellular response to acid chemical	7/758	101/18805	0.0693069	1.71942	1.4857	0.113339	0.33042	0.272265	HMGCS2/VEGFA/COL4A6/GLRA2/PDGFD/MMP2/GRIN2D	7
GO:0001504	BP	GO:0001504	neurotransmitter uptake	4/758	46/18805	0.0869565	2.15728	1.61053	0.113351	0.33042	0.272265	DRD1/SLC1A2/SLC18A2/SLC6A12	4
GO:0010463	BP	GO:0010463	mesenchymal cell proliferation	4/758	46/18805	0.0869565	2.15728	1.61053	0.113351	0.33042	0.272265	SHOX2/DCHS2/HAND2/BMP2	4
GO:0010712	BP	GO:0010712	regulation of collagen metabolic process	4/758	46/18805	0.0869565	2.15728	1.61053	0.113351	0.33042	0.272265	WNT4/F2R/INHBA/TGFB1	4
GO:0019098	BP	GO:0019098	reproductive behavior	4/758	46/18805	0.0869565	2.15728	1.61053	0.113351	0.33042	0.272265	SERPINE2/OXTR/DRD1/CNR1	4
GO:0045646	BP	GO:0045646	regulation of erythrocyte differentiation	4/758	46/18805	0.0869565	2.15728	1.61053	0.113351	0.33042	0.272265	HSPA1A/HSPA1B/INHBA/LYN	4
GO:1990573	BP	GO:1990573	potassium ion import across plasma membrane	4/758	46/18805	0.0869565	2.15728	1.61053	0.113351	0.33042	0.272265	SLC12A8/KCNJ12/SLC12A5/KCNJ6	4
GO:0099173	BP	GO:0099173	postsynapse organization	14/758	243/18805	0.0576132	1.42931	1.38044	0.115095	0.334947	0.275995	CSMD2/GAP43/SLC7A11/CTNND2/RELN/LRRC4/CHRDL1/PAK3/INA/CNTNAP1/SLC12A5/LILRB2/SHANK1/NEFH	14
GO:2001234	BP	GO:2001234	negative regulation of apoptotic signaling pathway	14/758	243/18805	0.0576132	1.42931	1.38044	0.115095	0.334947	0.275995	WNT4/MUC1/IL10/IL1B/NME5/HSPA1A/HSPA1B/EPO/AR/SNAI2/CD44/LGALS3/CX3CL1/PYCR1	14
GO:0002763	BP	GO:0002763	positive regulation of myeloid leukocyte differentiation	5/758	64/18805	0.078125	1.93818	1.54077	0.115247	0.334947	0.275995	CD101/CCR1/GPR68/IL34/TGFB1	5
GO:0006767	BP	GO:0006767	water-soluble vitamin metabolic process	5/758	64/18805	0.078125	1.93818	1.54077	0.115247	0.334947	0.275995	MTHFD2/VNN1/NNMT/CUBN/GSTO2	5
GO:0045620	BP	GO:0045620	negative regulation of lymphocyte differentiation	5/758	64/18805	0.078125	1.93818	1.54077	0.115247	0.334947	0.275995	TNFSF18/INHA/BCL6/INHBA/TBX21	5
GO:0042303	BP	GO:0042303	molting cycle	8/758	121/18805	0.0661157	1.64025	1.44798	0.115826	0.336028	0.276885	EDAR/INHBA/DKK1/KRT14/KRT17/TRPV3/APCDD1/TGM3	8
GO:0042633	BP	GO:0042633	hair cycle	8/758	121/18805	0.0661157	1.64025	1.44798	0.115826	0.336028	0.276885	EDAR/INHBA/DKK1/KRT14/KRT17/TRPV3/APCDD1/TGM3	8
GO:1902414	BP	GO:1902414	protein localization to cell junction	8/758	121/18805	0.0661157	1.64025	1.44798	0.115826	0.336028	0.276885	MPP4/GRIP2/ILDR1/CPLX1/RELN/GRIN2C/DSG3/SHANK1	8
GO:0032755	BP	GO:0032755	positive regulation of interleukin-6 production	7/758	102/18805	0.0686275	1.70256	1.45809	0.11773	0.33911	0.279425	IL1B/F2R/TWIST1/LEP/ADORA2B/TGFB1/LILRB2	7
GO:0035282	BP	GO:0035282	segmentation	7/758	102/18805	0.0686275	1.70256	1.45809	0.11773	0.33911	0.279425	RIPPLY1/NKX3-1/CRB2/WT1/DKK1/PCSK6/IRX3	7
GO:2001237	BP	GO:2001237	negative regulation of extrinsic apoptotic signaling pathway	7/758	102/18805	0.0686275	1.70256	1.45809	0.11773	0.33911	0.279425	IL1B/HSPA1A/HSPA1B/AR/SNAI2/LGALS3/CX3CL1	7
GO:0003171	BP	GO:0003171	atrioventricular valve development	3/758	30/18805	0.1	2.48087	1.66359	0.118755	0.33911	0.279425	TWIST1/SMAD6/BMP2	3
GO:0007214	BP	GO:0007214	gamma-aminobutyric acid signaling pathway	3/758	30/18805	0.1	2.48087	1.66359	0.118755	0.33911	0.279425	PLCL2/GABRR2/GABRB3	3
GO:0007588	BP	GO:0007588	excretion	3/758	30/18805	0.1	2.48087	1.66359	0.118755	0.33911	0.279425	ABCG2/ATP6V0A4/STC1	3
GO:0015732	BP	GO:0015732	prostaglandin transport	3/758	30/18805	0.1	2.48087	1.66359	0.118755	0.33911	0.279425	PLA2G4A/IL1B/LEP	3
GO:0032703	BP	GO:0032703	negative regulation of interleukin-2 production	3/758	30/18805	0.1	2.48087	1.66359	0.118755	0.33911	0.279425	VSIG4/NAV3/TBX21	3
GO:0046639	BP	GO:0046639	negative regulation of alpha-beta T cell differentiation	3/758	30/18805	0.1	2.48087	1.66359	0.118755	0.33911	0.279425	TNFSF18/BCL6/TBX21	3
GO:0120255	BP	GO:0120255	olefinic compound biosynthetic process	3/758	30/18805	0.1	2.48087	1.66359	0.118755	0.33911	0.279425	WNT4/INHBA/BMP2	3
GO:1902230	BP	GO:1902230	negative regulation of intrinsic apoptotic signaling pathway in response to DNA damage	3/758	30/18805	0.1	2.48087	1.66359	0.118755	0.33911	0.279425	MUC1/SNAI2/CD44	3
GO:0045582	BP	GO:0045582	positive regulation of T cell differentiation	8/758	122/18805	0.0655738	1.6268	1.42345	0.119862	0.33911	0.279425	BCL6/IL7R/HLA-G/VNN1/CD83/EGR3/TGFB1/LILRB2	8
GO:0071482	BP	GO:0071482	cellular response to light stimulus	8/758	122/18805	0.0655738	1.6268	1.42345	0.119862	0.33911	0.279425	GRK7/AQP1/TIMP1/PBK/RP1/GNB5/MMP2/KCNE1	8
GO:0001935	BP	GO:0001935	endothelial cell proliferation	12/758	203/18805	0.0591133	1.46652	1.36962	0.119879	0.33911	0.279425	PROK1/ECM1/IL10/HTR2B/FGFBP1/SEMA5A/PRL/VEGFA/LEP/EGR3/IGF2/ALDH1A2	12
GO:0007520	BP	GO:0007520	myoblast fusion	4/758	47/18805	0.0851064	2.11138	1.56342	0.120179	0.33911	0.279425	KCNH1/ADAMTS15/CDON/ADAMTS5	4
GO:0042771	BP	GO:0042771	intrinsic apoptotic signaling pathway in response to DNA damage by p53 class mediator	4/758	47/18805	0.0851064	2.11138	1.56342	0.120179	0.33911	0.279425	MUC1/CD44/NUPR1/BBC3	4
GO:0050798	BP	GO:0050798	activated T cell proliferation	4/758	47/18805	0.0851064	2.11138	1.56342	0.120179	0.33911	0.279425	IGFBP2/EPO/PDCD1LG2/IGF2	4
GO:1903307	BP	GO:1903307	positive regulation of regulated secretory pathway	4/758	47/18805	0.0851064	2.11138	1.56342	0.120179	0.33911	0.279425	STX1A/SCAMP5/DOC2B/ADORA2B	4
GO:0097193	BP	GO:0097193	intrinsic apoptotic signaling pathway	18/758	330/18805	0.0545455	1.3532	1.32662	0.120336	0.33911	0.279425	MAEL/MUC1/IL10/NME5/HSPA1A/VNN1/EPO/EDA2R/NKX3-1/SNAI2/CD44/IFI27L1/CHAC1/MMP2/NUPR1/PYCR1/PMAIP1/BBC3	18
GO:0002430	BP	GO:0002430	complement receptor mediated signaling pathway	2/758	15/18805	0.133333	3.30783	1.8325	0.120579	0.33911	0.279425	C3/C5AR2	2
GO:0002517	BP	GO:0002517	T cell tolerance induction	2/758	15/18805	0.133333	3.30783	1.8325	0.120579	0.33911	0.279425	HLA-G/LILRB2	2
GO:0010763	BP	GO:0010763	positive regulation of fibroblast migration	2/758	15/18805	0.133333	3.30783	1.8325	0.120579	0.33911	0.279425	AQP1/TGFB1	2
GO:0010819	BP	GO:0010819	regulation of T cell chemotaxis	2/758	15/18805	0.133333	3.30783	1.8325	0.120579	0.33911	0.279425	S100A7/CCL5	2
GO:0014004	BP	GO:0014004	microglia differentiation	2/758	15/18805	0.133333	3.30783	1.8325	0.120579	0.33911	0.279425	NDP/TGFB1	2
GO:0021859	BP	GO:0021859	pyramidal neuron differentiation	2/758	15/18805	0.133333	3.30783	1.8325	0.120579	0.33911	0.279425	SLC4A10/BCL6	2
GO:0032306	BP	GO:0032306	regulation of prostaglandin secretion	2/758	15/18805	0.133333	3.30783	1.8325	0.120579	0.33911	0.279425	PLA2G4A/IL1B	2
GO:0032352	BP	GO:0032352	positive regulation of hormone metabolic process	2/758	15/18805	0.133333	3.30783	1.8325	0.120579	0.33911	0.279425	WNT4/PAX8	2
GO:0034333	BP	GO:0034333	adherens junction assembly	2/758	15/18805	0.133333	3.30783	1.8325	0.120579	0.33911	0.279425	ZNF703/DSG3	2
GO:0035860	BP	GO:0035860	glial cell-derived neurotrophic factor receptor signaling pathway	2/758	15/18805	0.133333	3.30783	1.8325	0.120579	0.33911	0.279425	ARTN/GFRA2	2
GO:0036446	BP	GO:0036446	myofibroblast differentiation	2/758	15/18805	0.133333	3.30783	1.8325	0.120579	0.33911	0.279425	RXFP1/TGFB1	2
GO:0044070	BP	GO:0044070	regulation of monoatomic anion transport	2/758	15/18805	0.133333	3.30783	1.8325	0.120579	0.33911	0.279425	ABCB1/STC1	2
GO:0045019	BP	GO:0045019	negative regulation of nitric oxide biosynthetic process	2/758	15/18805	0.133333	3.30783	1.8325	0.120579	0.33911	0.279425	IL10/RGN	2
GO:0046541	BP	GO:0046541	saliva secretion	2/758	15/18805	0.133333	3.30783	1.8325	0.120579	0.33911	0.279425	NEGR1/AQP1	2
GO:0060347	BP	GO:0060347	heart trabecula formation	2/758	15/18805	0.133333	3.30783	1.8325	0.120579	0.33911	0.279425	RBP4/ADAMTS1	2
GO:0060746	BP	GO:0060746	parental behavior	2/758	15/18805	0.133333	3.30783	1.8325	0.120579	0.33911	0.279425	OXTR/DRD1	2
GO:0061307	BP	GO:0061307	cardiac neural crest cell differentiation involved in heart development	2/758	15/18805	0.133333	3.30783	1.8325	0.120579	0.33911	0.279425	HAND2/TWIST1	2
GO:0061308	BP	GO:0061308	cardiac neural crest cell development involved in heart development	2/758	15/18805	0.133333	3.30783	1.8325	0.120579	0.33911	0.279425	HAND2/TWIST1	2
GO:0070234	BP	GO:0070234	positive regulation of T cell apoptotic process	2/758	15/18805	0.133333	3.30783	1.8325	0.120579	0.33911	0.279425	CCL5/BBC3	2
GO:0070424	BP	GO:0070424	regulation of nucleotide-binding domain, leucine rich repeat containing receptor signaling pathway	2/758	15/18805	0.133333	3.30783	1.8325	0.120579	0.33911	0.279425	HSPA1A/HSPA1B	2
GO:0072044	BP	GO:0072044	collecting duct development	2/758	15/18805	0.133333	3.30783	1.8325	0.120579	0.33911	0.279425	PAX8/PTCH1	2
GO:0086069	BP	GO:0086069	bundle of His cell to Purkinje myocyte communication	2/758	15/18805	0.133333	3.30783	1.8325	0.120579	0.33911	0.279425	SCN10A/SCN5A	2
GO:0090030	BP	GO:0090030	regulation of steroid hormone biosynthetic process	2/758	15/18805	0.133333	3.30783	1.8325	0.120579	0.33911	0.279425	WNT4/BMP2	2
GO:0098969	BP	GO:0098969	neurotransmitter receptor transport to postsynaptic membrane	2/758	15/18805	0.133333	3.30783	1.8325	0.120579	0.33911	0.279425	GRIP2/CPLX1	2
GO:0141176	BP	GO:0141176	gene silencing by piRNA-directed DNA methylation	2/758	15/18805	0.133333	3.30783	1.8325	0.120579	0.33911	0.279425	MAEL/MOV10L1	2
GO:0141196	BP	GO:0141196	transposable element silencing by piRNA-mediated DNA methylation	2/758	15/18805	0.133333	3.30783	1.8325	0.120579	0.33911	0.279425	MAEL/MOV10L1	2
GO:1901722	BP	GO:1901722	regulation of cell proliferation involved in kidney development	2/758	15/18805	0.133333	3.30783	1.8325	0.120579	0.33911	0.279425	PDGFD/WT1	2
GO:1902093	BP	GO:1902093	positive regulation of flagellated sperm motility	2/758	15/18805	0.133333	3.30783	1.8325	0.120579	0.33911	0.279425	CCR6/TAC3	2
GO:1902166	BP	GO:1902166	negative regulation of intrinsic apoptotic signaling pathway in response to DNA damage by p53 class mediator	2/758	15/18805	0.133333	3.30783	1.8325	0.120579	0.33911	0.279425	MUC1/CD44	2
GO:1904406	BP	GO:1904406	negative regulation of nitric oxide metabolic process	2/758	15/18805	0.133333	3.30783	1.8325	0.120579	0.33911	0.279425	IL10/RGN	2
GO:2000052	BP	GO:2000052	positive regulation of non-canonical Wnt signaling pathway	2/758	15/18805	0.133333	3.30783	1.8325	0.120579	0.33911	0.279425	DKK1/WNT5B	2
GO:2000155	BP	GO:2000155	positive regulation of cilium-dependent cell motility	2/758	15/18805	0.133333	3.30783	1.8325	0.120579	0.33911	0.279425	CCR6/TAC3	2
GO:2000320	BP	GO:2000320	negative regulation of T-helper 17 cell differentiation	2/758	15/18805	0.133333	3.30783	1.8325	0.120579	0.33911	0.279425	TNFSF18/TBX21	2
GO:2000328	BP	GO:2000328	regulation of T-helper 17 cell lineage commitment	2/758	15/18805	0.133333	3.30783	1.8325	0.120579	0.33911	0.279425	TNFSF18/TBX21	2
GO:0010573	BP	GO:0010573	vascular endothelial growth factor production	5/758	65/18805	0.0769231	1.90836	1.50345	0.12097	0.339428	0.279687	IL1B/ADAMTS3/ADORA2B/TGFB1/C3	5
GO:0032757	BP	GO:0032757	positive regulation of interleukin-8 production	5/758	65/18805	0.0769231	1.90836	1.50345	0.12097	0.339428	0.279687	IL1B/F2R/HSPA1A/HSPA1B/LEP	5
GO:0045428	BP	GO:0045428	regulation of nitric oxide biosynthetic process	5/758	65/18805	0.0769231	1.90836	1.50345	0.12097	0.339428	0.279687	IL10/IL1B/ESR1/RGN/HBB	5
GO:0071715	BP	GO:0071715	icosanoid transport	5/758	65/18805	0.0769231	1.90836	1.50345	0.12097	0.339428	0.279687	PLA2G4A/PLA2G2A/IL1B/PLA2R1/LEP	5
GO:0002262	BP	GO:0002262	myeloid cell homeostasis	11/758	183/18805	0.0601093	1.49123	1.36854	0.121849	0.341696	0.281556	INHA/BCL6/SLC7A11/HSPA1A/VEGFA/HSPA1B/INHBA/EPO/LYN/MTHFD1/FCAR	11
GO:0051588	BP	GO:0051588	regulation of neurotransmitter transport	7/758	103/18805	0.0679612	1.68603	1.43078	0.122209	0.34251	0.282227	DRD1/CAMK2A/RIMS1/STX1A/GPER1/SV2B/PRKCB	7
GO:0021872	BP	GO:0021872	forebrain generation of neurons	6/758	84/18805	0.0714286	1.77205	1.45338	0.12301	0.344556	0.283912	CHD5/SLC4A10/DRD1/INHBA/SEMA3E/HPRT1	6
GO:0035821	BP	GO:0035821	modulation of process of another organism	8/758	123/18805	0.0650407	1.61357	1.39915	0.123971	0.346849	0.285802	POMC/LTF/POU2F3/HMGA2/CCL3/CCL4/CCL5/SLPI	8
GO:0046634	BP	GO:0046634	regulation of alpha-beta T cell activation	8/758	123/18805	0.0650407	1.61357	1.39915	0.123971	0.346849	0.285802	TNFSF18/BCL6/PRDM1/CD83/CARD11/ARG2/LGALS3/TBX21	8
GO:0034763	BP	GO:0034763	negative regulation of transmembrane transport	9/758	143/18805	0.0629371	1.56139	1.38105	0.124174	0.347216	0.286104	SLC6A9/IL1B/EPO/LEP/GNB5/PRKCB/NEDD4L/TGFB1/KCNE1	9
GO:0016064	BP	GO:0016064	immunoglobulin mediated immune response	12/758	205/18805	0.0585366	1.45222	1.33421	0.126172	0.352476	0.290439	FCER1G/FCGR2C/IL10/BCL6/C9/C6/CCR6/TBX21/TGFB1/C3/IGLL5/IL2RB	12
GO:0009408	BP	GO:0009408	response to heat	7/758	104/18805	0.0673077	1.66982	1.40378	0.126774	0.352476	0.290439	MICB/HSPA1A/HSPA1B/LYN/SCARA5/HSPB2/HSPB6	7
GO:0006949	BP	GO:0006949	syncytium formation	5/758	66/18805	0.0757576	1.87945	1.46678	0.126824	0.352476	0.290439	KCNH1/ADAMTS15/CDON/SH3PXD2A/ADAMTS5	5
GO:0008631	BP	GO:0008631	intrinsic apoptotic signaling pathway in response to oxidative stress	5/758	66/18805	0.0757576	1.87945	1.46678	0.126824	0.352476	0.290439	IL10/NME5/VNN1/MMP2/PYCR1	5
GO:0051965	BP	GO:0051965	positive regulation of synapse assembly	5/758	66/18805	0.0757576	1.87945	1.46678	0.126824	0.352476	0.290439	CLSTN2/OXTR/TPBG/LRRC24/VSTM5	5
GO:2000351	BP	GO:2000351	regulation of endothelial cell apoptotic process	5/758	66/18805	0.0757576	1.87945	1.46678	0.126824	0.352476	0.290439	SEMA5A/HLA-G/GPER1/CD248/TGFB1	5
GO:0001914	BP	GO:0001914	regulation of T cell mediated cytotoxicity	4/758	48/18805	0.0833333	2.06739	1.51747	0.12718	0.352476	0.290439	SLC22A13/IL7R/HLA-G/KLRC1	4
GO:0002673	BP	GO:0002673	regulation of acute inflammatory response	4/758	48/18805	0.0833333	2.06739	1.51747	0.12718	0.352476	0.290439	PTGER3/IL1B/CNR1/C3	4
GO:0031295	BP	GO:0031295	T cell costimulation	4/758	48/18805	0.0833333	2.06739	1.51747	0.12718	0.352476	0.290439	CARD11/LYN/PDCD1LG2/LILRB2	4
GO:0032881	BP	GO:0032881	regulation of polysaccharide metabolic process	4/758	48/18805	0.0833333	2.06739	1.51747	0.12718	0.352476	0.290439	POMC/PHLDA2/IGF2/TGFB1	4
GO:0042119	BP	GO:0042119	neutrophil activation	4/758	48/18805	0.0833333	2.06739	1.51747	0.12718	0.352476	0.290439	FCER1G/PLA2G2A/CCL5/FCAR	4
GO:0061383	BP	GO:0061383	trabecula morphogenesis	4/758	48/18805	0.0833333	2.06739	1.51747	0.12718	0.352476	0.290439	VEGFA/RBP4/MMP2/ADAMTS1	4
GO:0099054	BP	GO:0099054	presynapse assembly	4/758	48/18805	0.0833333	2.06739	1.51747	0.12718	0.352476	0.290439	IGSF11/DKK1/PCDH17/LRFN5	4
GO:0019433	BP	GO:0019433	triglyceride catabolic process	3/758	31/18805	0.0967742	2.40084	1.59974	0.127756	0.352476	0.290439	CPS1/AADAC/GPIHBP1	3
GO:0031664	BP	GO:0031664	regulation of lipopolysaccharide-mediated signaling pathway	3/758	31/18805	0.0967742	2.40084	1.59974	0.127756	0.352476	0.290439	LTF/CD180/CX3CL1	3
GO:0032607	BP	GO:0032607	interferon-alpha production	3/758	31/18805	0.0967742	2.40084	1.59974	0.127756	0.352476	0.290439	IL10/MMP12/LILRA4	3
GO:0032647	BP	GO:0032647	regulation of interferon-alpha production	3/758	31/18805	0.0967742	2.40084	1.59974	0.127756	0.352476	0.290439	IL10/MMP12/LILRA4	3
GO:0050482	BP	GO:0050482	arachidonate secretion	3/758	31/18805	0.0967742	2.40084	1.59974	0.127756	0.352476	0.290439	PLA2G4A/PLA2G2A/PLA2R1	3
GO:0099505	BP	GO:0099505	regulation of presynaptic membrane potential	3/758	31/18805	0.0967742	2.40084	1.59974	0.127756	0.352476	0.290439	SCN10A/KCNA4/GRIN2D	3
GO:0150117	BP	GO:0150117	positive regulation of cell-substrate junction organization	3/758	31/18805	0.0967742	2.40084	1.59974	0.127756	0.352476	0.290439	WNT4/VEGFA/MAPRE2	3
GO:1901186	BP	GO:1901186	positive regulation of ERBB signaling pathway	3/758	31/18805	0.0967742	2.40084	1.59974	0.127756	0.352476	0.290439	GPER1/PDE6H/TGFB1	3
GO:1903055	BP	GO:1903055	positive regulation of extracellular matrix organization	3/758	31/18805	0.0967742	2.40084	1.59974	0.127756	0.352476	0.290439	PDPN/BMP2/TGFB1	3
GO:1903963	BP	GO:1903963	arachidonate transport	3/758	31/18805	0.0967742	2.40084	1.59974	0.127756	0.352476	0.290439	PLA2G4A/PLA2G2A/PLA2R1	3
GO:0046928	BP	GO:0046928	regulation of neurotransmitter secretion	6/758	85/18805	0.0705882	1.7512	1.42256	0.128139	0.352476	0.290439	CAMK2A/RIMS1/STX1A/GPER1/SV2B/PRKCB	6
GO:1901657	BP	GO:1901657	glycosyl compound metabolic process	6/758	85/18805	0.0705882	1.7512	1.42256	0.128139	0.352476	0.290439	SLC22A13/NME5/HPRT1/NNMT/AKR1C2/UPB1	6
GO:2000514	BP	GO:2000514	regulation of CD4-positive, alpha-beta T cell activation	6/758	85/18805	0.0705882	1.7512	1.42256	0.128139	0.352476	0.290439	TNFSF18/BCL6/CD83/CARD11/ARG2/TBX21	6
GO:0006690	BP	GO:0006690	icosanoid metabolic process	8/758	124/18805	0.0645161	1.60056	1.37507	0.128153	0.352476	0.290439	PLA2G4A/IL1B/HPGDS/GSTA1/AKR1C2/DPEP1/CYP2A13/GGT5	8
GO:0030326	BP	GO:0030326	embryonic limb morphogenesis	8/758	124/18805	0.0645161	1.60056	1.37507	0.128153	0.352476	0.290439	CRABP2/HOXD10/SHOX2/HAND2/TWIST1/PTCH1/DKK1/ALDH1A2	8
GO:0035113	BP	GO:0035113	embryonic appendage morphogenesis	8/758	124/18805	0.0645161	1.60056	1.37507	0.128153	0.352476	0.290439	CRABP2/HOXD10/SHOX2/HAND2/TWIST1/PTCH1/DKK1/ALDH1A2	8
GO:0141091	BP	GO:0141091	transforming growth factor beta receptor superfamily signaling pathway	21/758	399/18805	0.0526316	1.30572	1.265	0.129497	0.35597	0.293317	ITGB6/NPNT/BMPR1B/GDF9/HSPA1A/INHBA/NDP/IGSF1/CHRDL1/ZNF703/CRB2/DKK1/HTRA1/SMAD6/CILP/PCSK6/BMP2/TGFB1/SPRED3/COMP/CLDN5	21
GO:0016485	BP	GO:0016485	protein processing	13/758	227/18805	0.0572687	1.42076	1.3071	0.129577	0.35599	0.293334	DHCR24/IL1R2/SERPINE2/ADAMTS3/MEP1A/PLA2G7/ACE2/GAS1/PTCH1/TMPRSS12/PCSK6/CHAC1/COMP	13
GO:0032637	BP	GO:0032637	interleukin-8 production	7/758	105/18805	0.0666667	1.65391	1.37706	0.131424	0.360658	0.297181	IL10/IL1B/F2R/HSPA1A/HSPA1B/LEP/C5AR2	7
GO:0032677	BP	GO:0032677	regulation of interleukin-8 production	7/758	105/18805	0.0666667	1.65391	1.37706	0.131424	0.360658	0.297181	IL10/IL1B/F2R/HSPA1A/HSPA1B/LEP/C5AR2	7
GO:0042446	BP	GO:0042446	hormone biosynthetic process	5/758	67/18805	0.0746269	1.8514	1.43075	0.132804	0.36215	0.29841	WNT4/ASMT/DIO3/DUOX1/BMP2	5
GO:0051926	BP	GO:0051926	negative regulation of calcium ion transport	5/758	67/18805	0.0746269	1.8514	1.43075	0.132804	0.36215	0.29841	EPO/STC1/GNB5/TGFB1/LILRB2	5
GO:0080164	BP	GO:0080164	regulation of nitric oxide metabolic process	5/758	67/18805	0.0746269	1.8514	1.43075	0.132804	0.36215	0.29841	IL10/IL1B/ESR1/RGN/HBB	5
GO:0001843	BP	GO:0001843	neural tube closure	6/758	86/18805	0.0697674	1.73084	1.39215	0.13337	0.36215	0.29841	GRHL3/TWIST1/PTCH1/MTHFD1/TGFB1/CELSR1	6
GO:0050871	BP	GO:0050871	positive regulation of B cell activation	6/758	86/18805	0.0697674	1.73084	1.39215	0.13337	0.36215	0.29841	IL10/TNFRSF4/BCL6/CARD11/TBX21/TGFB1	6
GO:0072332	BP	GO:0072332	intrinsic apoptotic signaling pathway by p53 class mediator	6/758	86/18805	0.0697674	1.73084	1.39215	0.13337	0.36215	0.29841	MUC1/EDA2R/CD44/NUPR1/PMAIP1/BBC3	6
GO:0002864	BP	GO:0002864	regulation of acute inflammatory response to antigenic stimulus	2/758	16/18805	0.125	3.10109	1.7231	0.134279	0.36215	0.29841	CNR1/C3	2
GO:0003353	BP	GO:0003353	positive regulation of cilium movement	2/758	16/18805	0.125	3.10109	1.7231	0.134279	0.36215	0.29841	CCR6/TAC3	2
GO:0006555	BP	GO:0006555	methionine metabolic process	2/758	16/18805	0.125	3.10109	1.7231	0.134279	0.36215	0.29841	BHMT2/MTHFD1	2
GO:0009084	BP	GO:0009084	glutamine family amino acid biosynthetic process	2/758	16/18805	0.125	3.10109	1.7231	0.134279	0.36215	0.29841	GLUL/PYCR1	2
GO:0009642	BP	GO:0009642	response to light intensity	2/758	16/18805	0.125	3.10109	1.7231	0.134279	0.36215	0.29841	GNB5/RDH13	2
GO:0010273	BP	GO:0010273	detoxification of copper ion	2/758	16/18805	0.125	3.10109	1.7231	0.134279	0.36215	0.29841	MT2A/MT1F	2
GO:0018146	BP	GO:0018146	keratan sulfate proteoglycan biosynthetic process	2/758	16/18805	0.125	3.10109	1.7231	0.134279	0.36215	0.29841	B3GNT7/CHST2	2
GO:0033189	BP	GO:0033189	response to vitamin A	2/758	16/18805	0.125	3.10109	1.7231	0.134279	0.36215	0.29841	EPO/ALDH1A2	2
GO:0034616	BP	GO:0034616	response to laminar fluid shear stress	2/758	16/18805	0.125	3.10109	1.7231	0.134279	0.36215	0.29841	SMAD6/TGFB1	2
GO:0046459	BP	GO:0046459	short-chain fatty acid metabolic process	2/758	16/18805	0.125	3.10109	1.7231	0.134279	0.36215	0.29841	PHYH/PCK2	2
GO:0051350	BP	GO:0051350	negative regulation of lyase activity	2/758	16/18805	0.125	3.10109	1.7231	0.134279	0.36215	0.29841	GRM2/LTB4R2	2
GO:0072531	BP	GO:0072531	pyrimidine-containing compound transmembrane transport	2/758	16/18805	0.125	3.10109	1.7231	0.134279	0.36215	0.29841	SLC28A2/SLC28A1	2
GO:0098877	BP	GO:0098877	neurotransmitter receptor transport to plasma membrane	2/758	16/18805	0.125	3.10109	1.7231	0.134279	0.36215	0.29841	GRIP2/CPLX1	2
GO:0099509	BP	GO:0099509	regulation of presynaptic cytosolic calcium ion concentration	2/758	16/18805	0.125	3.10109	1.7231	0.134279	0.36215	0.29841	CNR1/SV2B	2
GO:0140966	BP	GO:0140966	piRNA-mediated heterochromatin formation	2/758	16/18805	0.125	3.10109	1.7231	0.134279	0.36215	0.29841	MAEL/MOV10L1	2
GO:1902358	BP	GO:1902358	sulfate transmembrane transport	2/758	16/18805	0.125	3.10109	1.7231	0.134279	0.36215	0.29841	SLC26A6/SLC26A2	2
GO:1903540	BP	GO:1903540	establishment of protein localization to postsynaptic membrane	2/758	16/18805	0.125	3.10109	1.7231	0.134279	0.36215	0.29841	GRIP2/CPLX1	2
GO:1903727	BP	GO:1903727	positive regulation of phospholipid metabolic process	2/758	16/18805	0.125	3.10109	1.7231	0.134279	0.36215	0.29841	HTR2B/SPATA18	2
GO:1990169	BP	GO:1990169	stress response to copper ion	2/758	16/18805	0.125	3.10109	1.7231	0.134279	0.36215	0.29841	MT2A/MT1F	2
GO:2000317	BP	GO:2000317	negative regulation of T-helper 17 type immune response	2/758	16/18805	0.125	3.10109	1.7231	0.134279	0.36215	0.29841	TNFSF18/TBX21	2
GO:2000402	BP	GO:2000402	negative regulation of lymphocyte migration	2/758	16/18805	0.125	3.10109	1.7231	0.134279	0.36215	0.29841	APOD/ADTRP	2
GO:0002861	BP	GO:0002861	regulation of inflammatory response to antigenic stimulus	4/758	49/18805	0.0816327	2.0252	1.47263	0.134347	0.36215	0.29841	IL10/CNR1/LYN/C3	4
GO:0006775	BP	GO:0006775	fat-soluble vitamin metabolic process	4/758	49/18805	0.0816327	2.0252	1.47263	0.134347	0.36215	0.29841	RBP1/SNAI2/ALDH1A2/CYP24A1	4
GO:0010453	BP	GO:0010453	regulation of cell fate commitment	4/758	49/18805	0.0816327	2.0252	1.47263	0.134347	0.36215	0.29841	TNFSF18/FZD7/DKK1/TBX21	4
GO:0031294	BP	GO:0031294	lymphocyte costimulation	4/758	49/18805	0.0816327	2.0252	1.47263	0.134347	0.36215	0.29841	CARD11/LYN/PDCD1LG2/LILRB2	4
GO:0046189	BP	GO:0046189	phenol-containing compound biosynthetic process	4/758	49/18805	0.0816327	2.0252	1.47263	0.134347	0.36215	0.29841	SLC7A11/HAND2/GPR37/TPH2	4
GO:0006887	BP	GO:0006887	exocytosis	19/758	358/18805	0.0530726	1.31666	1.23975	0.135938	0.366235	0.301776	PLEK/CCR1/CPLX1/RAB44/RIMS1/STX1A/LYN/LGI3/KCNQ3/SLC18A2/EXOC3L4/SV2B/SCAMP5/PRKCB/LAT/DOC2B/CCL3/ADORA2B/CCL5	19
GO:0002718	BP	GO:0002718	regulation of cytokine production involved in immune response	8/758	126/18805	0.0634921	1.57516	1.32755	0.136734	0.366841	0.302275	IL10/IL1B/BCL6/HLA-G/TWIST1/PRG2/TBX21/TGFB1	8
GO:0010811	BP	GO:0010811	positive regulation of cell-substrate adhesion	8/758	126/18805	0.0634921	1.57516	1.32755	0.136734	0.366841	0.302275	NID1/WNT4/VIT/NPNT/VEGFA/CX3CL1/VTN/SKAP1	8
GO:1903305	BP	GO:1903305	regulation of regulated secretory pathway	8/758	126/18805	0.0634921	1.57516	1.32755	0.136734	0.366841	0.302275	RIMS1/STX1A/LYN/SV2B/SCAMP5/PRKCB/DOC2B/ADORA2B	8
GO:0001516	BP	GO:0001516	prostaglandin biosynthetic process	3/758	32/18805	0.09375	2.32582	1.53833	0.136991	0.366841	0.302275	PLA2G4A/IL1B/HPGDS	3
GO:0001945	BP	GO:0001945	lymph vessel development	3/758	32/18805	0.09375	2.32582	1.53833	0.136991	0.366841	0.302275	PDPN/VEGFA/CLEC14A	3
GO:0043373	BP	GO:0043373	CD4-positive, alpha-beta T cell lineage commitment	3/758	32/18805	0.09375	2.32582	1.53833	0.136991	0.366841	0.302275	TNFSF18/SLAMF6/TBX21	3
GO:0046457	BP	GO:0046457	prostanoid biosynthetic process	3/758	32/18805	0.09375	2.32582	1.53833	0.136991	0.366841	0.302275	PLA2G4A/IL1B/HPGDS	3
[truncated: 4,495 more rows]

## Sheet: KEGG
	category	subcategory	ID	Description	GeneRatio	BgRatio	RichFactor	FoldEnrichment	zScore	pvalue	p.adjust	qvalue	geneID	Count
[truncated: 309 more rows]

[truncated: 6 more sheets: intersection_gene, SVM_gene, LASSO_gene, XgBoost_gene, TWIST_KEGG, TWIST_GO]
